# Supplementary material for: Elucidating the molecular mechanisms of ozone therapy for neuropathic pain management by integrated transcriptomic and metabolomic approach
Source: Front Genet. 2023 Sep 14;14:1231682. doi: 10.3389/fgene.2023.1231682 (PMC10536237; doi:10.3389/fgene.2023.1231682)
Supplement: Supplementary file 1 [file DataSheet3.CSV]

	logFC	AveExpr	t	P.Value	adj.P.Val	B	FC	Gene
ZNF438	-0.8345754998569	-0.329011449141756	-6.07332996911011	2.50520538066176e-05	0.166905573270806	2.86899628086075	0.43405870031015	ZNF438
HIST1H3I	1.14904146042853	-0.425071997256252	5.52471108012453	6.67551338400954e-05	0.166905573270806	1.89709017258811	3.15516710721886	HIST1H3I
C19orf81	-1.01086501296683	1.75107590318286	-5.41402714224144	8.17554491680458e-05	0.166905573270806	1.67407963298962	0.363904061655104	C19orf81
CHODL	-0.953112621720483	0.487859860941143	-5.30481491269636	0.000100017035406541	0.166905573270806	1.56433328401471	0.38553911645599	CHODL
PFN1P2	-0.901197484528258	-0.214336642123286	-5.28620257621781	0.000103529486832061	0.166905573270806	1.51238231724356	0.406083090251262	PFN1P2
HIC1	-1.0176837877392	0.166516236925742	-5.22012908270528	0.000117067870969328	0.166905573270806	1.42180061814117	0.361431122608862	HIC1
BANP	-1.63805479715043	1.81182010935428	-5.23335545057824	0.000114217791622228	0.166905573270806	1.38127681491349	0.194357740052201	BANP
LOC100131825	-1.3923720410435	-0.0718644680832705	-5.14241906687292	0.000135371200866086	0.166905573270806	1.26115404420524	0.248485187953346	LOC100131825
SLCO1C1	-1.37972855999824	4.62748455278866	-5.17432872827483	0.000127520382054824	0.166905573270806	1.16526713706886	0.251646850811592	SLCO1C1
TMEM206	-0.9347724143535	1.11110715179015	-5.02024532480977	0.000170368866068785	0.166905573270806	1.0570520544159	0.39267522260734	TMEM206
GPR84	-1.28772281314688	0.513876826477754	-4.99558538667791	0.000178503227764589	0.166905573270806	1.02892153381966	0.275898340359448	GPR84
CNTLN	-0.939901295512608	0.550749507429666	-4.88190057703929	0.000221538377988661	0.166905573270806	0.828817192210238	0.390666393981695	CNTLN
ANGPT2	-0.659940835172797	-0.399518565041345	-4.92410555008022	0.000204430118901399	0.166905573270806	0.8187179573412	0.516881914816225	ANGPT2
GPR12	-0.949139770208597	1.80227244109669	-4.895744708059	0.000215769145035928	0.166905573270806	0.81870754694261	0.387073852738743	GPR12
MIR7853	4.58983539748375	1.29532697608666	4.80688126523956	0.000255694123482592	0.166905573270806	0.69565438988338	98.478219065135	MIR7853
SNX29P2	-1.51697559202211	0.599823859499913	-4.79856275699113	0.00025980268672415	0.166905573270806	0.681401404577395	0.219374362220741	SNX29P2
NR6A1	-0.841779692416577	0.547223909989207	-4.78560338023415	0.000266339655410035	0.166905573270806	0.658294593408669	0.430942894758448	NR6A1
MIR539	4.6299612438262	1.31538874443925	4.78075439136515	0.000268829009651124	0.166905573270806	0.649210216459117	102.510091134597	MIR539
KCNMB2	-1.08147278727863	1.99919247834383	-4.79559788341661	0.000261283474719028	0.166905573270806	0.642729296677516	0.339095741802871	KCNMB2
FZD10	-1.26214808180335	2.18362057779957	-4.77389345693109	0.000272392330743453	0.166905573270806	0.600054619951864	0.28304536840473	FZD10
TMC5	-0.846794145321702	0.327832015440885	-4.75425499149788	0.000282863661887609	0.166905573270806	0.598671801953769	0.428787360836245	TMC5
RASGRP3	-1.12924579607867	2.7651003616107	-4.78176286081386	0.00026830931573356	0.166905573270806	0.59269686639263	0.323276981268531	RASGRP3
SNORD58B	4.64100953642264	1.32091088276222	4.73214088718409	0.000295153447916872	0.166905573270806	0.562466180605244	103.64893215561	SNORD58B
LOC390937	-1.0531379430383	0.753613346612817	-4.7092256388049	0.0003084704092172	0.166905573270806	0.523206319083476	0.348841385450482	LOC390937
CHSY3	-1.09259019929066	1.1474087599437	-4.70077699025634	0.000313535193405312	0.166905573270806	0.504476587796328	0.335346752870542	CHSY3
KCNJ8	-0.827566805320143	0.209307795142489	-4.66529475615054	0.000335759764876464	0.166905573270806	0.433291656914665	0.437111570973752	KCNJ8
AP4B1-AS1	-1.13437216436382	0.25098681804014	-4.66486410733801	0.000336039256171806	0.166905573270806	0.433262457991725	0.321623984958378	AP4B1-AS1
ZNF366	-0.774322853149992	-0.0521429240192275	-4.67112920933037	0.000331996712871505	0.166905573270806	0.424157388447193	0.461015850759659	ZNF366
ALPPL2	0.270232988415265	-0.864474533454963	4.91291960087338	0.000208827004070071	0.166905573270806	0.418715320641654	1.31026969283223	ALPPL2
LOC102723970	-3.39554400395005	0.697932626146067	-4.64810433209313	0.000347104588982436	0.166905573270806	0.401491678500472	0.033522312940293	LOC102723970
NR2F2-AS1	-1.51200723394496	0.13211866550143	-4.65193539898235	0.000344542543366417	0.166905573270806	0.391625646469792	0.22046700467707	NR2F2-AS1
ACTR5	-1.32724341889807	0.809988171631381	-4.62235891734497	0.00036483868989154	0.166905573270806	0.368893416093308	0.265207320091054	ACTR5
HIST1H3H	-1.57220702334974	-0.213698345641049	-4.65967895016503	0.000339423300817804	0.166905573270806	0.346550049690991	0.207586528098261	HIST1H3H
PIWIL2	-0.674247933684527	-0.293486860310198	-4.64034137379559	0.00035235643835628	0.166905573270806	0.320558391326619	0.509539484027287	PIWIL2
MMACHC	-1.01981445514582	-0.0306080055683814	-4.5995925587225	0.000381297387216499	0.166905573270806	0.286534537992294	0.360661852916138	MMACHC
TRIM16L	-1.47391620084862	0.812600081256366	-4.55414290839534	0.000416479032119819	0.166905573270806	0.247100602048433	0.229026811648105	TRIM16L
GNG4	-0.613563812916433	-0.265285660545856	-4.5841091686923	0.000392925857429619	0.166905573270806	0.225354884541431	0.541417914618997	GNG4
EPHA1	-1.13552341200293	1.20216966434444	-4.52139863840824	0.000443881674224708	0.166905573270806	0.188436855464905	0.321253929158819	EPHA1
SEMA3B	-0.685880178125048	0.451480158843646	-4.50393542148997	0.000459247197237474	0.166905573270806	0.150034861798495	0.503646735587188	SEMA3B
SOX18	-0.978791368644508	1.14753637139334	-4.47333143986207	0.000487506371723126	0.166905573270806	0.103532127770949	0.375764985849311	SOX18
ATG16L2	-0.850517647937156	0.961775938749909	-4.46679393013513	0.000493771050372254	0.166905573270806	0.0918479592636565	0.427193738745935	ATG16L2
TMEM37	-0.413569763244035	-0.760507464028212	-4.61531496700043	0.000369851420692753	0.166905573270806	0.0224069545176437	0.661285399356499	TMEM37
PTPLA	-0.995418228986994	0.434654496145573	-4.4293042757262	0.000531327280373561	0.166905573270806	0.0128777419429538	0.36956884781305	PTPLA
PTCH1	-1.47363332891478	3.72719553424168	-4.41393075157872	0.000547564428234221	0.166905573270806	-0.0441345235083563	0.229091606069047	PTCH1
ALDH3B1	-1.02266501158344	0.409307624085405	-4.3746407475262	0.000591414966612102	0.166905573270806	-0.0884736515623334	0.359635229868137	ALDH3B1
CEP192	-0.804446736424888	0.0171925512997736	-4.38362135320154	0.00058108430200554	0.166905573270806	-0.101482530764808	0.447335352463553	CEP192
FAM181A	-0.826342203626336	-0.0269452791920309	-4.38178103405714	0.000583186098680316	0.166905573270806	-0.110595235531815	0.437647186434813	FAM181A
GLIPR1	-0.234562014468276	-0.868839738213884	-4.6425268094352	0.000350869709603492	0.166905573270806	-0.125661699275196	0.790917184061875	GLIPR1
SLC15A4	-0.57936859596587	3.19138778030356	-4.35782255261178	0.000611270912784232	0.166905573270806	-0.131363515360031	0.560252000283884	SLC15A4
CRISPLD1	-0.51825839382401	-0.498662893470492	-4.43473680405754	0.000525708431092252	0.166905573270806	-0.136452917664998	0.595556870799465	CRISPLD1
CASR	-0.700893715210389	-0.22788295976001	-4.387968240507	0.000576150582903574	0.166905573270806	-0.138763273486379	0.496141696211103	CASR
CGN	-0.742517206526312	0.519101362263844	-4.32931526447748	0.00064650182746035	0.166905573270806	-0.166238889665438	0.475914431566869	CGN
FAM126A	-1.13972145775539	0.858285623095898	-4.3161149369009	0.000663513725684601	0.166905573270806	-0.18070267584751	0.319908117332366	FAM126A
NPM3	-1.48294106318546	2.4680817217789	-4.30272236787344	0.000681242266214807	0.166905573270806	-0.211813620381748	0.226969175110652	NPM3
ZNF804A	-0.792504081027194	2.04370591341448	-4.29518109026267	0.000691437836277642	0.166905573270806	-0.219575381859115	0.452709752853404	ZNF804A
CD180	-1.04084015725807	0.192937805608648	-4.30851459266956	0.000673515969491074	0.166905573270806	-0.225603443633545	0.353157849152911	CD180
TTPA	-1.19145656852726	1.98845604801607	-4.28602088155294	0.000704032578366397	0.166905573270806	-0.234522484047559	0.303778467508192	TTPA
KCNA4	-1.27602136225834	2.74166015755363	-4.28905745996235	0.000699831648474934	0.166905573270806	-0.240216541627293	0.279145713675565	KCNA4
ETV6	-1.01785427739388	1.87013607098051	-4.27629793789622	0.000717658171654927	0.166905573270806	-0.250439350679704	0.36136950759409	ETV6
MYCN	-1.06893992348789	1.70532091460135	-4.25209451230515	0.000752760843770388	0.166905573270806	-0.291752931143537	0.343372325489602	MYCN
NDNF	-0.807609950214023	0.858683918239247	-4.24567265857493	0.000762366146894805	0.166905573270806	-0.308277441001462	0.445922570751584	NDNF
ADORA3	-0.81531830410386	0.183558321866481	-4.25028191076429	0.000755459383674459	0.166905573270806	-0.332817080609075	0.442498455868099	ADORA3
METTL7A	-0.645605332271245	0.766132694400644	-4.22645366349285	0.000791868221104166	0.166905573270806	-0.345638750863341	0.524345043044252	METTL7A
METTL15	-1.0769005797951	0.953774022575087	-4.21190083917895	0.000814982272518868	0.166905573270806	-0.367760322014623	0.340649707711305	METTL15
CREB1	-1.0112903103073	1.71399567333887	-4.20753146139569	0.000822055856662622	0.166905573270806	-0.370811240030955	0.363749327131919	CREB1
MFSD9	-0.685861713302912	-0.0494095016451864	-4.21706168750573	0.00080670745874189	0.166905573270806	-0.421026433106317	0.50365603542044	MFSD9
PNP	-1.20293345966689	4.04756088149616	-4.19347249227637	0.000845244609120261	0.166905573270806	-0.422132028492795	0.300311965489463	PNP
PIWIL4	0.247427212364451	-0.875875926147341	4.48452254965824	0.000476971106575954	0.166905573270806	-0.444587569609646	1.2807261379636	PIWIL4
RGS19	-1.31031030698038	1.05450736907837	-4.16819740012811	0.000888628093781393	0.166905573270806	-0.445328139222903	0.269736342326944	RGS19
ADSSL1	-0.774895992175017	-0.0917909191090916	-4.20836436917174	0.000820702638093321	0.166905573270806	-0.447469458284166	0.460751700289136	ADSSL1
NRARP	-1.34883004732462	3.20398794023088	-4.17142792283785	0.000882958625139873	0.166905573270806	-0.449369810682007	0.259543736974255	NRARP
STARD13	-0.840312641203925	1.52116034544931	-4.16143261615525	0.000900620827711838	0.166905573270806	-0.452730334225011	0.431575574027758	STARD13
RPAP2	-0.805886680317366	0.0318545006492812	-4.18926640104433	0.000852311197496424	0.166905573270806	-0.463785779236972	0.446691678193519	RPAP2
LRRC27	-0.566027238118291	-0.546031553794105	-4.26198830231711	0.000738204137400258	0.166905573270806	-0.49361254797118	0.567776605319192	LRRC27
RBM12B	-1.19685556187992	1.91770556640095	-4.13595073108078	0.000947299003049543	0.166905573270806	-0.498573363287922	0.302142789063177	RBM12B
DNAJC28	-0.956985555623423	0.385345303632051	-4.14903691776292	0.00092302681266964	0.166905573270806	-0.506339487421401	0.384048836681292	DNAJC28
FASTKD5	-0.839947109958601	0.818502952043472	-4.13158871573797	0.000955533618994566	0.166905573270806	-0.517559257900701	0.431733357220371	FASTKD5
SH3D19	-0.828434978935527	3.28155492247983	-4.13184776902119	0.000955042543743108	0.166905573270806	-0.519306564775071	0.436732246924244	SH3D19
ELK3	-0.991888897537176	1.84885850710278	-4.11342976813727	0.000990606726663196	0.166905573270806	-0.538370464854992	0.370875483188865	ELK3
FAM222A	-1.1272912616591	1.686761610549	-4.10704325943394	0.00100325182922604	0.166905573270806	-0.549655915199225	0.323909455150112	FAM222A
INSC	-1.02723449088308	0.985447616243318	-4.10025828294911	0.00101686635249416	0.166905573270806	-0.570115496115929	0.357995633034646	INSC
SMYD4	-1.0665226772671	1.49863718639995	-4.09450313698723	0.00102856207905856	0.166905573270806	-0.572841173949152	0.344203344930374	SMYD4
LOC100506235	-0.733375889001909	-0.52649671548508	-4.2101481652988	0.000817812173078109	0.166905573270806	-0.591399395484661	0.480284861811498	LOC100506235
FBXO16	-1.31556470892885	1.77909048647767	-4.08255500270837	0.00105328329443381	0.166905573270806	-0.593277283485227	0.268322756191398	FBXO16
NKX2-2	-1.25022388724784	3.18638132920522	-4.08543641559286	0.00104726663288202	0.166905573270806	-0.597930868889314	0.28644065926979	NKX2-2
GDPGP1	-1.18636115233326	0.85047906241104	-4.08710093486396	0.00104380693875037	0.166905573270806	-0.598373822406937	0.305330295478065	GDPGP1
TRIM36	-1.6761918016103	2.8692229599434	-4.08216034116258	0.00105411012445103	0.166905573270806	-0.599875207869971	0.187085078264631	TRIM36
RBM14	-1.39619159885539	2.98739086833522	-4.06930418267419	0.00108140918557121	0.166905573270806	-0.623795720096686	0.247537894684935	RBM14
GPR34	-1.41710502328588	2.31191969638562	-4.05899848335156	0.00110381219664315	0.166905573270806	-0.636525269120902	0.242414787214882	GPR34
CTNND1	-1.4387817023972	3.73047641570598	-4.06394921519392	0.00109299163079581	0.166905573270806	-0.640213866908002	0.237216583103887	CTNND1
EMR1	-0.563428198519998	-0.512510508599008	-4.17554217103511	0.000875791690245233	0.166905573270806	-0.64578010838502	0.56925419852927	EMR1
TMEM100	-0.868771084058445	5.378380078656	-4.06527255001427	0.00109011763474367	0.166905573270806	-0.652275458369911	0.4194667219724	TMEM100
RELB	-0.841671192753113	-0.153655247935184	-4.109418215459	0.000998530366027889	0.166905573270806	-0.655743328805973	0.430989654454161	RELB
TBRG1	-1.49230687880842	1.31411015198841	-4.04526444671054	0.00113440495974132	0.166905573270806	-0.664000032170015	0.224853347357198	TBRG1
C17orf78	0.251354452294111	-0.873940691345177	4.3689998700124	0.000597999945267799	0.166905573270806	-0.668468585259949	1.28576574618966	C17orf78
SPAG8	-1.27145094921426	1.31860110322665	-4.0332536148879	0.00116186674049016	0.166905573270806	-0.685439061094077	0.280424444825395	SPAG8
LYN	-0.970671915684271	1.30554195775625	-4.0316562637404	0.00116556961951703	0.166905573270806	-0.688256241488001	0.378828411817733	LYN
ROBO4	-0.569983332790462	-0.124101493589507	-4.07481227880432	0.00106962600295413	0.166905573270806	-0.70060040865155	0.565534864509074	ROBO4
CEBPG	-0.784321910147367	0.0819643460777441	-4.05894326117786	0.00110393350659277	0.166905573270806	-0.702144022306993	0.456429096813966	CEBPG
TMEM205	-1.46861972580356	2.26089874463013	-4.01988608461418	0.001193227641686	0.166905573270806	-0.705364662901268	0.230243064523893	TMEM205
KCNN3	-0.920965216757421	1.23957359460537	-4.01267039739476	0.00121051282376758	0.166905573270806	-0.723794457088574	0.39813456940701	KCNN3
MPZL1	-0.700133489278118	0.0788425262883095	-4.04466102666299	0.00113576872705093	0.166905573270806	-0.728050952890457	0.496519019401908	MPZL1
NDP	-1.11841031014316	3.84433532058018	-4.01306510099227	0.00120956075378479	0.166905573270806	-0.729155938867524	0.326798890794686	NDP
MRPS33	-1.52682876774531	3.49639436752602	-4.00562676848602	0.00122763171202216	0.166905573270806	-0.738695620629855	0.217223442179009	MRPS33
HUNK	-0.456481193768064	-0.266046738758937	-4.06859684481396	0.00108293191255781	0.166905573270806	-0.743337087626649	0.633508923197243	HUNK
BCDIN3D	-0.847624079986119	0.159748075027308	-4.03067266810452	0.00116785570531529	0.166905573270806	-0.746463483662509	0.428431642973534	BCDIN3D
CDH5	-0.772222650702238	0.348930261341707	-4.01961183508278	0.00119387999053752	0.166905573270806	-0.749676453640226	0.461985094825993	CDH5
STARD9	-0.400693798154176	-0.4883674344167	-4.1093627277419	0.000998640417801697	0.166905573270806	-0.752585959128116	0.669855140518936	STARD9
MAF	-0.892746136476668	1.85371010288798	-3.98984495616255	0.00126688803501892	0.166905573270806	-0.758604456768098	0.40952958302597	MAF
PRADC1	-1.07123020246963	2.40180994148331	-3.98884851534509	0.00126940907887416	0.166905573270806	-0.760921837657915	0.342586806941295	PRADC1
APIP	-1.53441281109203	1.7886975619746	-3.9830768489499	0.00128411240829254	0.166905573270806	-0.771255333230325	0.215582241512598	APIP
RAB38	-1.26027405952481	2.15132686365298	-3.97446435739318	0.0013063755671146	0.166905573270806	-0.785714551985245	0.283576299063517	RAB38
FANCE	-0.500349871502554	-0.649063349513572	-4.1430818008253	0.000933992628601872	0.166905573270806	-0.786599270219376	0.606318489037776	FANCE
PODXL	-0.70070548385553	0.271031274110112	-4.00285958888597	0.0012344243196214	0.166905573270806	-0.787150808205032	0.496235094424743	PODXL
IL6ST	-0.72017644638955	0.722410421326846	-3.98127893054478	0.00128872790820481	0.166905573270806	-0.797760387880934	0.486666377858465	IL6ST
ANKRD35	-0.941426186513743	0.543081795316846	-3.98111752008566	0.00128914309532039	0.166905573270806	-0.808157840412782	0.390071124289113	ANKRD35
LOC727896	-1.71093830284184	1.74836794831854	-3.95713056981459	0.00135238074082273	0.166905573270806	-0.81825297477932	0.180696165323249	LOC727896
PALLD	-1.03653209434137	1.45575082098418	-3.95601540776223	0.00135539626511357	0.166905573270806	-0.822938035106366	0.35468255729776	PALLD
IRF8	-0.706490144583158	-0.411674262155215	-4.0381787132451	0.0011505249251564	0.166905573270806	-0.875379121240497	0.493372829360003	IRF8
MTSS1	-1.10955446562305	4.60053759195384	-3.93084894468806	0.0014252972349236	0.166905573270806	-0.87593694548624	0.329705823635309	MTSS1
FAM219B	-1.44040819948624	2.39231787661035	-3.92361194021497	0.00144606866644264	0.166905573270806	-0.876158807300277	0.236831064629325	FAM219B
ADAMTS4	-1.29484379944146	2.5850347765408	-3.92280902022088	0.00144839205552539	0.166905573270806	-0.878044112764271	0.273940650672376	ADAMTS4
TRIB2	-1.46270952716649	2.93719022001133	-3.9134969191362	0.00147561688305918	0.166905573270806	-0.895701140132577	0.231607875950567	TRIB2
P4HA1	-1.4482480435225	3.94373017358094	-3.91176729014925	0.00148073057313355	0.166905573270806	-0.904595350638657	0.234981605229105	P4HA1
ZNF341	-1.09996471989977	1.09803095325676	-3.91313621329047	0.00147668183645131	0.166905573270806	-0.908991760777674	0.33288282763044	ZNF341
TRPA1	-0.306712140074818	-0.759478187250255	-4.14998814197227	0.000921287430725369	0.166905573270806	-0.909682570319947	0.735862395716347	TRPA1
C4A	-1.21228399376366	2.40810145969988	-3.90390837091314	0.00150419328131185	0.166905573270806	-0.911121097461365	0.297516975903574	C4A
LEF1	-1.03845131561721	2.40737121627864	-3.87967730465245	0.00157893841710905	0.166905573270806	-0.954078410643333	0.354002495790625	LEF1
PROKR2	-1.05095481732877	0.173185550993013	-3.92058774769455	0.00145483947119722	0.166905573270806	-0.955551874395492	0.349603781948501	PROKR2
BMP4	-1.26983521124947	2.97534157430175	-3.87866182895891	0.00158215188478829	0.166905573270806	-0.957137276453169	0.280877903483689	BMP4
PIBF1	-1.0188995573218	1.55370769797962	-3.88039989214383	0.00157665582660198	0.166905573270806	-0.958214850250477	0.360991972650463	PIBF1
SECTM1	0.350470890883536	-0.824348182181795	4.15376148847128	0.000914420495195717	0.166905573270806	-0.979299344846616	1.41973593192047	SECTM1
SCNN1A	-0.449032715355648	-0.299136002342517	-3.95149734617725	0.00136768372902225	0.166905573270806	-0.979315508570798	0.638245217932914	SCNN1A
DOCK8	-0.907013985716376	0.643326356211296	-3.88551496784378	0.00156059321635408	0.166905573270806	-0.979722313777809	0.403727963413189	DOCK8
SPSB2	-1.33418702082751	2.17143856086402	-3.86530306579719	0.0016250487631779	0.166905573270806	-0.980046828799447	0.263372204560558	SPSB2
ERG	-1.19933527818899	1.01509932653683	-3.87292631451736	0.00160042689377085	0.166905573270806	-0.985695603860322	0.301394488831055	ERG
AP1G2	-0.922992272767197	2.11645819413661	-3.86000025374382	0.00164240230045073	0.166905573270806	-0.989580167678659	0.397328345741719	AP1G2
ZNF45	-0.680289838822897	0.139477151206665	-3.89883051857801	0.00151955356573171	0.166905573270806	-0.996452652833126	0.506470176370378	ZNF45
SLITRK6	-1.40765480965834	1.86968365578387	-3.85702748290338	0.00165221284484455	0.166905573270806	-0.99683313476801	0.244716517532204	SLITRK6
LCTL	-0.353187686624081	-0.823274502503674	-4.14188805342145	0.000936206760027794	0.166905573270806	-1.000438901614	0.702445341409473	LCTL
SOX2	-1.14766725973194	4.15145995635919	-3.85572688945366	0.0016565236482086	0.166905573270806	-1.00290100878271	0.31737626290916	SOX2
FHDC1	-0.913095470516716	0.569703515376928	-3.87493488992069	0.00159400274648329	0.166905573270806	-1.00399655034947	0.401280148658585	FHDC1
MAML2	-0.894393892523808	1.33860285664305	-3.85701311892243	0.001652260391922	0.166905573270806	-1.00472001307465	0.408855333830705	MAML2
RCOR1	-0.631913528924385	1.31020648541282	-3.85382452429846	0.00166284957132677	0.166905573270806	-1.01093938663395	0.531573645636328	RCOR1
ABCD1	-0.955471183183207	0.859485879535747	-3.85942609706504	0.00164429248034808	0.166905573270806	-1.01662876231635	0.384630870251826	ABCD1
PYGO1	-1.03621653470358	0.951452005660363	-3.85035415113169	0.00167445276255449	0.166905573270806	-1.02943147450357	0.354794498458198	PYGO1
KLHL28	-1.47676457663305	2.42643820276526	-3.83272223424039	0.00173468574067356	0.166905573270806	-1.03744778457588	0.228375385417603	KLHL28
ZNF346	-1.35263727841417	2.34009426020138	-3.8270765173213	0.00175443288785408	0.166905573270806	-1.04764320795151	0.258557472649174	ZNF346
RPE	-0.98908097481842	1.10478845846561	-3.83681463267356	0.00172051263474257	0.166905573270806	-1.04846117526519	0.371918336324255	RPE
ELOVL7	-1.47800991406387	3.27040586147506	-3.82498676489404	0.00176179990030683	0.166905573270806	-1.05224805147837	0.228091158018108	ELOVL7
DUOXA1	0.342316025523594	-0.794305777436462	4.09549947852052	0.00102652751783956	0.166905573270806	-1.05477451425226	1.40820525600464	DUOXA1
LGSN	0.619416798745217	-0.355562215846354	3.92543745893177	0.00144080028886427	0.166905573270806	-1.06405700468743	1.85784422875108	LGSN
RFTN1	-1.23399081831571	1.74776579777497	-3.81935794164123	0.0017817995388395	0.166905573270806	-1.06590040399569	0.291128415633015	RFTN1
ADAT1	-0.497497968181939	-0.566384234270959	-3.9727424544538	0.00131087354132671	0.166905573270806	-1.06817444829787	0.608050118796679	ADAT1
CDKL4	-1.34075434945177	1.56505722101811	-3.81972360970638	0.00178049333288596	0.166905573270806	-1.06832566149228	0.26164821992579	CDKL4
CHST9	-1.10961618926001	0.568431771429401	-3.84026444452619	0.00170865619900873	0.166905573270806	-1.06932936415475	0.329685473620794	CHST9
BDNF	-1.19200806805256	1.83746075559389	-3.81498535677532	0.00179749431502746	0.166905573270806	-1.07259148027045	0.303610980016446	BDNF
PEX12	-0.977984552039577	1.3666833723269	-3.80904922468266	0.00181902563008647	0.166905573270806	-1.09150782360262	0.376068281615024	PEX12
TOP1	-1.05162224394504	5.33151745115909	-3.80460488701248	0.00183531684544676	0.166905573270806	-1.09659252725956	0.349370524928913	TOP1
FYCO1	-0.854909086504586	0.556612348340839	-3.82313451918294	0.00176835583397874	0.166905573270806	-1.10137671793789	0.425321856821308	FYCO1
TLE1	-1.1769135549394	2.4410045839996	-3.79567396460671	0.00186850242118977	0.166905573270806	-1.10319003541597	0.30822860264366	TLE1
MVP	-1.08163343970131	1.28157208044818	-3.79530004042683	0.00186990503013112	0.166905573270806	-1.11905152225961	0.339041269626093	MVP
GPR52	-1.40190466827072	2.72422277750771	-3.78513050822591	0.00190846300889691	0.166905573270806	-1.12153765031058	0.246127725542333	GPR52
SFTA3	-0.665382411915993	-0.483337698504232	-3.92584630799474	0.00143962304098659	0.166905573270806	-1.12332591113658	0.514076900980155	SFTA3
INSM2	-0.337275111133785	-0.791641605805086	-4.05923761495009	0.00110328703828125	0.166905573270806	-1.12453376894447	0.713712462646379	INSM2
CLK1	-1.37439898655441	6.12221021237236	-3.78988108170654	0.00189035192242149	0.166905573270806	-1.12516982740324	0.252991601475553	CLK1
ZFR2	-0.700204299284932	0.480253307136704	-3.81277700718373	0.00180547403403293	0.166905573270806	-1.12605356638416	0.496483862131519	ZFR2
CNPY4	-0.900736275269258	1.61139990246546	-3.78590769855999	0.00190548807347895	0.166905573270806	-1.12815396127762	0.406270422728825	CNPY4
TTC14	-1.11825141355719	3.73447723211935	-3.7766101795087	0.00194138715817029	0.166905573270806	-1.13857909108245	0.32685082214848	TTC14
ATP5SL	-1.03794914398477	0.209688935501028	-3.81777598998361	0.00178746163746495	0.166905573270806	-1.14467176170987	0.354180310444826	ATP5SL
FAIM	-1.30803004736222	2.40109415669443	-3.77122445471847	0.001962494587198	0.166905573270806	-1.14686328742391	0.270352113007599	FAIM
WDR63	-1.01343422212178	0.219861770830019	-3.81522612658355	0.00179662647291682	0.166905573270806	-1.14763943740835	0.362970316015926	WDR63
COL12A1	-0.868668070575826	0.89452653821223	-3.78280395524145	0.00191739674334316	0.166905573270806	-1.1563452280328	0.419509934925993	COL12A1
ZNF37A	-0.790144600741491	-0.145606094821545	-3.84299240771818	0.00169933930877115	0.166905573270806	-1.16042707141473	0.453779173733013	ZNF37A
FPGS	-0.669675003310397	1.20087384398023	-3.76673253793692	0.00198027659557375	0.166905573270806	-1.17328054499679	0.511874908407351	FPGS
CARD11	-0.767248300836031	0.0164940865426508	-3.81535264272528	0.00179617062228918	0.166905573270806	-1.1735925073704	0.464288895525515	CARD11
CLEC3B	-1.45036505107702	0.4456388223049	-3.78983941085701	0.00189051002947292	0.166905573270806	-1.17521833241423	0.234484673585277	CLEC3B
RNF185	-0.624040548360622	0.187542190002861	-3.80056915117954	0.00185023829180272	0.166905573270806	-1.17629817910272	0.535775232419661	RNF185
ISPD	-0.816148055884671	0.37348313509265	-3.79051447235061	0.00188795036666032	0.166905573270806	-1.17716011968207	0.442131444271656	ISPD
STAC	-0.754238251219982	0.268422984730023	-3.7947253885298	0.0018720626577436	0.166905573270806	-1.17908573071059	0.470368781141999	STAC
TJAP1	-1.37039368358659	4.30449246491116	-3.75275689509578	0.00203665110680739	0.166905573270806	-1.18192939323568	0.254006941502611	TJAP1
LOC102724010	-0.730395272742616	-0.0220752560519595	-3.81311101664906	0.0018042648141487	0.166905573270806	-1.18383790195262	0.481718542243899	LOC102724010
AIF1L	-1.21759390783735	2.78861160930231	-3.74977534422396	0.00204888660026852	0.166905573270806	-1.18403844919965	0.295941373185619	AIF1L
RFX3	-0.746440399991035	3.27676304129241	-3.7472270678452	0.00205940296271194	0.166905573270806	-1.18886952184025	0.474050984900166	RFX3
NUP133	-0.865409043349774	0.289115634397874	-3.78769075177515	0.00189868061666395	0.166905573270806	-1.19094174335732	0.420879359509433	NUP133
GAS1	-1.0124651060229	0.768970351840356	-3.76637286492015	0.00198170745264803	0.166905573270806	-1.19373521422551	0.363322246895987	GAS1
SAMD4B	-1.23195333566595	2.91401008086232	-3.74271207661679	0.00207816990239955	0.166905573270806	-1.19645376524841	0.291722189425204	SAMD4B
ZSCAN30	-0.838185761054595	0.90321939325919	-3.75700807513388	0.00201933309190945	0.166905573270806	-1.20358520876837	0.432494460383277	ZSCAN30
MYH7	-1.1525705568152	2.23416130927727	-3.73780249321056	0.00209877334356598	0.166905573270806	-1.20734270474494	0.315823881808041	MYH7
TFEB	-1.16005691248191	1.96588009234663	-3.73652284406884	0.00210417734071935	0.166905573270806	-1.2122219047616	0.313468340113693	TFEB
DGCR14	-1.03605562762471	1.55389017372495	-3.73261590034862	0.00212076368687408	0.166905573270806	-1.22618895176966	0.354851591997798	DGCR14
BCL2	-0.896474281498976	0.469897175212768	-3.75707279436274	0.00201907059980179	0.166905573270806	-1.23180720111862	0.408005639855212	BCL2
STARD8	-0.72415020017147	0.56105100949952	-3.75093269509067	0.00204412833511294	0.166905573270806	-1.23569718100451	0.484736322820416	STARD8
STIL	0.666052101702002	0.191552532276601	3.76779437911241	0.00197605845755347	0.166905573270806	-1.23809993790651	1.94653739969715	STIL
TMEM169	-0.958846335228487	1.48826932468389	-3.72627401185919	0.0021479691288285	0.166905573270806	-1.23916717925012	0.383334870911128	TMEM169
NCKAP1L	-1.08494226136155	2.19602405455231	-3.71609266572721	0.00219238486458494	0.166905573270806	-1.24644504335981	0.337921296447012	NCKAP1L
GPR63	-0.853095645173011	0.53155197053732	-3.74165207855249	0.00208260088434736	0.166905573270806	-1.25546903463762	0.426093852828861	GPR63
SRM	-1.3453562730104	3.9786988520263	-3.70374409113357	0.00224750259770899	0.166905573270806	-1.26626222549939	0.260446901127177	SRM
NIM1K	-1.14519573500562	1.5541299412052	-3.70854063741674	0.00222592888017263	0.166905573270806	-1.27011325320565	0.318161636325613	NIM1K
SLC30A3	-0.955207314633079	0.982434466506204	-3.71356284646702	0.00220356434478959	0.166905573270806	-1.28021581212833	0.384732375633344	SLC30A3
EED	-1.02475892265469	3.41077888376606	-3.6940582049284	0.00229171350770236	0.166905573270806	-1.28231723639481	0.358882973532494	EED
HDAC9	-0.939536401926062	3.44591410625557	-3.69043202854512	0.0023084901450805	0.166905573270806	-1.28872228456123	0.390808971654595	HDAC9
NCKAP5	-0.564027094404014	-0.326000273543354	-3.80078049135509	0.00184945385738925	0.166905573270806	-1.28899982492445	0.568913376601423	NCKAP5
FOS	-1.54011290863031	4.86992761390497	-3.68609298130746	0.00232872798135257	0.166905573270806	-1.29911572029092	0.214356897316903	FOS
CCND1	-1.20397685392433	1.56016674033579	-3.69070735179147	0.00230721201250636	0.166905573270806	-1.30251148431906	0.299998785122941	CCND1
MREG	-0.623945943214702	0.00304660311330047	-3.74660723848588	0.00206196915124224	0.166905573270806	-1.30399618800772	0.53582592191141	MREG
KDR	-1.19387575296558	1.63233158865497	-3.68876054511342	0.0023162650304098	0.166905573270806	-1.30431949136185	0.303044459575163	KDR
SLC40A1	-1.19899963548653	1.73439545278979	-3.68684608388314	0.00232520261610091	0.166905573270806	-1.30563557661679	0.301495666670644	SLC40A1
SAMD5	-0.668461129477035	0.326491279587383	-3.72401979762537	0.00215772401572284	0.166905573270806	-1.30621020409634	0.512496637238459	SAMD5
RAB32	-0.866948074084533	0.539636356016161	-3.71364947209101	0.00220318058820542	0.166905573270806	-1.30725234693277	0.420232111434619	RAB32
MINOS1P1	-0.802031941353538	0.321486747981746	-3.72146174887998	0.00216884796609694	0.166905573270806	-1.31196380253807	0.448416880977231	MINOS1P1
MEX3D	-1.19582228849866	1.12971820744286	-3.69258992740908	0.00229849166281628	0.166905573270806	-1.31282111673468	0.302455146511983	MEX3D
DKFZP586I1420	-0.726062240200923	-0.130432376563152	-3.75846538317283	0.00201343080976254	0.166905573270806	-1.3133168968023	0.48381037307604	DKFZP586I1420
RNF157-AS1	-0.510045194163431	-0.347899443299011	-3.78240443462916	0.0019189351169316	0.166905573270806	-1.32930536319413	0.600468440530188	RNF157-AS1
TRMT1L	-1.13136597571981	1.94317074167812	-3.67084333336858	0.00240128593884401	0.166905573270806	-1.33075795188784	0.32259230207232	TRMT1L
MAP3K5	-0.750840584788662	0.0746032940998452	-3.72556894337286	0.00215101544206149	0.166905573270806	-1.33419404666557	0.471969655438396	MAP3K5
TBK1	-1.22147887060219	2.71137883385568	-3.6649826328427	0.00242977446365435	0.166905573270806	-1.33451167717226	0.29479388239297	TBK1
MIR204	3.95531320894598	0.978067977705044	3.70659901641396	0.00223463651040464	0.166905573270806	-1.33710178951677	52.2120446631785	MIR204
LOC101927213	3.29784105138399	0.649330635789661	3.71626591242178	0.00219162137323081	0.166905573270806	-1.33924472467243	27.0541672677426	LOC101927213
MIR185	4.03353806956401	1.01717646815922	3.70444513299711	0.00224433634726377	0.166905573270806	-1.33928040015362	56.4603188157654	MIR185
DLL1	-0.727340475524604	1.72763625552395	-3.66603435294545	0.00242463711751869	0.166905573270806	-1.34277162642414	0.483192344644246	DLL1
FDX1	-0.769712656047336	0.224406717265385	-3.71066862701461	0.00221642480599854	0.166905573270806	-1.34290246423366	0.463146131432938	FDX1
ZNF638	-1.20135041440089	4.26566094231062	-3.65827213298305	0.00246281291675042	0.166905573270806	-1.34609091469602	0.300787749419143	ZNF638
KIAA1407	-0.520128094404185	-0.263838692868137	-3.75482686746502	0.00202819998109677	0.166905573270806	-1.35098895866278	0.594444398092117	KIAA1407
CXCR4	-0.795987454089212	2.54837157553902	-3.65484265798671	0.00247987221808617	0.166905573270806	-1.35312113065542	0.451135539273767	CXCR4
SNORA5A	3.71259132977394	0.856689066289733	3.69958268748359	0.00226639065663886	0.166905573270806	-1.35689911416085	40.9598094972315	SNORA5A
DDX31	-0.638481138130049	-0.0121590920322351	-3.71984949042681	0.00217588880524422	0.166905573270806	-1.35805548356026	0.528093916924647	DDX31
WRN	-0.791547641819567	0.152460291804503	-3.70592278148829	0.00223767730923199	0.166905573270806	-1.36078004090938	0.453142949340737	WRN
SSTR4	-0.911686485197677	0.433224729910026	-3.68688800175699	0.00232500655179558	0.166905573270806	-1.36676957123299	0.401845945002635	SSTR4
ITGA6	-1.13345996789668	3.19887237014367	-3.645045326767	0.0025292668389614	0.166905573270806	-1.36855004144121	0.321917503073947	ITGA6
ITGB3	-0.280880202774659	-0.771366864556835	-3.92758404621202	0.00143463025738327	0.166905573270806	-1.37034593203115	0.755118791197916	ITGB3
ASCC1	-1.05407641026717	1.63914383491894	-3.65073531770547	0.0025004603943498	0.166905573270806	-1.37297194466372	0.348514162810039	ASCC1
PLD1	-0.765082021727819	1.18872088290671	-3.6572055062448	0.00246810593507315	0.166905573270806	-1.37474830188268	0.465295765046521	PLD1
LRRC71	-0.946062219551861	0.430600271624467	-3.6827701348168	0.00234434718129442	0.166905573270806	-1.37485802639195	0.38826692706011	LRRC71
RBM24	-1.228724448727	2.34836437377639	-3.64180586698162	0.00254581637910699	0.166905573270806	-1.37811799919578	0.292665649736094	RBM24
TGM2	-0.626691669097478	0.058217845544373	-3.70250377211322	0.002253115547664	0.166905573270806	-1.37885831506631	0.534356708760278	TGM2
ARHGEF26	-1.04495157637771	1.22772838211585	-3.65086429135376	0.00249981129517416	0.166905573270806	-1.3853300117072	0.351708849982229	ARHGEF26
S1PR3	-0.809991313874615	0.459072543457131	-3.67440142490282	0.00238415495744313	0.166905573270806	-1.38748010814954	0.444861930332665	S1PR3
PALM2	-1.00473093187286	1.08599103957415	-3.65269546470609	0.00249061367390992	0.166905573270806	-1.38778528737119	0.366143138999928	PALM2
SERPINH1	-1.44822345330997	3.78447174596031	-3.6337625700932	0.00258738116810514	0.166905573270806	-1.38825025673356	0.234987383547764	SERPINH1
POC1B	-1.08292399331101	0.734156113325905	-3.65757924722517	0.00246624998152811	0.166905573270806	-1.39836811075352	0.338604000911787	POC1B
PPFIBP2	-0.963816782659443	1.31971847554307	-3.64159042934239	0.00254692085771406	0.166905573270806	-1.39881274136932	0.381434252461808	PPFIBP2
GPR83	-1.14403661903294	2.20210400837365	-3.62912055075606	0.00261168010537989	0.166905573270806	-1.40229575651976	0.318530636375783	GPR83
MAN2A1	-1.00225323653182	0.826216731331918	-3.65196969280889	0.00249425499191742	0.166905573270806	-1.40270599570717	0.367051454950002	MAN2A1
CYP2J2	-1.11108175988411	1.51521525019646	-3.63573044166398	0.00257714913349768	0.166905573270806	-1.40360271313105	0.329202650167817	CYP2J2
ZNF236	-0.550589848315039	0.164499839776208	-3.68051577000354	0.00235500411094189	0.166905573270806	-1.40580639047783	0.576609597853728	ZNF236
PREP	-1.20982213376551	2.70505304850276	-3.62402939312101	0.00263859468283423	0.166905573270806	-1.40728149782284	0.298250323374338	PREP
ERP44	-0.580510585119705	3.16425738925591	-3.61891332460026	0.00266592259326067	0.166905573270806	-1.4145844276266	0.559612563760425	ERP44
CA2	-1.0749200758215	5.31296068143626	-3.61528388819831	0.00268548232111332	0.166905573270806	-1.42268622234617	0.341325034333823	CA2
PDE6C	-0.396994593171091	-0.722695400607076	-3.85894574602713	0.00164587553794204	0.166905573270806	-1.4256486759417	0.672337660837531	PDE6C
PSTK	-0.648046409699808	5.17304995720236	-3.61191531648115	0.00270376557232013	0.166905573270806	-1.4282764999467	0.523066637173575	PSTK
TMEM179B	-1.1970417658492	1.7921829992816	-3.61741973688331	0.00267395438066093	0.166905573270806	-1.43014609477442	0.302086534114174	TMEM179B
BCORL1	-1.10678723339422	1.90877288093747	-3.61284043025581	0.00269873197071628	0.166905573270806	-1.43592644429357	0.330619459755144	BCORL1
CYP4F11	-0.983033476830343	0.650662138520067	-3.64004832920164	0.0025548408236225	0.166905573270806	-1.43667317717303	0.374174326387042	CYP4F11
RNF215	-0.957647856074681	2.3602920718463	-3.60681609820517	0.00273168098283419	0.166905573270806	-1.44034065346	0.383794565174815	RNF215
EPHB3	-0.9594228323855	1.14412718476226	-3.62269074154528	0.00264571781309401	0.166905573270806	-1.44037668398285	0.3831139431361	EPHB3
HTR2A	-0.788802003549031	0.64126108762363	-3.6366699856847	0.00257227833151934	0.166905573270806	-1.44322266057408	0.454388825544491	HTR2A
LTBP1	-0.851959886833029	0.811640725624829	-3.6292628259864	0.00261093195044062	0.166905573270806	-1.44550719350963	0.426578067399144	LTBP1
NRP1	-1.27059822838935	2.61065455328773	-3.60100304106476	0.00276385862532719	0.166905573270806	-1.44888394207792	0.280663670571205	NRP1
ASXL3	-0.346027984420017	-0.211190041378873	-3.69040710531026	0.00230860588145091	0.166905573270806	-1.44986249832396	0.707492688056929	ASXL3
GBX2	-1.1163157984245	2.14058308024523	-3.6017931533966	0.00275946271004133	0.166905573270806	-1.45211065514235	0.327484092231824	GBX2
P2RY13	-0.406315041578746	-0.65167298646763	-3.80340259147424	0.00183974933785982	0.166905573270806	-1.456325256924	0.666100285080375	P2RY13
CDC73	-0.700832554516141	3.80256264576954	-3.59373533045312	0.00280462596423111	0.166905573270806	-1.4583570750542	0.496172041509649	CDC73
SALL1	-1.17068522737211	3.47165649667474	-3.59306149160517	0.00280843632299894	0.166905573270806	-1.45974968265105	0.310154342189603	SALL1
FAM206A	-0.759138136134818	0.402686028191052	-3.63444640413508	0.0025838209077977	0.166905573270806	-1.46766619811701	0.46806966554771	FAM206A
SFPQ	-1.15639281662478	5.34366396744704	-3.58742830277915	0.00284049496309601	0.166905573270806	-1.47087793395379	0.314619024982489	SFPQ
METTL6	-1.43674043281889	2.03936825437083	-3.59193980197802	0.00281479070979131	0.166905573270806	-1.47190147828342	0.237701300649729	METTL6
UNC13D	-0.741201977754918	0.177342333050284	-3.64529153745528	0.00252801345912378	0.166905573270806	-1.47227713870441	0.476540779725258	UNC13D
EGR1	-1.39755251240207	2.55933037694341	-3.58787655084579	0.00283793053174565	0.166905573270806	-1.47279670725803	0.247201246137483	EGR1
MIR664	3.14400521483709	0.572416104558793	3.64580630454296	0.00252539496812591	0.166905573270806	-1.47920444621792	23.1965883698939	MIR664
SLCO1A2	-1.04602325481987	1.2019938757132	-3.6003003798054	0.00276777391798813	0.166905573270806	-1.47920574139391	0.351332133085529	SLCO1A2
RGS20	-1.14138357365142	1.74897987658129	-3.58825590851751	0.00283576204421666	0.166905573270806	-1.48385080708325	0.319376834614317	RGS20
COLGALT1	-1.09424734226407	1.90035542366832	-3.58517728031205	0.00285340840318792	0.166905573270806	-1.48602694341721	0.334791495552814	COLGALT1
FZD2	-1.25283805195812	2.09444311410135	-3.57890323037257	0.00288971353414897	0.166905573270806	-1.49415820706265	0.285692834101696	FZD2
POLA1	-0.887740371098454	0.72453563322308	-3.60206639462729	0.0027579441284885	0.166905573270806	-1.50186576371269	0.411584731538233	POLA1
EBP	-0.978831833854956	2.1384632141848	-3.5719730289865	0.00293035623976043	0.166905573270806	-1.50555249334988	0.375749780747721	EBP
PAMR1	-0.775196547165079	3.72377029776861	-3.565064288717	0.00297144570958402	0.166905573270806	-1.50862579886669	0.460613239874961	PAMR1
PTCH2	-1.20049853447477	1.79490458468564	-3.57284813835457	0.00292519252230242	0.166905573270806	-1.51081413214706	0.301044093636641	PTCH2
ANKHD1	-1.17308905232593	1.88780368663657	-3.57122594030836	0.00293477180926821	0.166905573270806	-1.51164887484525	0.309409680818684	ANKHD1
NR2F2	-0.90492525415653	4.82364263514555	-3.56127203575171	0.00299424592372799	0.166905573270806	-1.51551288937201	0.404572124057544	NR2F2
POLRMT	-0.882010274337546	0.183536610956386	-3.62178308400052	0.00265055859338202	0.166905573270806	-1.51681471963273	0.413949921788202	POLRMT
ZBTB11	-0.84012206847103	2.7112503709779	-3.56182320282607	0.00299092123456989	0.166905573270806	-1.51757068570512	0.431657828401823	ZBTB11
MMP15	-1.19283955335066	1.67173088557008	-3.57068109214467	0.00293799628438775	0.166905573270806	-1.51780667592028	0.303358636874566	MMP15
RASSF2	-0.734049883550318	0.271870587183718	-3.61404581162781	0.00269218757884725	0.166905573270806	-1.51958809070735	0.479961261497627	RASSF2
LRTM2	-0.984759435297256	3.34940618021703	-3.5550642995993	0.00303194927523347	0.166905573270806	-1.52681139444901	0.37352907403987	LRTM2
INSM1	-0.898278809958471	1.34750394637191	-3.5705657763667	0.00293867919363592	0.166905573270806	-1.52773936344278	0.407270045966123	INSM1
CDH11	-1.19986407570555	4.12883617881518	-3.5525597926368	0.00304729553361597	0.166905573270806	-1.53035132417167	0.30123515430542	CDH11
TTC12	-1.1232473002838	1.43005912722232	-3.56774261737848	0.00295544808297417	0.166905573270806	-1.5303999103864	0.325221984596307	TTC12
LOC101927810	0.534317256757937	-0.732411823065231	3.79308090812818	0.001878251077509	0.166905573270806	-1.53387192078538	1.70628289136863	LOC101927810
POU2F2	-0.596496984981515	1.48031201914022	-3.56424013460573	0.00297638588105781	0.166905573270806	-1.53413102183432	0.550737502698025	POU2F2
MYCBPAP	-0.458176145865382	-0.532350849615388	-3.7234046706394	0.00216039368445898	0.166905573270806	-1.53520843293691	0.632436065397336	MYCBPAP
TECTA	-0.797106245045211	0.427714266677964	-3.58782739557867	0.00283821163565381	0.166905573270806	-1.55299225317792	0.450631095148878	TECTA
STX7	-0.744184792895214	0.990734439169814	-3.56544785690662	0.00296914932671053	0.166905573270806	-1.55305658801324	0.475121464502319	STX7
RAB34	-1.28787868493569	2.12612937756616	-3.54429854990051	0.0030984719476507	0.166905573270806	-1.55595983813032	0.275855338943047	RAB34
SOX1	-0.83337049331153	0.628412335099843	-3.57668371236916	0.00290266793718308	0.166905573270806	-1.55636670560269	0.434582059147182	SOX1
NIN	-0.912559411586111	1.29355278576946	-3.55565540839706	0.00302833863423451	0.166905573270806	-1.55714398351699	0.401495316132019	NIN
DCLK3	-0.637973537579851	0.420596609653473	-3.58520721632325	0.00285323628208622	0.166905573270806	-1.55804514902247	0.528362045732842	DCLK3
CWF19L2	-1.05453372748969	3.04152932913977	-3.53710525334869	0.00314373608386525	0.166905573270806	-1.5596496419253	0.348354817719498	CWF19L2
CCDC28B	-1.31397867475079	3.60043574005781	-3.53558628714593	0.00315337893323512	0.166905573270806	-1.56061565549201	0.268748662915497	CCDC28B
ZDHHC24	-0.930031303369065	0.408977093065549	-3.58474898851276	0.0028558720690963	0.166905573270806	-1.56115126524875	0.394541359704499	ZDHHC24
C2orf49	-1.70234187535954	2.52030423244892	-3.53422621267338	0.00316203831809291	0.166905573270806	-1.56939031236448	0.182256202571285	C2orf49
SUMO1P1	-0.818907055601134	1.4324730194665	-3.54558520555057	0.00309044496719245	0.166905573270806	-1.57017526389969	0.440913284965588	SUMO1P1
P2RY14	-0.577788667015937	-0.381006482962327	-3.66781062519816	0.00241598542175516	0.166905573270806	-1.57207628672362	0.561137858250442	P2RY14
P2RX4	-1.30416120555837	3.12503118496514	-3.52741895081905	0.00320573962850543	0.166905573270806	-1.57655161748039	0.271400088482658	P2RX4
POLE4	-1.44109579154708	0.977799380627905	-3.55223149553613	0.00304931294306195	0.166905573270806	-1.57991447285823	0.236668277441529	POLE4
SWAP70	-0.929536038746001	1.23281401915669	-3.54430796141663	0.00309841315655139	0.166905573270806	-1.58055942429625	0.394736810478228	SWAP70
RTL1	-0.596343429880939	0.65571570193074	-3.55804390297793	0.00301379310118051	0.166905573270806	-1.58860885222448	0.550822077743941	RTL1
BAHD1	-0.930242082994135	2.33120685306231	-3.52222910743821	0.00323946479464546	0.166905573270806	-1.59202910102678	0.394458207188362	BAHD1
GAB1	-0.835075969875704	0.676574115682398	-3.5546096447698	0.00303472936691522	0.166905573270806	-1.59379707795053	0.43384152129457	GAB1
ONECUT2	-0.538385303270537	-0.152667285064093	-3.60438437597419	0.00274509539184837	0.166905573270806	-1.60524921114674	0.583689974164137	ONECUT2
MIR8065	3.41780651248471	0.709288548033937	3.57292843972194	0.00292471915066177	0.166905573270806	-1.60622848857224	30.5024348777614	MIR8065
TPRA1	-0.931580860107211	2.15260791516139	-3.51050162167068	0.00331699235604996	0.166905573270806	-1.61574771989777	0.393930468909301	TPRA1
VWC2L	-1.27939473072025	3.13935467614897	-3.50456348050304	0.00335695601085675	0.166905573270806	-1.61689229905292	0.278205638829667	VWC2L
AMY2A	0.275402177597245	-0.861873770926832	3.87774948956929	0.00158504463764451	0.166905573270806	-1.61907768072566	1.31706026049774	AMY2A
LCORL	-0.964081666690851	3.42490739285683	-3.50137598834723	0.00337860689591641	0.166905573270806	-1.62116046312972	0.381333229999508	LCORL
LOC100996643	-0.837482424666516	-0.581076930680727	-3.69321961089441	0.00229558231650606	0.166905573270806	-1.62665459014638	0.43279875647362	LOC100996643
EPPK1	-0.500169832099465	-0.170649804019573	-3.594646760509	0.00279948037915506	0.166905573270806	-1.62720049866793	0.606427660083873	EPPK1
PROX1	-0.922880482655339	3.7519983620105	-3.49740675263862	0.00340576386184723	0.166905573270806	-1.62728506311496	0.397372765604738	PROX1
TMCO6	-1.43882650109001	1.32327684738147	-3.51690426721402	0.00327443779665008	0.166905573270806	-1.62831468459439	0.237205956349086	TMCO6
LAP3	-1.33050072647337	3.25652824954484	-3.49473085854221	0.00342419553818943	0.166905573270806	-1.63373423767766	0.264344863683749	LAP3
STARD3	-0.939232341289377	2.65422795506909	-3.49576529472882	0.00341705845160284	0.166905573270806	-1.63565892258064	0.390927819346875	STARD3
WSCD2	-0.953049690586692	0.839136599295725	-3.52316440395133	0.00323336072784867	0.166905573270806	-1.64097228602361	0.385563379633156	WSCD2
CCZ1	2.43356986933966	0.217196297771918	3.58119948569827	0.00287637248869565	0.166905573270806	-1.64237161373747	11.3995042696858	CCZ1
FZD1	-0.716238209271666	2.17848653124563	-3.49100007692551	0.00345006058957048	0.166905573270806	-1.65013306577672	0.488586764438576	FZD1
ZNF426	-1.03629319131042	2.00786767323087	-3.49223696865802	0.00344146371013054	0.166905573270806	-1.6515299944311	0.354767302158222	ZNF426
PDCD7	-1.25260221570798	2.47574462653563	-3.48731261769307	0.00347581800936021	0.166905573270806	-1.65304713616741	0.285760218773945	PDCD7
UHRF2	-1.31877967691017	4.04529824405422	-3.48161500674131	0.00351599665397579	0.166905573270806	-1.65450108150457	0.267461492331286	UHRF2
ZBTB9	-0.854782075749603	0.642671065606005	-3.522834372056	0.00323551330885412	0.166905573270806	-1.65587162539126	0.425375880702188	ZBTB9
LRRC8C	-0.771005164426864	1.20992629857849	-3.4991400572936	0.00339387797478887	0.166905573270806	-1.66428638323212	0.462547897871343	LRRC8C
RBP1	-1.36949372250352	4.21255552030967	-3.47205824385418	0.00358443868585112	0.166905573270806	-1.67098641040136	0.254235640759571	RBP1
SOX11	-0.84366331763032	1.80154415999284	-3.48297009950943	0.00350639870969839	0.166905573270806	-1.67279905426475	0.430131923878576	SOX11
NHLH2	-0.653553837938686	4.35306937970779	-3.46940852080009	0.00360365061587658	0.166905573270806	-1.6754133184744	0.52019380342954	NHLH2
BARD1	-0.365453482617464	-0.57415688586911	-3.66393813584613	0.0024348873981953	0.166905573270806	-1.67595768819126	0.693881916132466	BARD1
MC3R	-1.12738957455771	2.76070305086064	-3.47145871419647	0.00358877658769542	0.166905573270806	-1.67811595502276	0.323877612238001	MC3R
RNF126P1	-0.808868910477797	0.114103334182458	-3.54069092070561	0.00312109061487148	0.166905573270806	-1.6802218774713	0.445361525195422	RNF126P1
ECHS1	-1.12794100987221	2.71681652935218	-3.46771395094621	0.00361599128596014	0.166905573270806	-1.68519679899909	0.323699063918484	ECHS1
ELOVL6	-0.891668874775318	4.96815610578071	-3.463510733503	0.00364678441035363	0.166905573270806	-1.68535017025956	0.409970991274746	ELOVL6
HEATR5A	-0.81649422059435	0.953174567952997	-3.49427864225455	0.00342732030135822	0.166905573270806	-1.68698230492956	0.44197842045586	HEATR5A
KCTD21	-1.11219757843583	1.46907160994128	-3.47980854284082	0.00352883261315822	0.166905573270806	-1.68964540036481	0.328835524604335	KCTD21
DHRS13	-1.25634085244461	0.805428064626986	-3.49612530081378	0.00341457809650606	0.166905573270806	-1.69438488636419	0.284693859728799	DHRS13
SPATA2L	-0.785567856885462	1.83933508712563	-3.46977564081608	0.00360098264457862	0.166905573270806	-1.69563096771443	0.455860764598976	SPATA2L
KLHDC8A	-0.601175053666402	1.9494494420444	-3.46769236145138	0.0036161487841824	0.166905573270806	-1.69649423522907	0.54816713170665	KLHDC8A
MOCS3	-0.321367855717828	-0.238798473372181	-3.56457355001697	0.00297438631698607	0.166905573270806	-1.69796169733919	0.725156448974751	MOCS3
LONRF1	-0.882212645653471	3.52067651248896	-3.45679638336721	0.00369652084443333	0.166905573270806	-1.69928608087615	0.413866158673714	LONRF1
MARCKS	-0.917612283228187	4.9278501025478	-3.45363671821092	0.00372016080821929	0.166905573270806	-1.70251499755606	0.399471728604162	MARCKS
DHRS7B	-1.31135304806636	1.26031560276404	-3.4759185146933	0.0035566333651814	0.166905573270806	-1.70585260950113	0.269455223752833	DHRS7B
AGR2	-0.716631867312973	-0.504822551280136	-3.63258830969739	0.00259350628821009	0.166905573270806	-1.71000639864209	0.48839446618224	AGR2
SNORD2	0.631421281191601	10.6496843339265	3.45104356894587	0.00373967542206603	0.166905573270806	-1.71418496585167	1.88028108918902	SNORD2
PDIA4	-1.13996721174994	3.26190888573478	-3.44669042148209	0.00377266582547012	0.166905573270806	-1.71842599946963	0.319829508294281	PDIA4
PCGF5	-0.716135126318949	0.71787803952875	-3.48513237554743	0.00349113801406624	0.166905573270806	-1.71998741640639	0.488637132000887	PCGF5
LRRTM2	-1.16912961076039	3.92195821690534	-3.44260581509741	0.00380388632654205	0.166905573270806	-1.7230584868985	0.310637198909104	LRRTM2
NLRC4	-0.317916319272955	-0.701584254931126	-3.70306434476905	0.00225057697596093	0.166905573270806	-1.7231914026537	0.727663677292507	NLRC4
HHIP	-1.10900695253135	2.269216519305	-3.44963717540804	0.00375030205432219	0.166905573270806	-1.72331011120954	0.329886391317235	HHIP
SIM1	-0.85465123569097	0.298434585432316	-3.50444210347685	0.00335777790099208	0.166905573270806	-1.72437109417003	0.42543154054855	SIM1
MYH6	-1.23806750101435	2.37340006213096	-3.44720233134818	0.00376877122081067	0.166905573270806	-1.72618897212208	0.289943993355183	MYH6
KCTD15	-1.03970925356929	1.01143672377597	-3.46977716627686	0.0036009715627322	0.166905573270806	-1.72926973566073	0.353557462586805	KCTD15
WBP1	-0.938647655858212	3.7730090033155	-3.43721169712635	0.0038455131437214	0.166905573270806	-1.73288332319453	0.391156455981225	WBP1
PRRC1	-1.06618559689604	0.931995338603358	-3.47018436159152	0.00359801467894082	0.166905573270806	-1.73346328654942	0.344319388678541	PRRC1
TRAF3IP1	-1.11328929329923	0.903507571013685	-3.46966697028986	0.00360177217937942	0.166905573270806	-1.73639102749087	0.328476725863105	TRAF3IP1
TMEFF2	-1.17724029198178	5.69817707908021	-3.42764864694904	0.00392043705159698	0.166905573270806	-1.74745332857394	0.308127909392657	TMEFF2
RNF216	-1.11471076366979	2.88351765770915	-3.43025105866199	0.00389990419983964	0.166905573270806	-1.75022131520785	0.328010137629112	RNF216
NOX3	-0.557841841745562	-0.563178349164598	-3.62245373437151	0.00264698097548961	0.166905573270806	-1.7543716834274	0.572443154607552	NOX3
PAK2	-0.656648549735012	1.98457158103555	-3.43268516632355	0.00388079677398289	0.166905573270806	-1.75890902988754	0.518586441972763	PAK2
MDFIC	-0.717185444557611	0.230517510243113	-3.48947190387097	0.00346071176361628	0.166905573270806	-1.76023535628466	0.488124176939244	MDFIC
NHSL1	-0.592420265496146	0.442530484930829	-3.47628609546485	0.00355399701141408	0.166905573270806	-1.76054926578355	0.552987287762017	NHSL1
CDH10	-1.13670845638937	3.37004149090988	-3.41924353141057	0.00398749539662533	0.166905573270806	-1.76626675297434	0.320873454477666	CDH10
FAM212B	-0.44577497439783	-0.248039794992639	-3.53058681945202	0.0031853275107514	0.166905573270806	-1.77080651426676	0.64032784601001	FAM212B
ITFG3	-0.637642015576211	1.04459902985232	-3.44466333607166	0.00378812752519416	0.166905573270806	-1.77303129888687	0.528537238415401	ITFG3
PIGU	-1.09360141568558	4.41487999534197	-3.41337308292931	0.00403501164623657	0.166905573270806	-1.77315251840265	0.33500781613413	PIGU
CCR5	-0.836086761712298	2.24224366673078	-3.41974328573934	0.00398347628781767	0.166905573270806	-1.77706479759447	0.433403219379786	CCR5
ZEB2	-0.931177685922622	5.03076927239823	-3.41066719470244	0.00405710397673506	0.166905573270806	-1.77710321179731	0.394089323525777	ZEB2
JAKMIP3	-0.941505308214989	1.72942674789572	-3.42635079805464	0.00393071742648111	0.166905573270806	-1.77771779410348	0.39004026241909	JAKMIP3
ERLIN1	-0.864851408549325	2.80405089067882	-3.41394100133854	0.00403039016890466	0.166905573270806	-1.7796860061703	0.421114121936852	ERLIN1
RUNX1T1	-0.975784852455769	4.27746946229671	-3.40892813564278	0.00407136647721617	0.166905573270806	-1.78116112219644	0.376896429361774	RUNX1T1
LOC100506563	0.378211803956014	-0.810476052077568	3.73672868229545	0.0021033071310837	0.166905573270806	-1.78167987107465	1.45967207445685	LOC100506563
FBXW9	-0.961241861352306	1.17556396043752	-3.43640792510402	0.00385175487149733	0.166905573270806	-1.78170341827191	0.382417681228224	FBXW9
FUCA2	-1.04532617390238	1.69349966744352	-3.42464416427998	0.00394427693417821	0.166905573270806	-1.78215902550763	0.351577125391015	FUCA2
ZFP36L1	-0.914404313626212	5.03184840203872	-3.40764049619767	0.0040819590932915	0.166905573270806	-1.78235838517747	0.40075527946168	ZFP36L1
CCR2	-0.74710172766662	-0.0495047398677166	-3.50080915669841	0.0033824717315168	0.166905573270806	-1.78589924664935	0.473737585505482	CCR2
AVEN	-1.25789265574771	1.81963672894167	-3.41859899872222	0.0039926848340827	0.166905573270806	-1.78976817459778	0.284252413464371	AVEN
LOC101927509	-1.04051464805582	0.654532857149821	-3.4490996420788	0.00375437161796865	0.166905573270806	-1.79298299911047	0.353272823994326	LOC101927509
ZIC5	-0.672288109628155	2.4078425372571	-3.40852208731083	0.00407470381266791	0.166905573270806	-1.79419555073313	0.510539070953063	ZIC5
ARL16	-0.804247811574284	1.88941885165192	-3.41357112173457	0.00403339948885783	0.166905573270806	-1.79598823969584	0.447424347433073	ARL16
TK1	-0.818364840357421	-0.368750261640114	-3.55936461900195	0.00300578035575662	0.166905573270806	-1.79599925359683	0.441152419695241	TK1
PTRF	-0.613094626921945	4.4039319667252	-3.3997137347236	0.00414777803076394	0.166905573270806	-1.79697419516659	0.541671999923674	PTRF
MAP2K3	-0.849272108494155	2.52107050000753	-3.40457339355378	0.00410730150893649	0.166905573270806	-1.79973264832689	0.427726156902422	MAP2K3
TOX3	-0.983650062615677	2.69636699727935	-3.40338040979479	0.00411720121221738	0.166905573270806	-1.7997660491329	0.373943686927968	TOX3
NOVA2	-0.824292170738296	2.14223326937939	-3.4048404952664	0.00410508829282233	0.166905573270806	-1.80576008508646	0.43854529782477	NOVA2
WDFY4	-0.23698465734372	-0.655225304015781	-3.6380051974598	0.00256537226500931	0.166905573270806	-1.80655477958161	0.789003393332613	WDFY4
OTUB2	-1.03412284251618	1.55598861787202	-3.41168998327699	0.0040487391784372	0.166905573270806	-1.81046476001118	0.355538107099918	OTUB2
DNAJC3	-0.981097665888139	1.27527242902834	-3.41753400440794	0.00400127443159033	0.166905573270806	-1.81147493979175	0.374899358678663	DNAJC3
SP9	-1.0724951178793	0.657939865974218	-3.43858914591411	0.00383484006208845	0.166905573270806	-1.81239633705761	0.34215373756585	SP9
RB1	-1.10196867425642	2.86178261601166	-3.3944039777992	0.00419245997090737	0.166905573270806	-1.81406979029217	0.332216413592429	RB1
EBPL	-1.36038891716218	2.75518921840881	-3.39331027637617	0.00420172319048299	0.166905573270806	-1.81754746716549	0.256560976580836	EBPL
PPT2	-1.28672529479793	3.03759608377128	-3.38929479935903	0.00423590865168743	0.166905573270806	-1.82171299646574	0.27617369132739	PPT2
C11orf74	-1.22190742822467	0.336884314816514	-3.45153758410672	0.00373594983901159	0.166905573270806	-1.82208656302111	0.294667573294907	C11orf74
CCP110	-0.984062619081767	1.1710287503306	-3.41351064416694	0.00403389174494879	0.166905573270806	-1.82409965245358	0.373789445860735	CCP110
AKR7A2P1	-0.939823533454942	0.0293264524787691	-3.47356849385929	0.00357353456015235	0.166905573270806	-1.82613600157796	0.39069677418555	AKR7A2P1
HARBI1	-1.21606274022658	2.57813103842954	-3.3887167298612	0.00424085286282312	0.166905573270806	-1.82774477833631	0.296394856121521	HARBI1
AC002116.7	-1.40370534533765	2.91487337744354	-3.38530340007198	0.00427016488089755	0.166905573270806	-1.83012290337356	0.245684927778948	AC002116.7
ZBTB40	-0.854984221240532	0.623272043842246	-3.43009619901164	0.0039011230117934	0.166905573270806	-1.83073152588417	0.425289901576393	ZBTB40
SEC16B	-0.582813906860225	0.213164694686227	-3.45267022577518	0.00372742213513482	0.166905573270806	-1.83120844529768	0.558325079290739	SEC16B
NR3C1	-1.05098530200052	4.40196965877846	-3.38006771353625	0.00431552072730675	0.166905573270806	-1.83130511008591	0.349593124554411	NR3C1
CASKIN2	-1.01107629636455	1.5363748167579	-3.39896440338814	0.00415405470307779	0.166905573270806	-1.83434716057825	0.363827182890405	CASKIN2
CPT1A	-1.08749393415953	2.14927321301895	-3.38863851434249	0.00424152228109368	0.166905573270806	-1.83518587817922	0.337060131040437	CPT1A
MCAM	-1.00622331542176	0.985447131429181	-3.41287606083986	0.00403906055309303	0.166905573270806	-1.83595394067592	0.365597120538567	MCAM
PHF2	-1.1775179721726	2.34168983570719	-3.38463955885177	0.0042758891236513	0.166905573270806	-1.83871138192407	0.308042360254183	PHF2
SCPEP1	-1.3324515593772	2.18137669770797	-3.38646504567447	0.00426016655279378	0.166905573270806	-1.83890503354047	0.26382967371388	SCPEP1
MEF2C	-1.06237057646457	3.38216259162872	-3.37744866667893	0.00433838955009927	0.166905573270806	-1.83985437323135	0.34563548304851	MEF2C
PANDAR	-1.31142454359906	2.16164874218263	-3.38501349770101	0.00427266373938845	0.166905573270806	-1.84188826782738	0.269435959596732	PANDAR
CCNG2	-1.28808552903489	1.83495878341322	-3.38889810283252	0.00423930096399991	0.166905573270806	-1.84320294473171	0.275798285794711	CCNG2
UBAP2	-1.11278692153864	1.94723776124692	-3.38671622357641	0.00425800773608769	0.166905573270806	-1.84354663340774	0.328641784751179	UBAP2
RPA3-AS1	-0.883869231398139	0.558366753645617	-3.42508343639497	0.00394078236812713	0.166905573270806	-1.84595868930086	0.413181121463154	RPA3-AS1
HIST1H4E	1.08122930951187	-0.458977633826819	3.55468468718258	0.00303427032618635	0.166905573270806	-1.84790679157217	2.94830169956171	HIST1H4E
SOGA2	-0.799949375895892	1.49479266738662	-3.39208791954147	0.00421210030643092	0.166905573270806	-1.84802686636871	0.44935171156926	SOGA2
CORO1A	-1.41432162522723	3.98615007299391	-3.37100720748976	0.0043951515324115	0.166905573270806	-1.848430506429	0.243090463965459	CORO1A
PMFBP1	-0.484408437203893	-0.021120639835336	-3.46175889423535	0.00365969605597304	0.166905573270806	-1.84896607811027	0.616061528071357	PMFBP1
INTS8	-1.06495227935027	3.61232844228691	-3.37125313071801	0.00439297089067059	0.166905573270806	-1.84946930894998	0.344744305796952	INTS8
NUBP2	-1.06610186895384	1.37614299617609	-3.39376854775828	0.00419783932256895	0.166905573270806	-1.8505720950632	0.344348219039348	NUBP2
STC1	-0.781940611043705	1.08466100310171	-3.40105819367257	0.00413654013524631	0.166905573270806	-1.8513966993788	0.457517286151018	STC1
GTF3C5	-1.18045779320604	1.5875722794076	-3.38838481762665	0.00424369430691066	0.166905573270806	-1.85211936663891	0.307138100676239	GTF3C5
APOOP5	-0.729651144426801	-0.48920841259357	-3.5561886028431	0.00302508545883643	0.166905573270806	-1.85236645651395	0.482077136054793	APOOP5
CDC42EP3	-0.430239476752612	0.131620215527394	-3.446474293156	0.00377431133833969	0.166905573270806	-1.85344856947303	0.650353331569339	CDC42EP3
TYSND1	-0.554776508693483	-0.118301496992784	-3.46901818980766	0.00360648944321575	0.166905573270806	-1.85753705756704	0.574200575694179	TYSND1
GALNT7	-1.05917313691387	1.53491244042615	-3.38526975169477	0.00427045484330126	0.166905573270806	-1.85946411674036	0.346742400319609	GALNT7
JAK2	-1.14205861789632	2.24992232533525	-3.37382217969782	0.004370255284568	0.166905573270806	-1.85979069915395	0.319161313871357	JAK2
FAM110A	-1.12890643599506	0.755370309256098	-3.40515455339946	0.00410248752073704	0.166905573270806	-1.86692941112641	0.323386707189169	FAM110A
CHTF8	-1.07775701490168	3.18560274971949	-3.36144114955947	0.00448082034380928	0.166905573270806	-1.86952069353749	0.340358088236978	CHTF8
CYB5A	-1.31009052242031	4.73746815172219	-3.35752973968825	0.00451632786951342	0.166905573270806	-1.86993542182489	0.269795632725596	CYB5A
FLRT2	-1.17953415405423	1.74041625920274	-3.37522917646756	0.00435786439124933	0.166905573270806	-1.87067402694692	0.307421916502562	FLRT2
CDK2	-0.902202750825942	0.80889018153765	-3.40026746207866	0.00414314590775376	0.166905573270806	-1.87128781305425	0.405675073723566	CDK2
PIH1D1	-1.58000764015723	1.86390674093273	-3.37290380916483	0.00437836202454875	0.166905573270806	-1.87220929173357	0.205973524528758	PIH1D1
MSTO1	-1.19691596245926	1.62631297904745	-3.37628924452307	0.00434855197876228	0.166905573270806	-1.87275796102152	0.302124540014804	MSTO1
FAM53B	-0.748435730343905	0.674992134360747	-3.40501340444108	0.00410365619662068	0.166905573270806	-1.87278769586451	0.473106039633686	FAM53B
CSK	-1.24776492595932	3.33854003527416	-3.35869393742348	0.00450573006580646	0.166905573270806	-1.87340036465023	0.287145872453014	CSK
HOOK3	-0.695863097629101	0.47876631692416	-3.41256769504895	0.00404157464771488	0.166905573270806	-1.87667833457731	0.498643883848506	HOOK3
ESR1	-0.978308064382409	0.752442834846061	-3.3997623275168	0.00414737132767781	0.166905573270806	-1.87671505500018	0.375946638561749	ESR1
USP43	-0.940248720599043	0.881206301828096	-3.39376903107829	0.00419783522830973	0.166905573270806	-1.87807945598352	0.390530690250803	USP43
PARP2	-0.996419203559674	3.13483298681528	-3.3555945457417	0.00453399927078286	0.166905573270806	-1.88019634427558	0.369199103876546	PARP2
SALL3	-0.498215461182404	0.304623682520818	-3.41977511947729	0.00398322041299793	0.166905573270806	-1.88169966962192	0.607614003566033	SALL3
INPPL1	-0.985225553877876	2.13127209946203	-3.36209282593925	0.00447493164137407	0.166905573270806	-1.88312485382108	0.373355005769437	INPPL1
SLC7A5P2	-1.04201979991096	0.201769117402516	-3.42778320384084	0.0039193727568033	0.166905573270806	-1.88460367571234	0.352741494713859	SLC7A5P2
MRPL18	-1.08786516194097	0.803579852860612	-3.39299925307593	0.0042043611730691	0.166905573270806	-1.88556315133863	0.336935028178043	MRPL18
HS3ST5	-0.870282366051009	0.971070288986788	-3.38630362326329	0.00426155451943978	0.166905573270806	-1.88572408707336	0.418833268253168	HS3ST5
PRDM12	-0.999923173901639	0.2392887093736	-3.42088537994478	0.00397430659617438	0.166905573270806	-1.89077937731047	0.367907704999261	PRDM12
FAM184A	-0.863724919747099	2.4590994995444	-3.35132129217482	0.00457326598829245	0.166905573270806	-1.89583201573039	0.421588769572103	FAM184A
ADAM10	-1.05415555990221	5.4708356657579	-3.341668130441	0.00466322351671268	0.166905573270806	-1.89635518461969	0.348486579132881	ADAM10
SPRY4	-0.853771038496359	0.971735724945403	-3.37803219881329	0.0043332838318205	0.166905573270806	-1.90093428402808	0.425806169046329	SPRY4
ADCY8	-1.30364978092631	3.89558717485187	-3.34047296388424	0.00467448349947998	0.166905573270806	-1.90228856822268	0.271538924672148	ADCY8
PLA2G2A	0.653782444563185	-0.672698442979989	3.57878671202242	0.00289039215374086	0.166905573270806	-1.90646782482438	1.92279997601406	PLA2G2A
GTF3C6	-1.21500122880918	2.18207089968997	-3.34798816004839	0.00460412968955305	0.166905573270806	-1.90778432669644	0.296709649694279	GTF3C6
TTC37	-0.856619987214417	2.18009048228872	-3.34706587383585	0.00461270644958004	0.166905573270806	-1.90881118075737	0.424594795496788	TTC37
ZNF283	-0.749805325932894	1.37638143234042	-3.36143965682396	0.00448083384140834	0.166905573270806	-1.90894632956578	0.472458519210455	ZNF283
PNMAL2	0.108879083856245	-0.945154126608912	3.84090213984345	0.00170647363243375	0.166905573270806	-1.91067120850691	1.11502751736229	PNMAL2
KCNJ5	-0.57143005203878	0.23435167368461	-3.40901769132679	0.00407063078210452	0.166905573270806	-1.91101710898787	0.564717285880962	KCNJ5
YPEL2	-1.02469476739356	1.86534600489715	-3.35050905888083	0.00458076789948509	0.166905573270806	-1.91109380941498	0.358905998501955	YPEL2
GSR	-0.960702845526049	0.88265572414433	-3.37484827078951	0.00436121541289136	0.166905573270806	-1.9130780573918	0.382623865974075	GSR
TOX	-1.06053429950394	3.09011982424164	-3.3325099869963	0.00475020107243134	0.166905573270806	-1.92152008745583	0.346270748606058	TOX
EVI2A	-1.24020482530959	3.01393411456991	-3.3328189042163	0.00474724096452088	0.166905573270806	-1.92196568591584	0.289324950796934	EVI2A
LYRM5	-1.21849687290477	1.99469219323531	-3.33900030951111	0.00468839511771061	0.166905573270806	-1.92862496623146	0.295674269074618	LYRM5
MIR128-1	6.267357188734	4.14905166297033	3.33012730360098	0.00477309443885219	0.166905573270806	-1.92865273677595	527.082555847132	MIR128-1
DMPK	-1.15660015911491	2.58135800085346	-3.33103115958188	0.0047643970452832	0.166905573270806	-1.93051802783224	0.314553797852819	DMPK
FAM228B	-0.899771893379165	0.272554577294649	-3.39681309200679	0.00417212773952756	0.166905573270806	-1.93119461619322	0.406662411550065	FAM228B
WDR41	-1.08671682197509	1.36976823825173	-3.34755813190418	0.00460812673325411	0.166905573270806	-1.93545568114058	0.337322166377397	WDR41
BMP2	-0.743272218256866	0.948315531221068	-3.35927023239414	0.0045004931969845	0.166905573270806	-1.93699167026861	0.475555246199942	BMP2
TRA2A	-1.38139869056916	5.16529762793037	-3.31823247846057	0.00488904052176994	0.166905573270806	-1.93745938476965	0.251226918481498	TRA2A
NAT8	-1.05076437165023	0.616711790665472	-3.37337165870648	0.00437423029526051	0.166905573270806	-1.93769680287983	0.349670368818364	NAT8
CEP290	-0.940603584532351	1.35965011852241	-3.34552782199739	0.00462704501056628	0.166905573270806	-1.93931810877107	0.39039212958053	CEP290
P2RX3	-0.685360542770893	-0.138557198188692	-3.43204154143174	0.00388584000484016	0.166905573270806	-1.93937269563453	0.503908516246356	P2RX3
SIAH2	-0.964264300447883	1.26569749947744	-3.34610356351133	0.00462167242669904	0.166905573270806	-1.94291135569845	0.381263592038347	SIAH2
GTF2H5	-0.611595707404606	0.496827850911249	-3.37595472266892	0.00435148851223864	0.166905573270806	-1.94331788467353	0.542484531463917	GTF2H5
MON2	-0.850271668776007	3.18417463002553	-3.31860103671933	0.00488540610906976	0.166905573270806	-1.94503357872232	0.427298832428338	MON2
LEPREL1	-0.948405140528917	0.814221784961541	-3.36008811361707	0.00449307144247492	0.166905573270806	-1.94558028740716	0.387358313152931	LEPREL1
ACSL5	-0.786854349630021	1.67755203121308	-3.33331572840813	0.00474248415597875	0.166905573270806	-1.94796307038658	0.455274680110345	ACSL5
FDXR	-1.07645280838473	1.32468741323534	-3.34176869559954	0.00466227730202832	0.166905573270806	-1.94821679369895	0.340802275066472	FDXR
KDM7A	-0.744520181496403	2.93777923482655	-3.31694088569175	0.00490179843571102	0.166905573270806	-1.95030112578338	0.474962140898098	KDM7A
FAM198A	-0.788549677607898	0.256723986849041	-3.38717235455247	0.00425409019219208	0.166905573270806	-1.9505674552448	0.454503494098854	FAM198A
TMEM158	-0.84307723223951	3.32008040043663	-3.31436060384312	0.00492738514020578	0.166905573270806	-1.95138131105502	0.430384091804032	TMEM158
NPPA	-1.51526754989789	1.78411341423044	-3.33022049866453	0.0047721969328649	0.166905573270806	-1.95187077127855	0.219749383056907	NPPA
PDXDC2P	-0.977527796629714	0.948451038600909	-3.35041437845078	0.00458164318217176	0.166905573270806	-1.95375619395574	0.37624009207182	PDXDC2P
DIXDC1	-1.3345722071887	3.22742583841326	-3.31063708657082	0.00496454352526647	0.166905573270806	-1.95927074502743	0.263270776715011	DIXDC1
METTL16	-1.30051684293299	2.94218837029585	-3.31189506098145	0.00495195855746431	0.166905573270806	-1.95994017649376	0.272390973296744	METTL16
PRKD3	-0.809581966536364	1.30947369400331	-3.33406325357995	0.0047353359939826	0.166905573270806	-1.96240501018365	0.445044070656521	PRKD3
PPP2R5A	-1.15813610141878	4.17406834192582	-3.3048841997027	0.00502250409547252	0.166905573270806	-1.96338006012968	0.314071032212848	PPP2R5A
TUBGCP5	-1.22154558235114	2.60684638200589	-3.31195286401879	0.00495138105251736	0.166905573270806	-1.96426002732579	0.294774216833464	TUBGCP5
ZNF677	-0.784261228780619	0.723498013770905	-3.35308689387007	0.00455700093559044	0.166905573270806	-1.96551892491914	0.456456794395739	ZNF677
MSH3	-0.841605658830078	0.869408588907296	-3.34676242820778	0.00461553181683804	0.166905573270806	-1.96582273625388	0.43101789982251	MSH3
CEP78	-0.712876569160097	1.7898189589522	-3.32091180187594	0.00486268064503041	0.166905573270806	-1.96641935510217	0.49023198106767	CEP78
USP21	-1.17709832290507	4.60886242070708	-3.30086235981613	0.00506342468560095	0.166905573270806	-1.9689262110546	0.308171657132804	USP21
MKKS	-1.27798354241197	2.69112956860543	-3.3084967363182	0.00498602928595125	0.166905573270806	-1.96923524919203	0.278598516521484	MKKS
TTLL6	-0.494094329908696	-0.404207199185727	-3.46562168656106	0.00363128665420343	0.166905573270806	-1.969587286935	0.610123227507772	TTLL6
ADAMTS9	-0.672753943083327	0.258383183119192	-3.3762492547488	0.00434890291672057	0.166905573270806	-1.97014118480482	0.510301300158736	ADAMTS9
QKI	-1.05787526434559	5.96887929531783	-3.2979897210353	0.00509285601554354	0.166905573270806	-1.97132199675101	0.347192719934766	QKI
MOB3A	-0.559786416771278	-0.467186082135815	-3.48501501194243	0.00349196461774717	0.166905573270806	-1.97137977953891	0.571331077554524	MOB3A
THUMPD3	-0.911111380251479	1.71279463423488	-3.31952201897708	0.00487633593602182	0.166905573270806	-1.97200422692898	0.402077115060366	THUMPD3
SOX2-OT	-1.20265601674944	1.82916175159528	-3.31734621974985	0.00489779111098284	0.166905573270806	-1.97268703256317	0.300395296476575	SOX2-OT
NR4A2	-0.865388795131218	3.57450586260412	-3.30100242862736	0.00506199396949152	0.166905573270806	-1.97312042429996	0.420887881652969	NR4A2
MT1IP	1.18806436961391	-0.405585485857236	3.48118810540628	0.00351902579793871	0.166905573270806	-1.97341739645282	3.28072478694145	MT1IP
RXRA	-0.941699995016274	2.27972505619004	-3.30718352610401	0.00499925774742621	0.166905573270806	-1.97834421214389	0.389964334119386	RXRA
METTL2B	-1.48361920028795	0.879902157464856	-3.34044828823079	0.00467471626126501	0.166905573270806	-1.97891896459561	0.22681531106824	METTL2B
CCNB2	-0.590572357847343	0.115166601077951	-3.38019072636425	0.00431444958105073	0.166905573270806	-1.98270075848291	0.554010101942782	CCNB2
SELENBP1	-1.14801372526243	1.59444551237269	-3.31636573879923	0.00490749022613357	0.166905573270806	-1.98283911183465	0.317266322020329	SELENBP1
DDX10	-0.958939853157001	2.17459904057519	-3.30567055985742	0.00501454183385774	0.166905573270806	-1.98344297184554	0.383299023904268	DDX10
C9orf41	-0.759618857278124	3.52435111195827	-3.29440289282555	0.00512984408247194	0.166905573270806	-1.98499280376398	0.467844708638044	C9orf41
GPNMB	-0.46304792648269	-0.254853197809565	-3.42078399761762	0.00397511972296964	0.166905573270806	-1.986661637034	0.629362468655885	GPNMB
GNB1L	-0.963482556014474	1.02585424126599	-3.3294413499093	0.00477970563592964	0.166905573270806	-1.98738566747574	0.381561759259182	GNB1L
SLC10A7	-0.743504760355805	0.0504097964109949	-3.38179230454983	0.0043005279252816	0.166905573270806	-1.99257077860285	0.475444672441855	SLC10A7
RGL2	-1.02194516503096	3.68810543592607	-3.28779181988625	0.00519872190911724	0.166905573270806	-1.99570604613325	0.359894205248594	RGL2
CXCL12	-1.3550668661522	3.12779021841508	-3.29043739866307	0.00517104883982403	0.166905573270806	-1.99598430944576	0.257930047085414	CXCL12
FRMD5	-0.975515105514873	3.63809019627062	-3.28704715479874	0.00520653778406912	0.166905573270806	-1.99730537150675	0.376998109733997	FRMD5
C2orf44	-0.476793238779082	-0.552397255560239	-3.49328237853962	0.00343421447456133	0.166905573270806	-1.9998807067136	0.620770867367759	C2orf44
CDC26	-1.39827601458883	3.16218108761857	-3.28706081526539	0.00520639430078684	0.166905573270806	-2.00166762462352	0.247022460179148	CDC26
COG6	-1.07664445575334	1.4121975761739	-3.3102552958446	0.00496836932567643	0.166905573270806	-2.00167005790865	0.340736967465453	COG6
TCTA	-0.735977809173383	0.057032691122329	-3.37605724060816	0.00435058836825722	0.166905573270806	-2.00196810626298	0.479036823293894	TCTA
FJX1	-1.07934027423509	2.56757123789493	-3.29082657574626	0.00516699040941764	0.166905573270806	-2.00230485936309	0.339819639481562	FJX1
FNBP1L	-0.917450297269139	5.93535893428297	-3.28003628641766	0.0052806992217512	0.166905573270806	-2.00234857719258	0.399536442656475	FNBP1L
SLCO2B1	-1.36952911118458	3.73798387212701	-3.28072810695344	0.00527333452442502	0.166905573270806	-2.00803140981597	0.254226643854762	SLCO2B1
CYP2D6	-0.831919488131835	2.31441021900455	-3.29000207088181	0.00517559230606877	0.166905573270806	-2.00819046047437	0.435213097675378	CYP2D6
ZCCHC9	-1.19650905736793	0.729979258819543	-3.33002219658078	0.00477410686397752	0.166905573270806	-2.00897789643373	0.302247501043391	ZCCHC9
UBTF	-1.22196075852417	3.49901346968185	-3.27978919730618	0.00528333206427417	0.166905573270806	-2.0112523282009	0.294651859003997	UBTF
PPP2R5D	-0.969883970622801	4.57893432038128	-3.27320066174283	0.00535402025906455	0.166905573270806	-2.01717482888301	0.379127025424078	PPP2R5D
SLITRK3	-0.848008727622925	4.33839938790724	-3.27258832213045	0.0053606376962455	0.166905573270806	-2.01908830004542	0.428266879444514	SLITRK3
NDST4	-0.967304024108421	1.30955829379721	-3.30245432612214	0.00504718746423654	0.166905573270806	-2.02064215741133	0.380106415715868	NDST4
CCDC135	-0.868762401897055	0.83894067744068	-3.31844974276809	0.00488689771690461	0.166905573270806	-2.02070287853051	0.419470363865987	CCDC135
HLF	-1.12407255641416	3.4100261393314	-3.27464533375148	0.00533844019641874	0.166905573270806	-2.02092474526076	0.324953703875175	HLF
PRRX1	-0.844714981767728	0.571989277676965	-3.32984018459532	0.00477586056992688	0.166905573270806	-2.02266825508177	0.429679807338924	PRRX1
SLC5A3	-0.728423572776715	1.47465852884273	-3.29649377180225	0.00510825009701727	0.166905573270806	-2.02304006469726	0.482669283657613	SLC5A3
COG7	-1.03462720626106	2.38698483786939	-3.28055361888278	0.00527519105169531	0.166905573270806	-2.02391713707723	0.355358831782556	COG7
WDR44	-0.722428976539391	3.90346522076354	-3.26946592875998	0.0053945077152063	0.166905573270806	-2.02649757715538	0.48557138088926	WDR44
LOC646021	-0.634939648647926	0.252136060164593	-3.34138455734503	0.00466589268085895	0.166905573270806	-2.03660535337938	0.529967471605908	LOC646021
CHORDC1	-1.47077885186979	4.42367070101477	-3.26214798541644	0.00547472629736563	0.166905573270806	-2.03712429759598	0.229746477012148	CHORDC1
SYNC	-0.608928950457126	-0.115121632360216	-3.3746036096945	0.00436336918028768	0.166905573270806	-2.0386214810879	0.54393313653743	SYNC
MTSS1L	-1.25473009401267	4.05224269927926	-3.2620442872799	0.00547587152119293	0.166905573270806	-2.03890359530164	0.285152802287447	MTSS1L
ACTC1	-0.92589167975393	1.42303625691029	-3.28896481731024	0.00518643404662326	0.166905573270806	-2.03959326179185	0.396177997629597	ACTC1
PLK2	-0.935511028241999	4.24467697300332	-3.25890785477502	0.00551062267535732	0.166905573270806	-2.04337837755483	0.392385294319964	PLK2
PHLDB2	-0.819000451529307	0.922513347660902	-3.30150430712323	0.00505687090113345	0.166905573270806	-2.04569061268472	0.440872107383034	PHLDB2
NAT9	-1.23108982897864	3.21950889261799	-3.25994190563158	0.00549914136532749	0.166905573270806	-2.04875115414536	0.291974202278344	NAT9
PTPN12	-0.892360570398439	4.68157957140223	-3.25379060962103	0.00556779291100768	0.166905573270806	-2.05061545935454	0.409687514185708	PTPN12
SFRP2	-1.06710382274679	1.83566565231803	-3.27339283714083	0.00535194513454316	0.166905573270806	-2.05159958449219	0.344003370825025	SFRP2
SOCS2	-0.958480763512364	0.999714358492972	-3.29518015933277	0.00512180609386102	0.166905573270806	-2.05229973466173	0.383475032915808	SOCS2
PCDH18	-1.03851527923131	1.61417269268954	-3.27544000161534	0.0053298893674147	0.166905573270806	-2.05612425432822	0.353979853235752	PCDH18
KBTBD3	-0.828542592644963	2.54342007525591	-3.26060677859966	0.005491771708733	0.166905573270806	-2.05618411733099	0.436685251075867	KBTBD3
ALOX5AP	-1.26739263333635	1.23745550206421	-3.28548376610585	0.00522298496688815	0.166905573270806	-2.05646715778229	0.281564808214667	ALOX5AP
ZFP2	-0.670077962771459	3.0234866845739	-3.2558764326934	0.00554441899639019	0.166905573270806	-2.05736140863126	0.511668685122731	ZFP2
LZTS2	-1.16225821095723	2.57520740614034	-3.259650564887	0.00550237377798081	0.166905573270806	-2.0578949121438	0.312779061666674	LZTS2
LOC102723559	-1.32101331635089	5.98426598364009	-3.24730425535714	0.00564110819594511	0.166905573270806	-2.05878730440455	0.266864746498759	LOC102723559
PPP1R3E	-0.437320959020357	-0.537280355695864	-3.45716186717863	0.00369379610710031	0.166905573270806	-2.05950694169904	0.645764134321535	PPP1R3E
INHBB	-1.15351984417241	2.81858441113545	-3.25653107922953	0.00553710313168608	0.166905573270806	-2.05952952418523	0.315524216446708	INHBB
SETBP1	-0.702103314287586	0.953600832997576	-3.29260345063249	0.00514850104739596	0.166905573270806	-2.05973678555778	0.495541926486788	SETBP1
ITM2A	-0.683709834111375	6.61584146244533	-3.24609204597285	0.00565491598949088	0.166905573270806	-2.05999210936657	0.50474100931045	ITM2A
GSTA3	-1.14021192281119	1.30472622174149	-3.28044815492459	0.00527631348841166	0.166905573270806	-2.06168164387682	0.31975125205136	GSTA3
LIN37	-0.929665593041264	2.71814915982095	-3.2537836984175	0.00556787052138481	0.166905573270806	-2.0655260949265	0.394685673941483	LIN37
PTMA	-0.520776507276723	7.96938004012382	-3.24220522528298	0.00569941643474318	0.166905573270806	-2.06560634826746	0.59405907762926	PTMA
ITPKC	-0.868217162134169	0.827029792294887	-3.29357812868044	0.00513838701477653	0.166905573270806	-2.06773352703748	0.41969913815047	ITPKC
MRPS27	-0.735556199986934	0.721526512646269	-3.2966876963354	0.00510625190003737	0.166905573270806	-2.07046836014812	0.479238832200655	MRPS27
CYP7B1	-0.706025288226947	1.02861352421308	-3.28372530158017	0.00524154627603567	0.166905573270806	-2.07093852032641	0.493602230170794	CYP7B1
DLC1	-0.710079566267808	3.96019977592054	-3.2433086779106	0.00568674763487062	0.166905573270806	-2.07199831722029	0.491605080723291	DLC1
DDX58	-0.611667731678754	0.3496369968511	-3.31592403597934	0.00491186589902009	0.166905573270806	-2.07215016692037	0.542445460816336	DDX58
TTC8	-1.12065795783572	2.10267346786542	-3.25615589058987	0.00554129479696418	0.166905573270806	-2.07456555989155	0.326065186884692	TTC8
LOC101927911	0.280894206129338	-0.8591827022068	3.64675220773687	0.00252059052496579	0.166905573270806	-2.07521638172089	1.32431349227359	LOC101927911
UNKL	-0.888915748877621	0.666727096163404	-3.29670570859247	0.00510606634143349	0.166905573270806	-2.07566659897998	0.411101248183996	UNKL
44993	-1.24625023664592	2.34658738442183	-3.2523098686006	0.00558444573678492	0.166905573270806	-2.07569858886607	0.287581138800828	44993
SYNGR2	-0.738510994142921	3.85549541463529	-3.24069404532815	0.00571681195240449	0.166905573270806	-2.07718333670798	0.477824870112157	SYNGR2
PRKG2	-1.01064480649381	2.66677818645612	-3.24732313664203	0.0056408933923656	0.166905573270806	-2.07798388602648	0.363984204508704	PRKG2
ARHGDIB	-1.02339895594655	0.287526273252013	-3.31828023678018	0.00488856941712574	0.166905573270806	-2.07815169262055	0.359371374457842	ARHGDIB
RCC1	-1.0049944398385	0.27009991784398	-3.31895558651558	0.00488191238047092	0.166905573270806	-2.07911883455881	0.366046670076961	RCC1
SAMHD1	-0.627187593419717	-0.0632006187559306	-3.34638018524729	0.00461909332268714	0.166905573270806	-2.08112037335256	0.534091773970885	SAMHD1
GFOD2	-0.895621228079981	0.425146387004625	-3.30443906606862	0.00502701686831704	0.166905573270806	-2.08608729439371	0.408353838956361	GFOD2
BARX2	-0.974995538589655	0.695207476470368	-3.28962028572437	0.00517958022940306	0.166905573270806	-2.08645573208499	0.377194036376779	BARX2
EFNB1	-0.973454635037018	1.63227360483825	-3.25776243110004	0.00552336844825511	0.166905573270806	-2.08727721000825	0.377775704039257	EFNB1
ACBD3	-0.8701740463332	2.3317677595601	-3.2428642286252	0.00569184700755221	0.166905573270806	-2.09220396219973	0.418878638611802	ACBD3
SPG20	-1.27418515347332	1.63942226789639	-3.25520093238222	0.00555197799620218	0.166905573270806	-2.09251324256587	0.279658754368081	SPG20
CASZ1	-0.720035104383233	0.972701973192474	-3.27309507640105	0.00535516071875376	0.166905573270806	-2.09438544514847	0.486735169122152	CASZ1
ZNF891	-0.884046616340493	1.81339947173479	-3.24911535415129	0.00562054118500215	0.166905573270806	-2.09574608065797	0.413107835853816	ZNF891
FITM2	-0.973287250347319	2.40820257246808	-3.23977280089849	0.00572744250397967	0.166905573270806	-2.09623151274102	0.37783894320074	FITM2
HOGA1	-0.880534645018456	0.510905842076045	-3.29339373076817	0.00514029895331589	0.166905573270806	-2.09710638358946	0.414561209335419	HOGA1
UGGT2	-1.07158905939299	1.6803693393778	-3.25094710451165	0.00559981556957248	0.166905573270806	-2.09797827215332	0.342463889350006	UGGT2
RPS6KA3	-1.13697522565839	2.79470838857648	-3.23485435111616	0.00578453184514265	0.166905573270806	-2.09832586053836	0.320787866717368	RPS6KA3
RFX4	-0.911866244316221	2.9879519234476	-3.23259704361761	0.00581092200083909	0.166905573270806	-2.09927633087347	0.401773716021874	RFX4
EFNA3	-1.27482837138896	3.20649726995721	-3.23090365501038	0.00583079797435861	0.166905573270806	-2.10022933242046	0.279478930686112	EFNA3
PRKD2	-0.992072232773817	1.66254016549627	-3.24822978318046	0.00563058847213486	0.166905573270806	-2.10338623443617	0.370807494876908	PRKD2
FAM13C	-1.16347207800063	3.48751707791494	-3.22704712660818	0.0058763162828032	0.166905573270806	-2.10409173143148	0.312399619814423	FAM13C
TANC1	-0.961715400368572	2.14326839619986	-3.23754331823461	0.00575325072408439	0.166905573270806	-2.10654541077468	0.382236634405403	TANC1
DNAJA1	-0.859102322895622	8.17972171280841	-3.21790937537427	0.00598558387692047	0.166905573270806	-2.10693482902318	0.423542115778635	DNAJA1
SNRPD3	-1.22253156276833	3.67808060486137	-3.22396938840933	0.00591289599018546	0.166905573270806	-2.10798315391245	0.294483718464561	SNRPD3
SRGAP1	-1.15110225354411	2.71841005598282	-3.2272266259926	0.0058741898452762	0.166905573270806	-2.11312564811647	0.316287947658116	SRGAP1
FAM46A	-0.945523968697924	2.02632474519399	-3.23528545847859	0.00577950534965115	0.166905573270806	-2.11388360259089	0.388475968318426	FAM46A
MTRNR2L4	-0.670293859229054	-0.239315774035165	-3.35997400228595	0.00449410619588885	0.166905573270806	-2.11477878616996	0.511558229590058	MTRNR2L4
AP5M1	-1.05816875974612	0.681285509151997	-3.27498056866023	0.00533483131780439	0.166905573270806	-2.11522714359257	0.34709083542042	AP5M1
ANKRD55	-0.994530404228481	1.9666088364485	-3.2346675921536	0.00578671071071747	0.166905573270806	-2.1169575812547	0.369897105882372	ANKRD55
LOC401127	-1.05540900426669	1.96673638597212	-3.23429876812147	0.00579101607800869	0.166905573270806	-2.11777831099149	0.348050044237428	LOC401127
AGK	-1.15330781355392	2.00507362411281	-3.23232527586065	0.00581410730087934	0.166905573270806	-2.12038792305693	0.31559112433448	AGK
CYB5B	-0.663038627230577	-0.128023315624688	-3.33344363919557	0.004741260253605	0.166905573270806	-2.12221298448733	0.515283199647754	CYB5B
CRYBG3	-0.744226827495044	0.84135244597892	-3.26299085116072	0.00546542668131462	0.166905573270806	-2.12290992522255	0.47510149338143	CRYBG3
SF3B14	-0.967095573542219	2.92194940743732	-3.21976384752456	0.00596324625385129	0.166905573270806	-2.12293741423781	0.380185657372138	SF3B14
KIAA1919	-0.427561046773987	-0.306286062843792	-3.35958416016833	0.00449764305338364	0.166905573270806	-2.12325315939052	0.65209759232669	KIAA1919
CHN2	-0.91727995087324	4.87156602105249	-3.21118010703648	0.00606734051507375	0.166905573270806	-2.12404051873035	0.399604508046694	CHN2
HDAC5	-1.16077877374141	4.4794159319567	-3.21181310023437	0.00605960296289935	0.166905573270806	-2.12454591568622	0.313242141114854	HDAC5
TNFRSF11B	-1.05921826746208	3.03185551763341	-3.21724268683873	0.00599363463342184	0.166905573270806	-2.12608699858328	0.346726751998104	TNFRSF11B
VGLL4	-0.984064009112079	2.04381900155218	-3.22643340592693	0.00588359250294683	0.166905573270806	-2.12936678204853	0.373788926282436	VGLL4
TMEM55A	-1.04492200981869	3.24631249347061	-3.21235715688492	0.00605296038661399	0.166905573270806	-2.13217715273284	0.351719248956431	TMEM55A
PHACTR4	-0.819244009278432	1.32607441689096	-3.24045128639095	0.00571961132349153	0.166905573270806	-2.13277509937986	0.440764742640196	PHACTR4
C20orf194	-1.17462259587007	4.15149538184332	-3.20785039783928	0.00610820401798815	0.166905573270806	-2.13308438383939	0.308935551242265	C20orf194
LZTS1	-0.802362421129279	0.756762810858978	-3.25967703179098	0.00550208005074184	0.166905573270806	-2.13623897146674	0.448268712751616	LZTS1
AEBP1	-1.00704250863456	2.03893087773659	-3.22244295194773	0.00593112198573884	0.166905573270806	-2.13674223624787	0.365297748497317	AEBP1
TSR1	-1.01868958561321	1.34420918923517	-3.23758004609614	0.00575282463094634	0.166905573270806	-2.1375995583228	0.361067778710034	TSR1
UBE2D1	-0.901840244640552	4.75626073930267	-3.20352430991819	0.0061617042093315	0.166905573270806	-2.13776628978644	0.4058221601053	UBE2D1
GPAM	-1.34484598083129	3.25789350674911	-3.20822564868216	0.00610358515140649	0.166905573270806	-2.13978032798205	0.260579839059603	GPAM
KLF8	-0.751857113847844	-0.0952570426994086	-3.31988387433473	0.00487277685114775	0.166905573270806	-2.14381003583196	0.4714901283365	KLF8
USP25	-1.19465809033772	3.18102376871962	-3.2060702028631	0.00613016334929891	0.166905573270806	-2.1442205401737	0.302807469284287	USP25
ZC3H11A	-1.27535896631886	3.67285875991419	-3.20332299805326	0.00616420511371578	0.166905573270806	-2.14430223969345	0.279330679916509	ZC3H11A
FOXP2	-1.122296038878	4.08678113379359	-3.20026188407886	0.00620235793099031	0.166905573270806	-2.14668895270293	0.325531502911645	FOXP2
SPTLC1	-1.22151455420718	1.98069312585406	-3.21805195261429	0.00598386354727913	0.166905573270806	-2.1470123481238	0.294783363272198	SPTLC1
PLEKHG1	-1.32381627211483	2.26262235343719	-3.21194381002461	0.00605800642083086	0.166905573270806	-2.15019395475426	0.26611778376017	PLEKHG1
HCRTR2	-0.94987816303574	0.454262212005763	-3.26826541061088	0.00540758694365776	0.166905573270806	-2.15076669150236	0.38678814567731	HCRTR2
GDPD5	-0.949494961412458	2.88103785301459	-3.20378425979138	0.00615847633418538	0.166905573270806	-2.15179357178443	0.386936391924887	GDPD5
TGFBI	-1.16589670340068	2.07319659065331	-3.2134788957632	0.00603928752293405	0.166905573270806	-2.15222945395937	0.311643085288295	TGFBI
ZW10	-0.939943539524356	1.65946869014753	-3.22117891594546	0.00594625713374868	0.166905573270806	-2.15238818958575	0.390649891014536	ZW10
PTCD3	-0.650221667715139	0.264940917360709	-3.27749492173298	0.00530784111782831	0.166905573270806	-2.15534654519194	0.521930068891307	PTCD3
FADS3	-0.89868936862977	3.01593152505367	-3.20031177293614	0.00620173425446805	0.166905573270806	-2.1559898302186	0.407102872036893	FADS3
MYO10	-1.24533742843273	3.18041535387443	-3.1986302623348	0.00622278973184415	0.166905573270806	-2.1574448530652	0.287843765071759	MYO10
RP11-503N18.1	-0.78917725838712	1.0113074038008	-3.23698699133608	0.00575970871366813	0.166905573270806	-2.15834166492163	0.454218345927983	RP11-503N18.1
SPRED2	-1.14363892204463	3.3099661765704	-3.1965566899789	0.0062488523119516	0.166905573270806	-2.15947136116191	0.318657340243757	SPRED2
HIST1H2BK	-1.60609868186672	0.618260911293901	-3.25481083364232	0.0055563479609173	0.166905573270806	-2.16214366677834	0.200668962401722	HIST1H2BK
RHOT2	-1.01210895865021	2.86916813184488	-3.19796028751215	0.0062311987674161	0.166905573270806	-2.1623961454852	0.363451666204466	RHOT2
NME5	-1.26510619002508	2.80869589521114	-3.19846929386677	0.0062248090613209	0.166905573270806	-2.16294924763395	0.282209326733841	NME5
ENTPD1	-0.777557910655221	0.402727249270453	-3.26392388591362	0.00545515054548647	0.166905573270806	-2.16411089706887	0.459526847775378	ENTPD1
FAM220A	-0.871708105043906	0.487662560212442	-3.25878729734285	0.00551196280552713	0.166905573270806	-2.16434830380574	0.418236546816688	FAM220A
LINC00869	-1.23134152190852	0.358063129220394	-3.26791870004552	0.00541137010981729	0.166905573270806	-2.1650830416087	0.291900723683331	LINC00869
CHML	-0.527146652738023	-0.0777438253775141	-3.30241598273918	0.00504757793565749	0.166905573270806	-2.16594133489517	0.590286862427902	CHML
EHD2	-0.590203452944542	0.0923503172644761	-3.28522281573644	0.00522573525922217	0.166905573270806	-2.16623787045978	0.554214516688072	EHD2
KRT10	-0.690449788730798	1.17581557620176	-3.2261843901682	0.00588654736713907	0.166905573270806	-2.16723194408076	0.501350516531848	KRT10
ITPRIPL1	-0.75544496997876	0.168052159491958	-3.27895302574302	0.0052922515449497	0.166905573270806	-2.16739031496771	0.469801520641031	ITPRIPL1
RTN2	-0.951273046882167	4.36783275742343	-3.18549524355538	0.00638972538091295	0.166905573270806	-2.17087300678835	0.386248997253047	RTN2
AKAP1	-1.12861038657816	2.99277704564703	-3.19212196248039	0.00630495652955546	0.166905573270806	-2.17114179367195	0.323482459808321	AKAP1
DUSP23	-1.2932160694483	1.97600337278897	-3.20351847835775	0.00616177664083186	0.166905573270806	-2.1735574709247	0.274386915186357	DUSP23
ELAVL2	-1.07754672846978	5.95002263098606	-3.17894929710803	0.00647457174987752	0.166905573270806	-2.176724275851	0.340429668450833	ELAVL2
TEC	-0.584838802004564	0.215391675555721	-3.26943846184416	0.00539480660520561	0.166905573270806	-2.1769409223665	0.557195673398873	TEC
POLD3	-1.06957667876541	1.45523628218155	-3.21225864373569	0.00605416263099977	0.166905573270806	-2.17829060124063	0.343153750945825	POLD3
RAB11FIP3	-0.706583791024588	4.28417817604494	-3.17981621721241	0.00646327109385447	0.166905573270806	-2.18115456496712	0.493326628913523	RAB11FIP3
PEX2	-0.902481092997661	1.19189696954695	-3.21805511434409	0.00598382540358143	0.166905573270806	-2.18165263027115	0.405562172955785	PEX2
RAC2	-1.22980122184575	2.89364415733415	-3.18705985539447	0.00636960940895415	0.166905573270806	-2.18174237375594	0.292350684834976	RAC2
FGF9	-1.0674056437934	2.83854785192611	-3.18672074249078	0.00637396398706644	0.166905573270806	-2.18287382440962	0.343899559034685	FGF9
ST7L	-1.37131964655326	3.48353156784884	-3.18021504471993	0.00645807879251079	0.166905573270806	-2.18673554121852	0.253771849341617	ST7L
GPR85	-1.15415492437127	4.89651634139094	-3.17471941242763	0.00652999191588085	0.166905573270806	-2.18729707119818	0.315323896880809	GPR85
HRH1	-0.702046329778132	0.159644255302682	-3.26855509075963	0.00540442809059335	0.166905573270806	-2.18788562172303	0.495570165504969	HRH1
RAB3IL1	-0.784215830478073	0.9100624725528	-3.2244323851178	0.00590737872082724	0.166905573270806	-2.18892497418379	0.456477517229777	RAB3IL1
PARP1	-1.11312136135342	2.99385163645741	-3.18163748416681	0.00643959386992722	0.166905573270806	-2.18963204496485	0.328531892230801	PARP1
IER5	-0.957658946920088	2.10123968945033	-3.19179056952719	0.00630916905041321	0.166905573270806	-2.18983353525209	0.383790308592229	IER5
CHRM2	-1.46460263931022	1.93871625647248	-3.19505557888867	0.00626778729593253	0.166905573270806	-2.1906774512577	0.231169831032923	CHRM2
CMPK2	-1.26869749332372	1.55775988642895	-3.20065700409494	0.0061974201165267	0.166905573270806	-2.19515894982636	0.281197645162861	CMPK2
FCRLB	-0.40546973947793	-0.749538287643008	-3.48612074326144	0.00348418462681613	0.166905573270806	-2.19604034325205	0.666663579093973	FCRLB
GRAMD4	-1.18970570188715	3.19530424055011	-3.17657185530228	0.00650566340645812	0.166905573270806	-2.19607360762239	0.304310808986411	GRAMD4
DOK4	-1.11871197949473	2.39422722253243	-3.1840676532211	0.00640813471190279	0.166905573270806	-2.19628176880036	0.326700320453779	DOK4
ZCCHC3	-0.88520804452473	3.07646107314876	-3.17688138348132	0.00650160709021742	0.166905573270806	-2.19654038964435	0.412628319286057	ZCCHC3
TGFBR1	-0.755816406839062	2.6336900007374	-3.17996980623753	0.00646127104098596	0.166905573270806	-2.19785692107521	0.46962705144339	TGFBR1
SLC35A1	-1.16996549277748	2.9502965286236	-3.17549533756431	0.00651979056343272	0.166905573270806	-2.20124469555259	0.310377651351375	SLC35A1
METTL21B	-0.307803502815627	-0.816097157991182	-3.54085504952604	0.00312005798487487	0.166905573270806	-2.20380247460815	0.7350597409887	METTL21B
YAF2	-1.00506079020359	4.33667307502623	-3.16626432581052	0.00664218568719611	0.166905573270806	-2.20456050869454	0.36602238355248	YAF2
LYSMD2	-1.32559635253015	3.58254068724495	-3.16885861044975	0.00660755925337774	0.166905573270806	-2.2056499582284	0.265644494076956	LYSMD2
AK4	-0.819517678283839	1.11281278317679	-3.20621107379004	0.00612842280238249	0.166905573270806	-2.20813121684754	0.440644135495431	AK4
TP73	-0.620878592180296	-0.154061724420477	-3.29126251037392	0.00516244815069103	0.166905573270806	-2.20891597920497	0.537472011383747	TP73
ELFN2	-1.00366467318162	2.50744888830822	-3.17481419011756	0.00652874499248468	0.166905573270806	-2.2099926028475	0.366533750513578	ELFN2
MMP28	-0.65810792568715	0.0360351947779991	-3.26770365563458	0.00541371791239973	0.166905573270806	-2.21005083913429	0.517830181358742	MMP28
AHNAK2	-0.0857384906905962	-0.872242557901336	-3.61400597287264	0.00269240362016082	0.166905573270806	-2.21240883317076	0.917834222032418	AHNAK2
TMEM2	-0.982350804575405	2.15726656084466	-3.17812801329192	0.00648529560778852	0.166905573270806	-2.21272924924561	0.374429852028386	TMEM2
TEX261	-0.521830679581376	0.583789174262796	-3.22479321697909	0.00590308244167949	0.166905573270806	-2.21665854602645	0.593433166969101	TEX261
KLHL6	-0.563503109390727	0.184822349814701	-3.25012640136914	0.00560909211599031	0.166905573270806	-2.21754022702782	0.569211556798776	KLHL6
TRUB1	-0.579419933040382	-0.296208273041198	-3.31485423971264	0.00492247983898554	0.166905573270806	-2.21836021105879	0.560223239323458	TRUB1
TBR1	-1.02175578858849	1.00356070474874	-3.20486886160623	0.00614502662876179	0.166905573270806	-2.21853982347047	0.359962367186778	TBR1
CSDC2	-1.1115605191735	2.60644062745379	-3.16892192813284	0.00660671638230883	0.166905573270806	-2.21867608397664	0.329045079063284	CSDC2
C17orf49	-1.24029287485434	5.65748755727825	-3.15472544776704	0.00679839094357299	0.166905573270806	-2.21929955425568	0.289299476988226	C17orf49
MDGA1	-1.03069589118452	2.60458840079022	-3.16726594173015	0.0066287956366422	0.166905573270806	-2.22148023446737	0.356758608995333	MDGA1
PPM1M	-0.830946199323614	1.13326972786499	-3.19748945840004	0.00623711502373844	0.166905573270806	-2.22280193032853	0.435636891916177	PPM1M
TMEM241	-0.832809547835372	1.58355696057305	-3.18339196284346	0.00641686635110302	0.166905573270806	-2.22391811093782	0.434825904372825	TMEM241
NTAN1	-1.29696155387979	4.38932145898663	-3.1539212361304	0.00680941261162843	0.166905573270806	-2.22586648282829	0.273361125506163	NTAN1
CLK4	-1.22060844515491	5.78152958968252	-3.14873798714511	0.00688087498557144	0.166905573270806	-2.2292642318857	0.295050590196201	CLK4
MT1F	0.988650813651533	-0.505289856580375	3.36879499265406	0.0044148163232388	0.166905573270806	-2.22957142797845	2.68760594386961	MT1F
KCTD16	-1.00881497454985	1.88329513479776	-3.17359620229242	0.00654478721031523	0.166905573270806	-2.22980480130272	0.364650844166473	KCTD16
SNTB1	-0.89516033342932	1.21729789072232	-3.19046903071975	0.00632599568326747	0.166905573270806	-2.23057364548092	0.40854209043503	SNTB1
ZMYM5	-0.805042590929274	1.67264960725821	-3.17601232662028	0.00651300231329375	0.166905573270806	-2.23326548599176	0.447068885074597	ZMYM5
TEP1	-0.722972411532406	0.735208661529078	-3.20812216510242	0.0061048585575986	0.166905573270806	-2.23358698785607	0.485307576096148	TEP1
PHLDA1	-0.991081064912261	0.918981498749175	-3.19942721971063	0.00621280158264836	0.166905573270806	-2.23479314492726	0.371175209552034	PHLDA1
PTPN3	-0.928089677499887	4.47403587720344	-3.14841020501949	0.00688541908999843	0.166905573270806	-2.23488979645131	0.395308155589429	PTPN3
RBMS1	-0.866142353126171	4.62519006606983	-3.14780650358401	0.0068937961014374	0.166905573270806	-2.23515843503274	0.420570837695277	RBMS1
BAX	-1.43426636264922	4.16195921363333	-3.14867044109737	0.00688181114570717	0.166905573270806	-2.23645866323362	0.238290118434869	BAX
TTI1	-1.34136651293612	2.91049630007832	-3.15404940664706	0.00680765485694518	0.166905573270806	-2.24016783236596	0.26148809745537	TTI1
THAP1	-0.95454055486538	0.29356662997461	-3.23126202794665	0.00582658597586065	0.166905573270806	-2.24057034817652	0.384988985241722	THAP1
KCTD7	-0.979115625594599	2.75237215363316	-3.15410225350906	0.00680693023609603	0.166905573270806	-2.24196285554944	0.375643161193362	KCTD7
CTC-338M12.4	0.69286240820249	-0.653164674565936	3.39946527755617	0.00414985814604861	0.166905573270806	-2.24465915953334	1.99943053637269	CTC-338M12.4
PSIMCT-1	-1.30112100624458	3.84730211395736	-3.14497771880919	0.00693318332817681	0.166905573270806	-2.2451209713436	0.272226454367426	PSIMCT-1
VEZT	-1.10796857622262	3.30918616156927	-3.1472788932701	0.00690112553879486	0.166905573270806	-2.24617317905607	0.330229115438061	VEZT
MUC15	-0.202404984509564	-0.887300938474086	-3.59971947583795	0.00277101498580862	0.166905573270806	-2.24672391512474	0.816764084151404	MUC15
DPYD	-0.706899597561513	0.72776649988755	-3.20018143196399	0.00620336381980571	0.166905573270806	-2.24894282986961	0.493170857737345	DPYD
CRSP8P	-1.15800522491044	0.945399917320491	-3.19065142619278	0.00632367066536461	0.166905573270806	-2.24948179337087	0.314112139422839	CRSP8P
GLB1	-0.669710661753149	-0.0936487702727768	-3.26192530482669	0.00547718583619944	0.166905573270806	-2.2499297108634	0.511856656070661	GLB1
SCAND3	0.24543604504287	-0.876872777560714	3.5806282796394	0.00287968534250746	0.166905573270806	-2.25187335655733	1.27817853512327	SCAND3
ST18	-0.682807084295004	0.963004223589248	-3.18654067693523	0.00637627742574722	0.166905573270806	-2.25453069400923	0.505196869896992	ST18
TAPBPL	-0.878207968432896	1.21722168468531	-3.17694975907894	0.00650071137772126	0.166905573270806	-2.25525767829715	0.415526882163006	TAPBPL
IRF2BPL	-1.05461016119684	3.79800725294202	-3.13842032437059	0.00702534654052304	0.166905573270806	-2.25681241684925	0.348328192686916	IRF2BPL
AC007392.3	0.459649374209766	-0.769763812835491	3.46064332203719	0.00366794208173658	0.166905573270806	-2.25736903652334	1.58351866516212	AC007392.3
LRRN1	-1.29540655118027	4.85671465544251	-3.13354225510297	0.00709469358597531	0.166905573270806	-2.25894206715092	0.273786533463809	LRRN1
ERAP1	-0.895766910627167	3.43802304090796	-3.13844334551343	0.00702502086752101	0.166905573270806	-2.25996463050682	0.408294353262067	ERAP1
ZNF562	-0.758281266500578	2.98461088883176	-3.14114488808039	0.00698690668450222	0.166905573270806	-2.26071863757689	0.468470912114275	ZNF562
CCDC117	-0.772358880735016	0.689448886321551	-3.19567762518686	0.00625993391209794	0.166905573270806	-2.26095153674484	0.46192216286809	CCDC117
PHF6	-0.994020211714274	4.32725893741996	-3.13372583332482	0.00709207158317283	0.166905573270806	-2.26127860559348	0.370085872766451	PHF6
FBXL19	-0.902794230487352	4.18233324801812	-3.13377847807695	0.00709131984820777	0.166905573270806	-2.26204610756463	0.405435196116673	FBXL19
RHOBTB2	-0.806858496535546	3.4281167173389	-3.13694933853329	0.00704618717090611	0.166905573270806	-2.26260645126708	0.446257786841599	RHOBTB2
CCDC127	-1.11263019231619	3.05657574194613	-3.13940300645934	0.00701145814220628	0.166905573270806	-2.26334219481516	0.328693296559167	CCDC127
LYAR	-0.889453995248123	0.130266744617719	-3.23184495150964	0.00581974127172524	0.166905573270806	-2.26465894644411	0.410880033968467	LYAR
KCNH8	-0.726868670728886	0.614619250497883	-3.19715159228798	0.00624136395674726	0.166905573270806	-2.2653621229029	0.483420370897414	KCNH8
CXXC4	-1.04776161112272	2.09628386867047	-3.14940593661762	0.00687162427788574	0.166905573270806	-2.26616662995449	0.350721923192357	CXXC4
SMC2	-1.05406976323043	1.74296128675329	-3.15634688022306	0.00677622307558569	0.166905573270806	-2.2665064356517	0.348516479404186	SMC2
LOC401242	-1.10665130152469	1.35366303625154	-3.16541015056276	0.00665362588101273	0.166905573270806	-2.26898445067392	0.330664404531056	LOC401242
RGMA	-1.14192002960152	3.49928355397855	-3.13180916650262	0.0071194942427308	0.166905573270806	-2.27127200450782	0.319205548958776	RGMA
LBH	-0.866584605545227	4.01907340934255	-3.12885695142776	0.00716193861080588	0.166905573270806	-2.27172361236482	0.420384880347997	LBH
ADORA2B	-0.837794818507692	0.947751990613468	-3.1774867129316	0.00649368159979929	0.166905573270806	-2.27260106081367	0.432663573923826	ADORA2B
SLC35D2	-0.99261392454678	0.444636614781712	-3.20349019987823	0.00616212788861257	0.166905573270806	-2.27318404162672	0.370606685900775	SLC35D2
SRRM4	-0.595346684552091	1.32365752606261	-3.1621607737643	0.00669732452611922	0.166905573270806	-2.27529920298827	0.551371380789103	SRRM4
TRIM45	-1.08579878315825	1.34528189810631	-3.16206932715882	0.0066985584387161	0.166905573270806	-2.27548390718042	0.337631983410184	TRIM45
PLK1S1	-0.684032963431112	1.99640776345018	-3.14428149847419	0.00694291146542841	0.166905573270806	-2.27784963506962	0.50457793903928	PLK1S1
AIMP1	-0.999075672716937	1.7246608761332	-3.15025677951616	0.00685985845716044	0.166905573270806	-2.27813117823932	0.368219639378816	AIMP1
ARPP21	-1.12005148034878	3.72998628795362	-3.1262788892347	0.00719920867852676	0.166905573270806	-2.27868318416373	0.326262998057762	ARPP21
MANBAL	-1.25537043225818	3.35436380730208	-3.12854494868821	0.00716643893174451	0.166905573270806	-2.27881287413809	0.284970266490891	MANBAL
WDR73	-0.646658428578292	-0.0188724875066736	-3.23725863911806	0.00575655445397749	0.166905573270806	-2.2793473151177	0.523793147866195	WDR73
MFAP3L	-1.04412817259576	2.37054342185558	-3.13706419716716	0.00704455767444903	0.166905573270806	-2.28052380310014	0.351998567640388	MFAP3L
RING1	-1.2566457721818	2.47615015664699	-3.13549279312153	0.00706688356841911	0.166905573270806	-2.28128905681138	0.284607064185418	RING1
NR2F6	-0.723362103279022	3.49745950941339	-3.12514819257498	0.00721561526973325	0.166905573270806	-2.28253332526574	0.485118492583709	NR2F6
RBM4	-1.27530856172793	4.61085710433438	-3.12035551412903	0.00728556988805443	0.166905573270806	-2.28303377085461	0.279344759820007	RBM4
POC1A	-0.704450826044638	0.0677153090247995	-3.2257852809641	0.00589128634454515	0.166905573270806	-2.28390144247135	0.494380000339491	POC1A
ITGAM	-0.876601410686757	1.55171187121624	-3.14972236591083	0.00686724622301635	0.166905573270806	-2.28658840506245	0.416194986624774	ITGAM
KBTBD2	-1.26642166804561	4.63343636833507	-3.11821500084807	0.00731702966608144	0.166905573270806	-2.2866284640806	0.281838330639439	KBTBD2
HLA-C	-1.16767849658709	2.78986122860286	-3.12768081344506	0.0071789178271814	0.166905573270806	-2.28848304709108	0.31108829616885	HLA-C
CORO1B	-0.973932272077867	4.99061956131622	-3.11514610372959	0.0073623689614076	0.166905573270806	-2.29011946375971	0.37759530745535	CORO1B
TAGLN2	-0.823705076830308	4.37929537792864	-3.11578546092094	0.00735290034284816	0.166905573270806	-2.29214084983064	0.438802840691026	TAGLN2
ELAVL4	-0.925288053173784	6.11848953169296	-3.11144914234348	0.00741735659380862	0.166905573270806	-2.29248400926295	0.396417213390668	ELAVL4
PRCP	-1.29589363041091	1.59820081591444	-3.14594866585804	0.00691963904883675	0.166905573270806	-2.2925771621462	0.273653210201861	PRCP
NADK	-0.903605310499213	2.25216623701397	-3.13154743557281	0.00712324709333591	0.166905573270806	-2.29320653498329	0.405106489054882	NADK
SPRED1	-1.0111413288238	3.91172087950316	-3.11664808361418	0.00734014435564191	0.166905573270806	-2.29391114471735	0.363803523083295	SPRED1
PDGFB	-0.926895112702509	0.936649811064213	-3.16601026769789	0.00664558631398727	0.166905573270806	-2.29477273287211	0.39578065895797	PDGFB
LOC102724416	0.826543214815541	-0.58634388791171	3.35410631232919	0.00454763619516781	0.166905573270806	-2.29508778421013	2.28540491609509	LOC102724416
IMPDH1	-0.976949669431873	4.04550757441121	-3.11529966317396	0.00736009370803673	0.166905573270806	-2.29522858190475	0.376457669589645	IMPDH1
GABPB1	-1.14009580285737	2.82567941913721	-3.12119550500372	0.00727326090860495	0.166905573270806	-2.29924910600712	0.319788383707806	GABPB1
DEFB118	-0.415529156065043	-0.7920230594073	-3.45941563430612	0.00367703837419748	0.166905573270806	-2.3001928344174	0.659990950073818	DEFB118
TTC9	-1.01242824680655	2.96288996457641	-3.11782780727067	0.0073227347163425	0.166905573270806	-2.3026311196612	0.363335638916101	TTC9
SZRD1	-0.930595736316482	3.45915003793672	-3.11383741669305	0.00738178773576293	0.166905573270806	-2.3029511226965	0.394318730397532	SZRD1
CHST7	-0.709904581400855	0.917394546500138	-3.16158564735591	0.00670508860624208	0.166905573270806	-2.30408424844314	0.491691111699775	CHST7
RAP2B	-0.883456480081389	0.928138540101329	-3.16086062526012	0.00671488896718253	0.166905573270806	-2.30479335717256	0.413351697715459	RAP2B
MRPL21	-1.38794173946237	2.39580568957513	-3.1226920973589	0.00725138129048545	0.166905573270806	-2.30640587262829	0.249588494460101	MRPL21
BNIP2	-0.977214158228638	2.74895763362062	-3.11747885475494	0.00732788008179457	0.166905573270806	-2.30689037341295	0.376358113919843	BNIP2
LRRTM1	-1.15920568374798	5.19418877968415	-3.10422705209087	0.00752595131087924	0.166905573270806	-2.30816607816881	0.313735286972273	LRRTM1
EML1	-1.30814554432605	2.43510711148551	-3.1196948462399	0.00729526561033535	0.166905573270806	-2.31052876231855	0.2703208899625	EML1
LYSMD1	-1.11064325854031	1.89361253506093	-3.12824764663162	0.00717072981641338	0.166905573270806	-2.31131005813193	0.329347037627034	LYSMD1
KIAA1644	-0.721586572786358	0.662026573563221	-3.16907111348757	0.00660473088142907	0.166905573270806	-2.31277391260752	0.485980600382705	KIAA1644
NUP205	-1.11970560863806	2.56692976738304	-3.116395937963	0.00734387067843947	0.166905573270806	-2.31284328932496	0.326375862716267	NUP205
IFT81	-1.07051352605031	2.18310402526083	-3.12181223845806	0.00726423658956061	0.166905573270806	-2.31298434482134	0.342832418829011	IFT81
RND3	-1.1012873401824	2.96552237530145	-3.11162714970235	0.00741469966811955	0.166905573270806	-2.3137151723059	0.332442841082582	RND3
ABRACL	-1.41071027257836	3.45325576259796	-3.10690254422551	0.00748553911280301	0.166905573270806	-2.3159024534932	0.243969936443218	ABRACL
LINC00483	-0.899519899980995	-0.424738446787997	-3.30666565452106	0.00500448408315853	0.166905573270806	-2.31640193441951	0.406764900705813	LINC00483
MYH11	-1.09474171132465	2.13481816629904	-3.11944024536106	0.00729900544987139	0.166905573270806	-2.31875818184124	0.334626025900577	MYH11
HIST1H3B	0.907671117622997	-0.545750376600235	3.33140411877506	0.00476081284218594	0.166905573270806	-2.31927504768763	2.47854357029262	HIST1H3B
SOX10	-0.988628766137656	4.42386751220513	-3.09950847816928	0.00759775016071396	0.166905573270806	-2.32021424763801	0.372086559057499	SOX10
KMT2C	-0.949636810672002	3.83306528385022	-3.10177277751625	0.00756321191045067	0.166905573270806	-2.32049307181648	0.386881509176832	KMT2C
RRAD	-0.733119198200662	0.0238822386412487	-3.21175739889504	0.00606028344857857	0.166905573270806	-2.32052173147043	0.480408162341882	RRAD
DGKK	-0.705660207781431	1.02693243223752	-3.1478479486064	0.00689322068400493	0.166905573270806	-2.32090697721114	0.49378246759147	DGKK
WDR5B	-0.607027593757084	0.198194788458556	-3.19371666213505	0.00628472444091344	0.166905573270806	-2.32214576905405	0.54496833127632	WDR5B
GPR37L1	-0.966746392066797	6.1748382768701	-3.09408790979754	0.00768106733573567	0.166905573270806	-2.32216053203177	0.380318434341193	GPR37L1
PIK3C2B	-1.0964318145498	2.67972254952674	-3.10967118410476	0.00744394604041473	0.166905573270806	-2.32233388658681	0.334060951026926	PIK3C2B
RSU1	-0.943562293496104	4.54448077764581	-3.09760915061722	0.00762684164972815	0.166905573270806	-2.32278634579285	0.389238779941683	RSU1
ZNF192P1	-0.938591502995954	0.462159700733666	-3.17555701730161	0.00651898031780763	0.166905573270806	-2.32304104122933	0.391178421152517	ZNF192P1
C7orf25	-1.27790174128816	2.86082689002214	-3.10746088024652	0.00747713279979897	0.166905573270806	-2.3232532317007	0.278621307125363	C7orf25
GMPPB	-1.15556930794552	2.49739567869296	-3.11125267558159	0.0074202901372645	0.166905573270806	-2.32362212261108	0.314878223191562	GMPPB
MTUS1	-1.21363224691546	1.9599352830459	-3.11997953555893	0.00729108604766402	0.166905573270806	-2.32404760729494	0.297116117992794	MTUS1
TMEM144	-0.592342690284015	-0.0216734242543201	-3.2124484412845	0.00605184657295747	0.166905573270806	-2.32556521793045	0.553030187532129	TMEM144
UBN1	-1.09137489019806	2.00985743179442	-3.1179113177486	0.00732150387037302	0.166905573270806	-2.32563592185341	0.335754550578417	UBN1
SLITRK5	-1.18166722409679	3.99321102305752	-3.09743212622115	0.00762955869173412	0.166905573270806	-2.3269001494937	0.306766862908019	SLITRK5
JADE3	-0.63008160915035	0.257150210157439	-3.18639851232286	0.00637810451119892	0.166905573270806	-2.32755979646197	0.53254833841603	JADE3
MTMR14	-0.937967465377931	3.16078149812647	-3.10165702027859	0.00756497382768627	0.166905573270806	-2.32806708795264	0.391422607385449	MTMR14
S1PR1	-1.07112113935531	2.82577621984781	-3.10473885287746	0.00751820410973289	0.166905573270806	-2.32818798132101	0.342624172562951	S1PR1
GJB1	-1.27694981843382	3.59020613700951	-3.09725115025803	0.00763233737374291	0.166905573270806	-2.33105218932595	0.278886659392728	GJB1
PHF13	-0.826863061404703	0.697549061685476	-3.15740205459815	0.00676183548033584	0.166905573270806	-2.33120747549635	0.437419293848543	PHF13
C16orf95	0.553119327173595	-0.723024768083927	3.3829488687246	0.00429050248214919	0.166905573270806	-2.33266256853363	1.73866804233045	C16orf95
ZNF175	-0.583217170457548	0.0966935173160298	-3.19669024189374	0.00624717044575018	0.166905573270806	-2.33279217584624	0.558099972502526	ZNF175
KLHDC4	-1.06571133434034	1.33803880844589	-3.12864240347941	0.00716503294516449	0.166905573270806	-2.336715676534	0.344482725200928	KLHDC4
SPRY2	-1.39380258325941	4.9889009700552	-3.08738905184952	0.00778528182073366	0.166905573270806	-2.3382994231108	0.248129973537137	SPRY2
ING2	-1.28479130152571	2.95116499893713	-3.09530919383242	0.00766221699910859	0.166905573270806	-2.34316351283557	0.276708326211872	ING2
TCEAL8	-0.983104955428203	4.32947666197032	-3.08635528942571	0.00780148816386639	0.166905573270806	-2.34366868527477	0.374147581886678	TCEAL8
NREP	-1.10121314170673	6.79127342216797	-3.08029134700122	0.00789722671034725	0.166905573270806	-2.34413293243515	0.332467508749778	NREP
PQLC2	-0.90975113734311	0.939508086152558	-3.13832943410223	0.00702663248323452	0.166905573270806	-2.34543543272749	0.402624409747216	PQLC2
PURG	-0.991446497185351	3.41729636860798	-3.08914458793208	0.00775783642573638	0.166905573270806	-2.34682298310266	0.371039594931981	PURG
ERCC6L2	-0.82935911819986	1.4631328999666	-3.11831196028436	0.00731560171975729	0.166905573270806	-2.34786297292019	0.436328831941385	ERCC6L2
N4BP1	-0.917418859419364	1.84907834000632	-3.10762942119618	0.00747459708163336	0.166905573270806	-2.34956864640978	0.399549003420579	N4BP1
ARPC4-TTLL3	-1.38809813328061	-0.147440167750668	-3.24506997647561	0.00566658410736329	0.166905573270806	-2.35100161281219	0.24954946341465	ARPC4-TTLL3
SBK1	-0.68538606082651	0.565802577835359	-3.15291611238185	0.00682321267971366	0.166905573270806	-2.35260308914065	0.503895657644877	SBK1
RDH13	-0.921636490367754	2.1596325020912	-3.0996743329798	0.00759521502462841	0.166905573270806	-2.35286194677599	0.397867401858501	RDH13
TSPAN13	-1.25305786721012	3.79440526103549	-3.08316140091971	0.00785176991407428	0.166905573270806	-2.35359592749768	0.285630041361029	TSPAN13
EPHA7	-0.846280183838188	4.24118717229136	-3.07945567936369	0.00791051110024408	0.166905573270806	-2.35622034241731	0.429007797667501	EPHA7
CBX6	-1.09308895098578	3.48528538665196	-3.08299280101292	0.00785443308580112	0.166905573270806	-2.35695037120411	0.335179539811459	CBX6
EGFLAM	-0.954131936467771	1.73167224270663	-3.10552936992644	0.00750625344556807	0.166905573270806	-2.35839632022841	0.385146330968959	EGFLAM
CYP4F8	-0.948702100614172	0.812939038257161	-3.13633551329761	0.00705490182679401	0.166905573270806	-2.35988044327617	0.387243300273196	CYP4F8
HS2ST1	-0.966135863979853	3.30170258050769	-3.08244260783087	0.0078631300446614	0.166905573270806	-2.35997063567193	0.380550700322579	HS2ST1
SAFB	-0.913022642598271	2.20466569213443	-3.09441059667188	0.00767608225820948	0.166905573270806	-2.36085955304081	0.401309374120728	SAFB
TMEM151B	-0.805988456287036	5.04822443090808	-3.07278251628233	0.00801738798583698	0.166905573270806	-2.36309176132729	0.446646218028242	TMEM151B
ACADS	-1.13874452218971	1.356754318224	-3.11276332227049	0.00739776341459238	0.166905573270806	-2.36477532716409	0.320220799660313	ACADS
ID4	-0.893700205149863	4.66359421921485	-3.07271500339054	0.0080184765259228	0.166905573270806	-2.36527146856246	0.409139050007341	ID4
POLD1	-0.656154796631589	0.478396029806742	-3.15002922620402	0.00686300320413681	0.166905573270806	-2.36753694931694	0.518842558861931	POLD1
KCTD6	-1.05463540174059	3.46871715263699	-3.07688796351726	0.00795146775562998	0.166905573270806	-2.3677850384662	0.348319400804884	KCTD6
MYH9	-1.18936874252265	3.67528289732124	-3.07436667410684	0.00799188778106568	0.166905573270806	-2.37008350540787	0.30441336664113	MYH9
NUDT16L1	-1.20890444501577	1.79616201527525	-3.09750277932461	0.00762847416454432	0.166905573270806	-2.37088805877747	0.298524149965279	NUDT16L1
CDR2L	-1.06417686380231	3.79093050174877	-3.07282304338969	0.00801673461957249	0.166905573270806	-2.37151930502677	0.345011729560612	CDR2L
MAOB	-1.11908756278058	3.12063081028464	-3.07694036095835	0.00795062989306785	0.166905573270806	-2.37245535570453	0.326577640313682	MAOB
DNAI1	-1.0366595176403	1.1880541513855	-3.11397430833582	0.00737975411575476	0.166905573270806	-2.37255356361216	0.35463736535555	DNAI1
SYNDIG1	-0.882328539485267	2.86743462369399	-3.07896441921699	0.0079183308404754	0.166905573270806	-2.37259666308755	0.413818196918024	SYNDIG1
RNF6	-0.839717275784074	1.83099834618014	-3.0942281328552	0.00767890068512123	0.166905573270806	-2.37419224073061	0.431832595703904	RNF6
PTGS1	-0.437913986765881	-0.455386462418893	-3.26878251761676	0.00540194937425781	0.166905573270806	-2.37469419453236	0.645381291802156	PTGS1
MAP3K13	-0.617615085403709	0.244981988525961	-3.16182633206291	0.00670183832989516	0.166905573270806	-2.37530844924717	0.539228920217741	MAP3K13
ELAVL3	-0.991461029598525	4.91871591773763	-3.0656058612725	0.00813392136795492	0.166905573270806	-2.37620493474161	0.371034202870464	ELAVL3
RASGEF1C	-1.02420118741782	1.63254181873954	-3.09805136996116	0.00762005846962176	0.166905573270806	-2.37663406719118	0.359083191041736	RASGEF1C
CCDC90B	-1.5085393104848	3.56415081806333	-3.07127196514293	0.0080417782171748	0.166905573270806	-2.3771901848711	0.221232894631069	CCDC90B
CEP68	-0.789434863644813	0.557627942536959	-3.13968829559286	0.00700743120498014	0.166905573270806	-2.37833627140804	0.454101351963708	CEP68
ISL1	-1.30685964613338	2.93159070327117	-3.07419009262197	0.00799472624145322	0.166905573270806	-2.38080650719751	0.270668718694583	ISL1
TPGS2	-1.32960056467212	2.31197726742839	-3.08190338531893	0.00787166282538288	0.166905573270806	-2.38114838161355	0.264582923962704	TPGS2
SPA17	-1.34555861076915	1.99647491394355	-3.0868826285174	0.00779321688024504	0.166905573270806	-2.38256774143532	0.260394208215991	SPA17
LCP1	-1.09619072975439	2.20076488245587	-3.08199731362518	0.00787017582426849	0.166905573270806	-2.38362008828007	0.334141497751864	LCP1
LMBR1L	-1.15477650728406	3.86611820210204	-3.06552432644705	0.00813525488454025	0.166905573270806	-2.38362677163589	0.315127957837002	LMBR1L
NKX2-1	-0.900071639810954	1.49391729914004	-3.09666160931616	0.00764139605424714	0.166905573270806	-2.38567865662615	0.406540534210322	NKX2-1
EI24	-0.925718335290726	4.53562233796192	-3.06118273884601	0.00820657507640871	0.166905573270806	-2.38603391849904	0.396246678844512	EI24
ANKRD27	-0.723299345445006	0.165177731698956	-3.16270229197074	0.00669002230052896	0.166905573270806	-2.38667928403712	0.485148938524895	ANKRD27
FBXL7	-0.600295741072153	0.224273535808397	-3.15689843242049	0.00676869872552677	0.166905573270806	-2.38740219247875	0.548649353950288	FBXL7
MLLT3	-1.10038190416538	2.24211428707031	-3.07903202002562	0.00791725433673625	0.166905573270806	-2.3876353349683	0.332743983116346	MLLT3
ANKS3	-1.17546444012853	3.22038484163867	-3.06668359434331	0.00811631512821549	0.166905573270806	-2.38910829453635	0.308675585063088	ANKS3
CTXN2	-1.49324622536569	0.817716623430814	-3.12109456762119	0.00727473892613019	0.166905573270806	-2.38973692013522	0.224642231310557	CTXN2
RNF217	-0.559260658248262	-0.209632589089706	-3.20506191327862	0.00614263573511611	0.166905573270806	-2.3902336330851	0.571631538716099	RNF217
SNX14	-0.767565659213053	5.22277757675959	-3.05653655543867	0.00828358298361373	0.166905573270806	-2.390304884724	0.464141572933428	SNX14
MTFR1	-0.927800348734401	0.336629226229338	-3.14754988233748	0.00689736005858452	0.166905573270806	-2.39120216137156	0.395422546157516	MTFR1
HEXIM1	-1.22654930096392	2.35201918350988	-3.07516841763449	0.00797901266928003	0.166905573270806	-2.39167195192133	0.293302933611482	HEXIM1
TMEM25	-1.35582878364912	2.49969064328558	-3.07258839238072	0.00802051832474059	0.166905573270806	-2.39282012137849	0.257733600517099	TMEM25
PGM2	-0.815364577646812	0.908301642768176	-3.11380369528078	0.00738228877580834	0.166905573270806	-2.39285866477974	0.442477980370536	PGM2
ENTPD5	-1.20278151238703	2.09914215098659	-3.07848170967937	0.00792602191622447	0.166905573270806	-2.39350155579014	0.300357600542702	ENTPD5
CITED2	-1.12035031770734	6.42333908580029	-3.05166440851018	0.00836510252991408	0.166905573270806	-2.39419615676717	0.326165513052035	CITED2
NFKB2	-0.664397265258744	0.383003199635972	-3.14085576494951	0.00699097590966692	0.166905573270806	-2.39622740624508	0.514583591662061	NFKB2
C12orf29	-0.895107221381445	0.688207006055143	-3.12280238756751	0.00724977146999828	0.166905573270806	-2.39636274602847	0.408563789518333	C12orf29
NR1H3	-0.868223180449704	1.60818011539324	-3.08550501381009	0.00781484297172138	0.166905573270806	-2.39994718508289	0.419696612276228	NR1H3
ATG4D	-1.18664716749757	1.96316462946119	-3.0771470908023	0.00794732502559341	0.166905573270806	-2.40067304361617	0.305242978870967	ATG4D
RFXAP	-1.02907160981465	1.95148733395554	-3.07575943139148	0.00796953477010019	0.166905573270806	-2.40311932640045	0.357338556228703	RFXAP
CHST8	-1.00031067706396	2.76939932955278	-3.06271486347397	0.00818133630263377	0.166905573270806	-2.40337466829499	0.367765167218836	CHST8
USP28	-0.923970934489295	2.68486423444708	-3.06329507570874	0.00817179846041408	0.166905573270806	-2.40393996070115	0.396939685912906	USP28
EIF2AK2	-0.817997965584873	0.811834568140687	-3.11227163163361	0.00740508805167568	0.166905573270806	-2.40398068951543	0.441314297081425	EIF2AK2
GYS1	-0.601666176492928	1.92082067889099	-3.07530874035876	0.00797676135060479	0.166905573270806	-2.40412399617275	0.547897980414099	GYS1
UBXN4	-1.15215970671023	3.21715505959136	-3.05770705794798	0.00826411557899494	0.166905573270806	-2.40487306231561	0.315953664741873	UBXN4
THNSL1	-0.9917740619149	1.59382779693358	-3.08173503726055	0.00787432867809285	0.166905573270806	-2.40785018987726	0.370918075351266	THNSL1
FAM96B	-1.16078333957331	4.37830196588821	-3.04868081565748	0.00841541371948774	0.166905573270806	-2.40884407976886	0.313240710907159	FAM96B
TBC1D16	-1.23648397300126	3.60320497104991	-3.05262764882418	0.00834892326661387	0.166905573270806	-2.40891483489863	0.290403491508969	TBC1D16
KLK6	-0.950450990315325	2.23282304870628	-3.06641943144412	0.00812062710358096	0.166905573270806	-2.41002254076486	0.386566646322539	KLK6
MAD2L1BP	-0.972640015334344	0.768238378883223	-3.11127636987517	0.00741993628503434	0.166905573270806	-2.41016499503032	0.378083572951975	MAD2L1BP
ARMC10	-0.883190087301707	0.731402721608977	-3.1126402808745	0.00739959566964625	0.166905573270806	-2.41083592321645	0.413461826291277	ARMC10
MLXIPL	-0.644349616298787	-0.232101197822925	-3.20309920413028	0.00616698649725007	0.166905573270806	-2.41091157288221	0.525003885062531	MLXIPL
LDLRAP1	-0.586065692086725	1.39648849812215	-3.08514318226199	0.00782053291257475	0.166905573270806	-2.41111181546616	0.556512474743883	LDLRAP1
GATC	-1.22014222237699	2.63934731393651	-3.05920570481662	0.00823925652442235	0.166905573270806	-2.41288522246531	0.295188181573615	GATC
KANSL1L	-0.814064373437074	2.30735779292056	-3.06339733186261	0.00817011865718674	0.166905573270806	-2.41290986987302	0.443053666276848	KANSL1L
LOC100996909	-1.12002238278616	3.25192265087335	-3.0528106415969	0.00834585308476532	0.166905573270806	-2.41292066500721	0.326272491653897	LOC100996909
WDR46	-1.10167466034249	2.07242019462313	-3.06753151713287	0.00810248961812302	0.166905573270806	-2.41364738203689	0.332314104200955	WDR46
ABCC3	-0.540903045282849	0.244913738791183	-3.14080346945292	0.00699171218648393	0.166905573270806	-2.4144346998131	0.582222241855	ABCC3
PAK7	-1.10004359293718	3.64796448760233	-3.04891094909012	0.00841152245949072	0.166905573270806	-2.414756188602	0.332856573186118	PAK7
CCND3	-1.1305090196915	3.52086357100702	-3.04968372559675	0.00839846879429292	0.166905573270806	-2.41488359253977	0.322868867975751	CCND3
LMO1	-1.06103140908397	5.62842922562819	-3.04097146794654	0.00854680050791024	0.166905573270806	-2.41540123376589	0.346098656877407	LMO1
ODF4	0.560541925999168	-0.71933983557667	3.33878283179088	0.0046904530497606	0.166905573270806	-2.41664742438143	1.75162149235855	ODF4
DHPS	-1.05533622138649	3.16130728978719	-3.05124686591832	0.00837212548229675	0.166905573270806	-2.41685680959883	0.348075377243994	DHPS
NR2F1	-1.01508794696153	4.40121396405503	-3.04109139868169	0.00854474116693722	0.166905573270806	-2.42179234038767	0.362370559041424	NR2F1
PRDM15	-0.789074256808531	0.906498643798548	-3.0979652000464	0.00762137975728486	0.166905573270806	-2.42207684109746	0.454265133544195	PRDM15
WRNIP1	-0.834247296314636	3.42080182023772	-3.04541145975308	0.00847088660789054	0.166905573270806	-2.42316812695443	0.434201183293573	WRNIP1
CHRNA3	-1.10827193527744	3.43956025601412	-3.04444528886233	0.00848734911404217	0.166905573270806	-2.42503140499079	0.330128952639142	CHRNA3
ZNF207	-1.01812782427229	5.69921826870209	-3.03496005690014	0.00865065277555252	0.166905573270806	-2.42543679375351	0.361270669612362	ZNF207
RABGEF1	-1.17358896513689	2.3215945165738	-3.0565169355569	0.00828390968045538	0.166905573270806	-2.42557613071071	0.309255041611688	RABGEF1
GTF2E2	-1.24160049934952	4.37260028551689	-3.03816469673494	0.00859513589810108	0.166905573270806	-2.42716247880737	0.288921429131859	GTF2E2
PLK3	-1.12639018724778	1.87456309874164	-3.06386655614657	0.00816241489208331	0.166905573270806	-2.42778245572095	0.324201453207965	PLK3
AK1	-0.737377240782298	5.50996458163983	-3.03387212062157	0.00866958039090643	0.166905573270806	-2.42805744447853	0.478366912877778	AK1
LASP1	-1.20355124405949	3.25020580088786	-3.04391538797265	0.00849639145428886	0.166905573270806	-2.42869963746219	0.300126494740639	LASP1
KPNA5	-1.12774693094399	3.56351872759635	-3.04066185758573	0.00855211911828724	0.166905573270806	-2.43013197458111	0.323761893182595	KPNA5
GMDS	-1.45172489047365	3.66740530092302	-3.03928287971662	0.0085758474406704	0.166905573270806	-2.43181898503063	0.234166028790205	GMDS
LSR	-0.435452940285734	0.159703955799354	-3.13795117976225	0.00703198664440934	0.166905573270806	-2.4320542537822	0.64697156121952	LSR
DGCR10	0.375684107905365	-0.811749257299484	3.41127499017037	0.00405213108425094	0.166905573270806	-2.4325216649064	1.45598712629546	DGCR10
SSTR1	-0.825644754398479	1.9550797649145	-3.05891158370848	0.00824412947634416	0.166905573270806	-2.43261313073801	0.437952529595364	SSTR1
CCNT2	-0.943144326836468	4.28412520614331	-3.03427731446052	0.00866252617107247	0.166905573270806	-2.43443275334953	0.389401502778327	CCNT2
BLOC1S5-TXNDC5	-0.973009789136983	3.04202429998319	-3.0421254017065	0.00852700650745679	0.166905573270806	-2.43463311852159	0.377943793396491	BLOC1S5-TXNDC5
LRP10	-1.07621982691117	1.94641467551345	-3.05785270247846	0.00826169643057016	0.166905573270806	-2.43553737904162	0.340881684932862	LRP10
DFNA5	-0.821168352039998	0.935832010323064	-3.08931105308507	0.00775523894300828	0.166905573270806	-2.43557583443705	0.439917375771783	DFNA5
SAAL1	-0.970841830247392	1.47429324804925	-3.06874115454121	0.00808280655656852	0.166905573270806	-2.43748507907807	0.378764048821902	SAAL1
AAGAB	-0.878980721412613	1.91227454338292	-3.05669313943407	0.00828097610997707	0.166905573270806	-2.43841569304115	0.415205906560062	AAGAB
WNT4	-1.02998900122153	2.13882905752644	-3.05212673524017	0.00835733310515901	0.166905573270806	-2.43870501356673	0.357010887231212	WNT4
MMP14	-1.06355920651598	1.49918317316726	-3.06743476274075	0.00810406603657385	0.166905573270806	-2.43883800256733	0.345224894393872	MMP14
NMBR	-1.02580829117189	1.46850607541162	-3.06823526169552	0.00809103262547442	0.166905573270806	-2.43893094903759	0.358506570565961	NMBR
LOC102723437	-1.42277068729188	0.217814712079883	-3.13920921590793	0.00701419485876702	0.166905573270806	-2.43897772762918	0.241045229869848	LOC102723437
SCAMP2	-0.77006412112186	3.40148922705713	-3.03643531516047	0.00862505173843244	0.166905573270806	-2.43904375525879	0.462983380345675	SCAMP2
PHF3	-0.854290705852351	2.87108664988337	-3.04117145389576	0.00854336680445645	0.166905573270806	-2.43910387840792	0.425584948965702	PHF3
CAPRIN2	-0.856603457238311	3.05295926770086	-3.03879187432786	0.00858431193158098	0.166905573270806	-2.4400880933746	0.42460181409662	CAPRIN2
KLF7	-0.890574561408614	2.85079214682242	-3.04058113308962	0.00855350637254869	0.166905573270806	-2.44061300616779	0.410419873574614	KLF7
ARAP3	-0.835416198115587	0.844653629588652	-3.08848273148513	0.00776817238892193	0.166905573270806	-2.44487886838943	0.433693941264262	ARAP3
PWP1	-0.758890306003903	4.56510483046245	-3.02632322624172	0.00880204366606456	0.166905573270806	-2.44619912991236	0.468185681689753	PWP1
MYH4	-0.395587568522438	-0.307355588458498	-3.18972785869049	0.00633545223217548	0.166905573270806	-2.44733251975473	0.673284322330397	MYH4
EFTUD1P1	-1.43249156797831	1.46883708435593	-3.06440657752399	0.00815355765408834	0.166905573270806	-2.44744533182853	0.238713409983881	EFTUD1P1
FDXACB1	-0.611505108486099	0.853104404089121	-3.08603490937938	0.00780651754440192	0.166905573270806	-2.44825125169241	0.542533682202243	FDXACB1
ZNHIT6	-0.951374789954752	2.66351976325449	-3.03770672554274	0.00860304816862581	0.166905573270806	-2.44969846247626	0.386209701092374	ZNHIT6
LOC102724804	0.324222998391066	-0.837473786083951	3.43162172472076	0.00388913308688257	0.166905573270806	-2.45146968877769	1.38295566962527	LOC102724804
TMEM63A	-1.05335802490982	2.6493256105497	-3.03664692517722	0.00862138567797767	0.166905573270806	-2.45210534404201	0.348764620233134	TMEM63A
CD74	-1.17108195529623	1.9641042687178	-3.04798430517085	0.00842720164463838	0.166905573270806	-2.45282533125017	0.310031319706112	CD74
PBX3	-1.0848731759075	5.02618041850393	-3.02090004836926	0.00889843609899243	0.166905573270806	-2.45288045823699	0.337944642699642	PBX3
EMP3	-0.97860523470395	1.36328310100517	-3.06330550645995	0.00817162709461987	0.166905573270806	-2.45371168329216	0.375834934976603	EMP3
GIGYF2	-1.00419498064926	2.75859294704857	-3.0333133783655	0.00867931710577462	0.166905573270806	-2.45550815607047	0.366339426458842	GIGYF2
ZC3H18	-0.694718692858442	0.920285394991226	-3.07843050033272	0.00792683827466908	0.166905573270806	-2.45664164980586	0.499214860940181	ZC3H18
DIS3L	-0.983314044168976	1.73881611072168	-3.05052623240994	0.00838426003494873	0.166905573270806	-2.45717125143343	0.374069360017859	DIS3L
RGS16	-1.06635005931182	1.77883334015207	-3.04882228908209	0.00841302137570403	0.166905573270806	-2.45869945386193	0.344262765736377	RGS16
CCDC85A	-0.616236855034813	2.14294007708095	-3.04013689065768	0.00856114467359718	0.166905573270806	-2.45905381591926	0.53997261426451	CCDC85A
CHAMP1	-0.738435288215647	2.16233188045779	-3.03959515874979	0.00857046831584523	0.166905573270806	-2.45960926063907	0.477861045656358	CHAMP1
ELF1	-0.718935573526769	0.323748337688794	-3.11097473829619	0.00742444211928112	0.166905573270806	-2.46005427610593	0.487270643791041	ELF1
HLCS	-0.816559497875775	0.100685431659504	-3.1297461863441	0.00714912765764817	0.166905573270806	-2.46123120050966	0.441949570247766	HLCS
DUSP6	-0.818750219119877	4.22800262417601	-3.01898339213977	0.00893275133419688	0.166905573270806	-2.46135524967256	0.440982441676747	DUSP6
CDH7	-1.23646659767184	3.55891299460559	-3.02231465519723	0.00887319278456877	0.166905573270806	-2.46242128293863	0.290408537409136	CDH7
DACT3	-0.828776948977989	3.74358441141279	-3.02081100222356	0.00890002747210496	0.166905573270806	-2.46251065080918	0.43658292311281	DACT3
FAT1	-0.955134154549975	1.65152967588579	-3.04977063164502	0.00839700203721365	0.166905573270806	-2.46253190881933	0.384760523715564	FAT1
TRHDE	-1.10304299665131	1.44518325268128	-3.05534723416582	0.00830340975273558	0.166905573270806	-2.4638405897736	0.331859697707596	TRHDE
SH3GL1	-1.05725746640341	3.38282475555392	-3.02243876376914	0.00887098146881477	0.166905573270806	-2.46419351724335	0.347407281153597	SH3GL1
R3HDM4	-0.774530095674744	0.552170828000398	-3.09358583767265	0.00768883004111128	0.166905573270806	-2.46445215219932	0.460920318570305	R3HDM4
DCAF13P3	-1.21061195870907	2.19637664600875	-3.03605922829189	0.00863157109151269	0.166905573270806	-2.46597777794355	0.298014850832798	DCAF13P3
PELI3	-0.917926727460834	0.944158019407396	-3.07243226761812	0.00802303678590242	0.166905573270806	-2.46606271100555	0.399346136769846	PELI3
UTP6	-1.33910885276082	2.70680568080037	-3.02838335607915	0.00876569705022982	0.166905573270806	-2.46620982972932	0.262079115627369	UTP6
SLC39A8	-0.933496898814883	1.09674102333281	-3.06591933878357	0.00812879639806097	0.166905573270806	-2.46624769673334	0.393176405520753	SLC39A8
TRERF1	-0.930929167093978	1.91358358661859	-3.04111005029398	0.00854442094249225	0.166905573270806	-2.46641302259424	0.394187274313644	TRERF1
FAXDC2	-0.794344020581324	1.62286168590547	-3.0477792221602	0.00843067562778575	0.166905573270806	-2.4670805540846	0.451877560099545	FAXDC2
TBCD	-0.972501480656394	1.39657495393395	-3.05453220704139	0.00831702384077321	0.166905573270806	-2.46762582907184	0.378135954266223	TBCD
LINC00617	-0.992199602408326	2.06343439856729	-3.03705992044118	0.00861423512439267	0.166905573270806	-2.46810124253763	0.370760268269494	LINC00617
ACIN1	-1.03424877255107	5.98394615553833	-3.00942423388706	0.00910585255640912	0.166905573270806	-2.46813321338858	0.355493336992695	ACIN1
DUSP16	-1.04252139536252	1.57735325599879	-3.04849818512657	0.00841850303106229	0.166905573270806	-2.46884603695644	0.352564605551639	DUSP16
RBM5	-1.04282917095524	5.77509574832514	-3.00903638821401	0.00911294516886856	0.166905573270806	-2.46965672004324	0.352456111467966	RBM5
LRRC55	-0.846107135150405	1.50500716502012	-3.04978812547751	0.00839670681557918	0.166905573270806	-2.46970993616805	0.429082043327807	LRRC55
ARIH1	-1.08921084841331	3.81608612127949	-3.0162599609105	0.00898173527996991	0.166905573270806	-2.46991586479488	0.336481924204888	ARIH1
UNC93B1	-1.11784074858461	1.68650580043193	-3.04475495470306	0.00848206930818046	0.166905573270806	-2.47045088348748	0.326985075897163	UNC93B1
KLF2	-1.14663847331968	0.900439863018358	-3.07210187962326	0.00802836887799607	0.166905573270806	-2.47111351827322	0.317702943309381	KLF2
RNASEH2A	-1.14800688741259	2.46282272373805	-3.02792654024581	0.00877374380349513	0.166905573270806	-2.47234965790131	0.317268491447217	RNASEH2A
TBC1D14	-0.970174564552121	2.19905254144065	-3.03177722799539	0.00870614188513764	0.166905573270806	-2.47280942677816	0.379016869418157	TBC1D14
RUVBL1	-1.26407287300867	1.92812637481024	-3.03773759197528	0.00860251467010255	0.166905573270806	-2.4729624053532	0.28250108914892	RUVBL1
TPCN2	-0.691863733672333	0.0165518027300334	-3.13119604183099	0.00712828866339903	0.166905573270806	-2.47340298803742	0.500642135429019	TPCN2
VPS37B	-0.934966274313106	1.86048354410776	-3.03787765330581	0.00860009424602924	0.166905573270806	-2.47436988937253	0.392599105982769	VPS37B
PHLPP1	-1.25434831341219	3.91253697074935	-3.01304305253369	0.00903993607747604	0.166905573270806	-2.47469345259309	0.285261688879604	PHLPP1
LOC100506358	0.367233583853297	-0.81596712496927	3.39375653056118	0.00419794112290776	0.166905573270806	-2.47528882055437	1.44373511294295	LOC100506358
BTBD7	-1.00340147573055	3.07220580755729	-3.01753757068514	0.00895872316489548	0.166905573270806	-2.47738291516007	0.366630233958984	BTBD7
OXSR1	-1.08720711741747	3.07157662381874	-3.01756237992175	0.00895827688031914	0.166905573270806	-2.47753275715241	0.337156819394359	OXSR1
POU3F1	-0.535413956488624	0.60747568085334	-3.0822847799176	0.00786562660288788	0.166905573270806	-2.47876079229244	0.585426898715164	POU3F1
CCKBR	-0.739659584025713	1.11955708512857	-3.05677709362845	0.00827957874022782	0.166905573270806	-2.48090172821958	0.477276360367274	CCKBR
PDE3B	-0.876206642308799	2.25828199307254	-3.02551128220969	0.00881640948531368	0.166905573270806	-2.48188802588161	0.41635931967917	PDE3B
FAM78A	-0.581338992165025	-0.0396511370662002	-3.1314639607351	0.00712444441632448	0.166905573270806	-2.48282143039955	0.559149168736308	FAM78A
PDK1	-1.34807428983827	3.14574820726329	-3.01413149616489	0.00902020230711285	0.166905573270806	-2.48290914130452	0.259739963236903	PDK1
ABCC10	-0.795083513476819	1.17698452916278	-3.05307422101162	0.00834143281029214	0.166905573270806	-2.4836922623541	0.451543523378331	ABCC10
JOSD2	-1.35586115784206	3.18157751212115	-3.01329939897411	0.00903528462232036	0.166905573270806	-2.48380730419619	0.257725256734854	JOSD2
ANKRD34C	-0.617361611794133	0.429495659607753	-3.09053419024265	0.00773617975717244	0.166905573270806	-2.48395443777724	0.539365617842424	ANKRD34C
ZBTB47	-1.05357429336961	1.96941547085425	-3.03020914250985	0.0087336086607117	0.166905573270806	-2.48405563236097	0.348689201601516	ZBTB47
FZD8	-0.948941994648604	1.37015861288522	-3.044599142504	0.00848472550255198	0.166905573270806	-2.48712596848482	0.387150414057456	FZD8
MRPL50	-1.11532652362184	2.01990360571002	-3.02747970343737	0.00878162182456591	0.166905573270806	-2.48719715699106	0.327808224293944	MRPL50
SLC39A6	-0.925481175062186	3.15056645284246	-3.00908429934506	0.00911206871372671	0.166905573270806	-2.49077812995657	0.396340663941748	SLC39A6
MAP3K7CL	-0.643398266653973	0.200095507269585	-3.10379484825749	0.00753249979311838	0.166905573270806	-2.49099650367836	0.525503584979092	MAP3K7CL
CYP27C1	-0.27553707953825	-0.804593049263354	-3.39193714645634	0.00421338205960159	0.166905573270806	-2.49147071414586	0.759164282111121	CYP27C1
CEPT1	-0.921224654916767	6.26812450560317	-2.99494070122022	0.00937444169456509	0.166905573270806	-2.49182930505071	0.398031291504845	CEPT1
ALDH5A1	-0.713639991618786	1.25014840918535	-3.04546915886435	0.00846990447525603	0.166905573270806	-2.49243439578111	0.489857869784003	ALDH5A1
FOXB1	-0.955485900190929	0.590432030724922	-3.07622281261602	0.00796211145517568	0.166905573270806	-2.49289109435007	0.384625209677992	FOXB1
DHODH	-0.889011311644858	0.440604071084689	-3.08527049568605	0.00781853039292913	0.166905573270806	-2.49358055805487	0.411061964088183	DHODH
DCTN5	-0.925912628329836	6.12683269885689	-2.99316653386282	0.00940787437066953	0.166905573270806	-2.49540859818847	0.396169698351671	DCTN5
ZNF827	-1.15475255274784	2.08058736433992	-3.02161143608945	0.00888573272168311	0.166905573270806	-2.49553174678093	0.315135506671496	ZNF827
RARB	-1.11889656520564	1.85263130395542	-3.02620546503037	0.00880412579680855	0.166905573270806	-2.49622701609033	0.326640021808178	RARB
KIAA1147	-0.901856144268563	3.10033695342263	-3.00623173663003	0.00916439664106094	0.166905573270806	-2.49653279019362	0.405815707735211	KIAA1147
CDKN2D	-1.43390527772252	2.32319329182396	-3.01706456738416	0.00896723604672775	0.166905573270806	-2.49653975467046	0.238376176941098	CDKN2D
EMILIN1	-0.55422159993034	0.190261944488508	-3.10062014015837	0.0075807740882527	0.166905573270806	-2.49762832934367	0.574519293046782	EMILIN1
CD82	-1.07149023497352	1.50795628160752	-3.03442351296393	0.00865998231925012	0.166905573270806	-2.49804324176985	0.342497734817411	CD82
GNAI3	-0.983664004559385	3.11843052343019	-3.00511768413579	0.00918491330911917	0.166905573270806	-2.49835066494751	0.373938473462478	GNAI3
MTG1	-0.8524869825008	1.28681155374308	-3.04098384628158	0.00854658793579245	0.166905573270806	-2.49849842810744	0.4263532791955	MTG1
ZADH2	-0.852961927338979	1.25891527657588	-3.04089216443011	0.00854816250437816	0.166905573270806	-2.50047680521167	0.426150832985502	ZADH2
ZNF148	-0.790099679048147	3.67053328210886	-2.99884428559498	0.00930129327292009	0.166905573270806	-2.50153469912851	0.453799558719762	ZNF148
PLEKHH1	-1.13371284507727	3.37884539143918	-3.00109086801012	0.00925945018076575	0.166905573270806	-2.50170986906313	0.321836107775327	PLEKHH1
TACO1	-1.37279825291255	2.14844833144411	-3.01689514784478	0.00897028711552567	0.166905573270806	-2.50231702431361	0.253396897942446	TACO1
TMEM11	-1.166610428075	3.26331474661001	-3.00139700032641	0.00925376276993885	0.166905573270806	-2.50294733529355	0.311420737285809	TMEM11
RXRG	-0.975523509527228	2.63362898925503	-3.00762343775905	0.00913883014379234	0.166905573270806	-2.50356960365208	0.376994941450538	RXRG
RNF40	-1.00456473707262	2.37996709809031	-3.01139693253919	0.00906986151684753	0.166905573270806	-2.50358900575743	0.36620399514262	RNF40
LOC441155	-1.00199698138566	1.46039340905152	-3.03228187887545	0.00869732049337739	0.166905573270806	-2.50431930151556	0.367145525826798	LOC441155
NAA35	-0.978372754380727	4.70019857135582	-2.99215809652893	0.00942692981068439	0.166905573270806	-2.50444099860886	0.375922319360946	NAA35
RHOT1	-1.00233211049324	5.41093015593031	-2.98926320080164	0.00948184312848362	0.166905573270806	-2.50529402724452	0.367022505289408	RHOT1
SMC6	-1.05061973932666	4.05465529185683	-2.99429563165779	0.00938658392680192	0.166905573270806	-2.50576194905352	0.349720946113759	SMC6
LAMA4	-0.658521171460537	0.626348536417176	-3.06655620293174	0.00811839427718303	0.166905573270806	-2.5060312488592	0.517616234434339	LAMA4
SAV1	-1.12447028065494	2.64355119325851	-3.00615357874717	0.00916583454236721	0.166905573270806	-2.50628112009883	0.324824487607935	SAV1
HAX1	-1.14121447469829	3.92052362012397	-2.99438493876711	0.00938490196388676	0.166905573270806	-2.50694543185364	0.319430845469163	HAX1
C6orf1	-1.29487930802312	2.52759456812291	-3.00715233118261	0.00914747681554746	0.166905573270806	-2.50787836405105	0.27393092360111	C6orf1
B4GALT5	-0.913869218616454	3.13929223164599	-2.99925482541413	0.00929363299800601	0.166905573270806	-2.50816288743794	0.400969778995551	B4GALT5
PSEN1	-1.0573910685444	1.77524714378784	-3.02113287177862	0.00889427656025157	0.166905573270806	-2.50853658379023	0.347360869897432	PSEN1
SRGN	-0.583373196814253	-0.42397686857369	-3.19735203707384	0.00623884285860984	0.166905573270806	-2.50876320510139	0.558012900990041	SRGN
F13A1	-0.756603685961305	0.809188210341593	-3.05513265277524	0.00830699195205616	0.166905573270806	-2.50914987668346	0.469257469371762	F13A1
MAPK14	-1.36543104784439	4.20738720433404	-2.98986001314417	0.00947049648078553	0.166905573270806	-2.51230918611103	0.255270618419936	MAPK14
OSBPL11	-0.967551796716722	1.32252424157356	-3.03175660447825	0.00870650257569726	0.166905573270806	-2.51335102416899	0.380012247424457	OSBPL11
GDPD2	-1.10415837302781	3.2526288011949	-2.9953462546297	0.009366815826538	0.166905573270806	-2.51358016678454	0.331489755591162	GDPD2
CARF	-0.783941852830455	0.782465269572203	-3.05402592063242	0.00832549186564563	0.166905573270806	-2.51379062812762	0.45660259900016	CARF
MRPL24	-1.0061817640798	2.39510395920127	-3.00495211330672	0.00918796636215475	0.166905573270806	-2.51457375131094	0.365612311905152	MRPL24
CAPN1	-0.974728572250016	2.09165721042886	-3.01014921520707	0.0090926092582613	0.166905573270806	-2.51504247222299	0.377294747930704	CAPN1
KIF13A	-0.615953726116011	2.92660161000617	-2.99700643654964	0.00933566204387258	0.166905573270806	-2.51534338627154	0.54012551777165	KIF13A
FGD1	-1.00958295224312	3.26039859466154	-2.99318449622173	0.00940753529776424	0.166905573270806	-2.51706036371034	0.364370907958461	FGD1
TMOD3	-0.995127204394383	1.24918759435563	-3.03225726478906	0.00869775054763332	0.166905573270806	-2.51722306742396	0.369676417088319	TMOD3
STK40	-0.750330690300635	4.3761604251791	-2.98502269317603	0.0095628502248341	0.166905573270806	-2.51903117075111	0.472210371528908	STK40
SMIM7	-1.13898980034438	1.22158711083918	-3.03247212533425	0.00869399723833641	0.166905573270806	-2.51915164476287	0.32014226612516	SMIM7
RNGTT	-0.626453624769486	3.25054607460613	-2.99151962883002	0.00943901394007964	0.166905573270806	-2.51951660107201	0.534483924484813	RNGTT
BACH2	-0.707825720302665	0.412871390284043	-3.07261106445465	0.00802015266464406	0.166905573270806	-2.51970616604323	0.492714332422589	BACH2
NIPAL2	-0.814300970983767	0.593890576838983	-3.06079418079215	0.00821298802850672	0.166905573270806	-2.5206029654522	0.442948853266093	NIPAL2
HEBP2	-1.01121296565204	1.00303545835487	-3.03960934582008	0.00857022401724525	0.166905573270806	-2.52167393903096	0.363777462286266	HEBP2
KDM2B	-0.837045136786631	3.48784197440526	-2.98814937640301	0.00950305505577894	0.166905573270806	-2.52239007737885	0.432988055510326	KDM2B
KLF4	-1.07197832537022	1.61527583263298	-3.01645206630805	0.00897827138869582	0.166905573270806	-2.52477722645258	0.342330605752518	KLF4
RBM12	-0.988413188541163	2.08659713368917	-3.00436823462335	0.00919874080805022	0.166905573270806	-2.52555821775524	0.372166781230329	RBM12
TRIM27	-1.03200778119217	4.59137440595192	-2.9801018847894	0.0096577072248996	0.166905573270806	-2.52603339373101	0.356290887807506	TRIM27
RPS14P3	-1.55827036079532	2.62260622931692	-2.99543429406757	0.00936516117437886	0.166905573270806	-2.52713380981299	0.210499845296109	RPS14P3
OXSM	-0.636671475100757	2.81082774529097	-2.99106807222857	0.00944756965175445	0.166905573270806	-2.52812618173294	0.529050454206132	OXSM
CDH20	-1.05938395502375	4.06932175150801	-2.98117971584001	0.00963685131929187	0.166905573270806	-2.52838744184304	0.346669308446974	CDH20
WIF1	-0.942589803707182	1.65666069049585	-3.01215414521781	0.00905608375605993	0.166905573270806	-2.52991499109737	0.389617494798948	WIF1
PHF23	-1.01320760821828	4.77467260010818	-2.97624950924	0.0097326138927451	0.166905573270806	-2.5314134633433	0.363052579456761	PHF23
BBS12	-0.717283192801848	0.160499381099989	-3.08594483529055	0.00780793212001328	0.166905573270806	-2.53148417920186	0.488076465989847	BBS12
TRAPPC13	-0.771327207524237	3.41975578694685	-2.98306474894229	0.00960048262340542	0.166905573270806	-2.53207039712217	0.462398961496883	TRAPPC13
FOXP1	-1.05636643620581	3.23271490338064	-2.98463624614402	0.0095702663603603	0.166905573270806	-2.53253226793243	0.347716969482308	FOXP1
BBX	-0.921026318907477	2.92333179656723	-2.98694374242251	0.00952606806789497	0.166905573270806	-2.53360056931627	0.398110243272005	BBX
CNNM3	-0.998013907551576	2.48507653529637	-2.99257437100403	0.00941905928402866	0.166905573270806	-2.53394850138658	0.368610809793922	CNNM3
DBNDD1	-1.1999357746387	3.11999677865097	-2.98466805295268	0.00956965575615005	0.166905573270806	-2.53464698969923	0.301213556840494	DBNDD1
MCM9	-0.625640327251896	0.624186978132139	-3.05084105094893	0.00837895675664681	0.166905573270806	-2.53524308840241	0.534918795749678	MCM9
ARL4C	-1.14853057696477	2.92090035534323	-2.98546500136828	0.00955436902316759	0.166905573270806	-2.53680804966499	0.317102384750976	ARL4C
SLC7A4	-0.64264717572687	0.885311542387427	-3.03605310874126	0.00863167721227013	0.166905573270806	-2.53720288766497	0.525898434219208	SLC7A4
POMT1	-0.896334631728506	2.29468580309614	-2.99313258771478	0.00940851520015389	0.166905573270806	-2.53829023164945	0.408062621727828	POMT1
AFTPH	-0.89452407827286	4.23140284845387	-2.97445539094217	0.00976769401813801	0.166905573270806	-2.53853719279594	0.408802110157373	AFTPH
ATF7	-1.00335579693029	2.10959630395924	-2.99576138562524	0.0093590161914229	0.166905573270806	-2.54008568534633	0.366646981570715	ATF7
TRPM2	-1.01072304748689	2.25485386844751	-2.99284550046576	0.00941393650219714	0.166905573270806	-2.54032181337715	0.36395572713714	TRPM2
ST8SIA4	-0.975678811101275	1.88900681893244	-2.99938793651178	0.00929115060803581	0.166905573270806	-2.54218839150149	0.376936398088779	ST8SIA4
NLN	-1.00958388938498	3.65745557050414	-2.97568544498081	0.00974362957838006	0.166905573270806	-2.54221908152561	0.364370566491392	NLN
TRIP4	-1.04083156293757	3.1187704972379	-2.98014247426754	0.00965692101910648	0.166905573270806	-2.54223880255606	0.353160884317697	TRIP4
RIMS1	-0.625983033008678	5.76064145174502	-2.96632197843364	0.00992829151519074	0.166905573270806	-2.54290274136901	0.534735507407742	RIMS1
INTS3	-1.14694420203682	5.88061909387499	-2.96573675854745	0.0099399465379155	0.166905573270806	-2.54343996747679	0.317605827242432	INTS3
TACR1	-0.847861160702778	0.924561614717568	-3.03024521638515	0.00873297582697477	0.166905573270806	-2.54477444661882	0.428330082132113	TACR1
COL6A3	-0.270809655249648	-0.454348685802184	-3.17373148178814	0.00654300350363936	0.166905573270806	-2.54478589327585	0.762761670267791	COL6A3
GCKR	-0.760114014959596	0.436018358029495	-3.05748802885651	0.00826775495829811	0.166905573270806	-2.5450363215258	0.467613109080708	GCKR
VTN	-1.14333298711756	2.82979888479905	-2.98164081964851	0.00962794255447903	0.166905573270806	-2.54535695070419	0.31875484356798	VTN
STK3	-0.571172546753814	2.89040636363143	-2.9799925956677	0.00965982443488878	0.166905573270806	-2.54584925452805	0.564862722291106	STK3
MNX1	0.43776754331137	-0.780739085442891	3.32500317940325	0.00482270202781827	0.166905573270806	-2.5458694299689	1.54924473325811	MNX1
GLCE	-1.06618067462256	3.20571513786654	-2.97569089619653	0.00974352306219762	0.166905573270806	-2.54862191627894	0.344321083516905	GLCE
ZFHX2	-0.845205596259626	1.94786957452499	-2.9936899967659	0.00939799796768992	0.166905573270806	-2.54954551591719	0.429469051902631	ZFHX2
NDUFAF6	-0.756822191186964	2.3571376395838	-2.98552596695242	0.00955320059671759	0.166905573270806	-2.54957708425218	0.469154945363948	NDUFAF6
TMEM19	-0.665425653542438	2.78062681983801	-2.97918892926963	0.00967540754224779	0.166905573270806	-2.54969261551594	0.514054671939452	TMEM19
GALR3	-0.91949585881094	-0.336524511067757	-3.16553783201962	0.00665191456793631	0.166905573270806	-2.55137898306215	0.39872000159973	GALR3
MINA	-0.770919209159221	1.20162218137144	-3.01419999116118	0.0090189618955186	0.166905573270806	-2.55258727556602	0.462587658008475	MINA
PDZD11	-0.971709955283649	4.62874640394087	-2.96448043912044	0.00996501238669862	0.166905573270806	-2.5527141463542	0.378435376953066	PDZD11
DNTTIP2	-1.18310188381602	1.72508356788804	-2.99783949211581	0.00932006798660965	0.166905573270806	-2.55315194303847	0.306327072396907	DNTTIP2
TMPO	-1.21873357847294	3.42958911389863	-2.97034970291355	0.00984844054408297	0.166905573270806	-2.55482650022725	0.295604289611353	TMPO
HLA-G	-0.980864339742846	3.32783019969535	-2.9694801368626	0.00986562634778523	0.166905573270806	-2.55741003190946	0.374986842706655	HLA-G
RAB3IP	-1.01593418993439	3.25087644164066	-2.97016906935443	0.00985200809909492	0.166905573270806	-2.55746360971262	0.362064035217375	RAB3IP
ZNF606	-1.09180650946229	2.13238835386506	-2.98561778695451	0.00955144110008952	0.166905573270806	-2.55757647913163	0.335609663716566	ZNF606
UGT8	-1.24974616765903	4.04462279452501	-2.96455073469986	0.00996360822263583	0.166905573270806	-2.55759816368712	0.286577530274132	UGT8
POU4F1	-0.826477210379615	1.0318475347121	-3.01715254715828	0.0089656520264841	0.166905573270806	-2.5599115701892	0.43758810509737	POU4F1
BEX4	-0.989215582917378	2.29137530851665	-2.98086007686342	0.00964303166974614	0.166905573270806	-2.56036972732052	0.371868276473341	BEX4
ZNF271	-0.518882480308286	0.470345826168036	-3.04551008830913	0.00846920785772872	0.166905573270806	-2.56235600368949	0.595185307761576	ZNF271
TAC4	0.606542473549202	-0.696309649479687	3.25437533358946	0.00556123056565087	0.166905573270806	-2.56368044820572	1.83407904658061	TAC4
CCDC146	-0.694867308673878	0.0965996209048774	-3.07375077477077	0.00800179238250866	0.166905573270806	-2.56477903611795	0.499140675229266	CCDC146
CTCF	-1.09176133909418	3.70588154050661	-2.96200989930819	0.0100144855263485	0.166905573270806	-2.56552147865546	0.335624823671003	CTCF
ANXA2P1	-0.996924303771861	0.914245195394696	-3.01950392917563	0.0089234189146224	0.166905573270806	-2.56575156821073	0.369012668419097	ANXA2P1
MRPL42	-0.425576021888602	-0.532638953956838	-3.19551107662951	0.00626203564225656	0.166905573270806	-2.566022795843	0.653393307863488	MRPL42
ABCD2	-1.13523108607368	2.36516471468852	-2.97566301344763	0.00974406790023635	0.166905573270806	-2.56768666692074	0.321347853739813	ABCD2
PROS1	-0.847730122807874	1.53452889144655	-2.99412518022687	0.00938979494282779	0.166905573270806	-2.56850299534521	0.428386213281973	PROS1
TPTE2P6	0.172622101458466	-0.913306783952101	3.46940040263063	0.00360370963545279	0.166905573270806	-2.56870888996254	1.18841691919553	TPTE2P6
HTR1A	-0.780419152507982	1.17477162003756	-3.00631282690409	0.00916290502627793	0.166905573270806	-2.56882977550016	0.458213909538692	HTR1A
EFNB2	-1.02787969177551	1.71010273458656	-2.98903966657786	0.00948609642413143	0.166905573270806	-2.56907031375411	0.357764728430665	EFNB2
DYNLRB2	-1.3708635302005	2.08266684468832	-2.98071185507694	0.00964589892204276	0.166905573270806	-2.56914165336088	0.253887625233604	DYNLRB2
POLG	-0.857119347995169	4.32173122095371	-2.95533454994647	0.0101493716572433	0.166905573270806	-2.57084277039315	0.424382822438126	POLG
ETFDH	-1.31316239787333	3.33838448015195	-2.96198777137053	0.0100149297327221	0.166905573270806	-2.57099641717238	0.268968125793935	ETFDH
NECAB1	-1.06436396390787	4.39203073890077	-2.9546016206241	0.0101642900143702	0.166905573270806	-2.57161689044942	0.344947183868034	NECAB1
ZNF205	-0.857222047940266	0.613565893223029	-3.03198764026367	0.00870246276721575	0.166905573270806	-2.57182930515178	0.424339240583527	ZNF205
YIPF4	-1.13354309192978	5.43477014409144	-2.9503157678357	0.0102519584703081	0.166905573270806	-2.57207878591553	0.321890745104896	YIPF4
DDX20	-1.01754757499091	1.86678682004991	-2.98319152592203	0.0095980415174254	0.166905573270806	-2.57220343964917	0.361480357488524	DDX20
MEIS1	-1.05379121609056	2.25364332346025	-2.97478955611178	0.00976115072473821	0.166905573270806	-2.57249163835776	0.348613571194412	MEIS1
TRIP10	-1.07083715820506	0.92750890735945	-3.0151884160806	0.00900108069802381	0.166905573270806	-2.57279096245674	0.342721485186403	TRIP10
HIF1AN	-0.943671369756171	2.20860070625688	-2.97501548455069	0.00975672925962475	0.166905573270806	-2.57330527065884	0.38919632554672	HIF1AN
MDN1	-0.909225145062047	1.42015729542516	-2.99509897228909	0.00937146490012963	0.166905573270806	-2.573492691648	0.402836242785298	MDN1
SLC35G2	-1.11025928294998	4.522532248546	-2.95205120306232	0.0102163704476095	0.166905573270806	-2.57500989762719	0.329473523132348	SLC35G2
LEO1	-1.26201200799248	3.18293577582206	-2.96100503223579	0.0100346772328611	0.166905573270806	-2.57514594460971	0.283083886087223	LEO1
PHF8	-1.10951566870858	3.75089485192473	-2.95494520850767	0.0101572937983386	0.166905573270806	-2.57728593601236	0.32971861545209	PHF8
PNRC2	-1.3261377096884	2.63572635064677	-2.96596738799425	0.00993535180192883	0.166905573270806	-2.5779830823637	0.265500724447406	PNRC2
AMOTL2	-0.913230518057722	3.4122008639532	-2.95643858928015	0.0101269401785731	0.166905573270806	-2.57880804524087	0.401225960420331	AMOTL2
SEMA6D	-0.878999697454017	4.7517068643066	-2.94852317630572	0.0102888464559222	0.166905573270806	-2.57931301729389	0.415198027670343	SEMA6D
KCTD4	-1.11717149605167	2.67053883895122	-2.96425719277234	0.00996947305401487	0.166905573270806	-2.57949070473586	0.327203984731916	KCTD4
TLR2	-0.41219242113962	-0.528151855557985	-3.18656522766884	0.00637596195478542	0.166905573270806	-2.57960632484273	0.662196843120914	TLR2
NICN1	-1.12069425437704	2.01413416450042	-2.97570436484884	0.00974325989105779	0.166905573270806	-2.57979603414437	0.326053352060947	NICN1
MAGI3	-1.09824747283872	2.76452456525299	-2.96159501019374	0.0100228174245516	0.166905573270806	-2.58192946150169	0.333454960794258	MAGI3
MOSPD1	-1.0419940209264	2.38031780662866	-2.96715020461944	0.00991181983078473	0.166905573270806	-2.58203457667884	0.352750588148614	MOSPD1
BMP6	-0.688032202627825	0.879925943116391	-3.01175202917649	0.00906339783410343	0.166905573270806	-2.58225515178084	0.502564040882077	BMP6
PDLIM4	-0.829438560888669	3.33734341812042	-2.95382367659814	0.0101801481945108	0.166905573270806	-2.58433744677629	0.436294170182601	PDLIM4
BCHE	-0.887724169045338	0.883092076420059	-3.01063663663524	0.00908371615815457	0.166905573270806	-2.58434661059388	0.411591400109937	BCHE
IRS2	-1.01779145951223	1.91036308823458	-2.975294603498	0.00975126956582018	0.166905573270806	-2.5844333167779	0.361392208774063	IRS2
SOX9	-0.578495783228927	3.11912544469026	-2.95555618888298	0.0101448645622922	0.166905573270806	-2.58443637786344	0.560741208828297	SOX9
ZC3HAV1	-0.508559554732622	-0.012579333724059	-3.07304316638205	0.00801318677939908	0.166905573270806	-2.58485046157039	0.601361183104982	ZC3HAV1
BTBD3	-1.06808489903275	4.90332088601559	-2.94435187612974	0.0103751890092911	0.166905573270806	-2.58552488746734	0.34366604277495	BTBD3
PDE3A	-0.481419082662564	-0.146383666189674	-3.08955241405128	0.00775147433110763	0.166905573270806	-2.58584810005891	0.617905909779967	PDE3A
ALYREF	-1.14626762597793	4.17966911305407	-2.94736736837696	0.0103126998032762	0.166905573270806	-2.58600236368117	0.317820784450559	ALYREF
DEPDC7	-0.590781037004405	1.78618543886429	-2.97576697442225	0.00974203662119845	0.166905573270806	-2.58798636178111	0.553894503643602	DEPDC7
ZNF121	-0.716606332977798	0.605943609664196	-3.0233835250272	0.00885416589945056	0.166905573270806	-2.58806867406142	0.488406937169455	ZNF121
CCDC113	-0.718743167470787	0.48319036497154	-3.03074051687317	0.00872429148310517	0.166905573270806	-2.5886367045935	0.487364406633789	CCDC113
LRRC23	-1.05071930616216	1.81769940270553	-2.97522376620008	0.00975265489101411	0.166905573270806	-2.58880865261515	0.349686127239279	LRRC23
P2RY12	-0.907295014669777	1.41073118125888	-2.98656562181929	0.00953329688589805	0.166905573270806	-2.58946548346659	0.403614520107346	P2RY12
PAQR7	-1.32313457757718	3.04748911904446	-2.95375535796371	0.0101815420122906	0.166905573270806	-2.59043917454519	0.266299256647241	PAQR7
SLC35A5	-0.812097389630421	2.56758223387399	-2.95908799051853	0.0100733091518266	0.166905573270806	-2.59044905845246	0.443926003319053	SLC35A5
OLIG2	-1.48215572869971	3.02911302947209	-2.95320054786363	0.0101928680407168	0.166905573270806	-2.59223014912008	0.227147491841041	OLIG2
SLC1A4	-1.04869287256164	2.05717402516581	-2.96732225401313	0.00990840150087941	0.166905573270806	-2.59276807510503	0.350395461423727	SLC1A4
BAHCC1	-0.54405481263125	0.357101216391986	-3.03609924689426	0.00863087714999699	0.166905573270806	-2.59402829905335	0.580390101560239	BAHCC1
KLHDC1	-0.640251737886127	0.379952099056116	-3.03445734713774	0.00865939371012666	0.166905573270806	-2.59458194573872	0.527159701269226	KLHDC1
CREBL2	-1.04137177058516	1.31761706443595	-2.9867771928177	0.00952925145781418	0.166905573270806	-2.59535658262098	0.352970155628346	CREBL2
GLMN	-1.04425545597296	3.38777877106668	-2.94727480489657	0.0103146124588694	0.166905573270806	-2.59535806165201	0.351953766925185	GLMN
ADIPOR1	-0.941757701574697	6.50307387387017	-2.93339529261762	0.010605385152785	0.166905573270806	-2.59597631918409	0.389941831269043	ADIPOR1
RDM1	-1.28655425113082	0.413092804714341	-3.03313146942957	0.00868248940124998	0.166905573270806	-2.59688649957316	0.276220933128405	RDM1
GPR4	-0.949233280164375	1.11711819318865	-2.9933392112299	0.00940461526253482	0.166905573270806	-2.59703012098675	0.387037659172146	GPR4
SOCS6	-0.822962733335685	1.59796688937871	-2.97600936941281	0.00973730211686039	0.166905573270806	-2.59752416409336	0.439128704061547	SOCS6
DNAJC15	-1.05123209078225	2.60432339305104	-2.9545334760913	0.0101656781517551	0.166905573270806	-2.59808064159493	0.34950685953816	DNAJC15
HOMER1	-0.852670806544435	2.64575731731592	-2.95351813494969	0.010186383226444	0.166905573270806	-2.59835478134162	0.426274912414771	HOMER1
EIF1B	-1.35496835109362	7.04212505226388	-2.93046231566571	0.0106678526295772	0.166905573270806	-2.59886579839854	0.257955458330788	EIF1B
SHOX2	-1.01082920246831	4.27317114677756	-2.93871304461035	0.010493040438306	0.166905573270806	-2.60004629741948	0.363917093474302	SHOX2
UTP20	-0.62032498653978	2.56114167687469	-2.95353298191046	0.010186080165398	0.166905573270806	-2.60007308870976	0.537769641298067	UTP20
SARM1	-0.810916331292552	0.650609998227782	-3.01399133177709	0.00902274114112466	0.166905573270806	-2.60080621468884	0.444450615564521	SARM1
NUPL1	-0.964309290521926	2.504173835054	-2.95399888750484	0.0101765744473063	0.166905573270806	-2.6014624601443	0.381246439346964	NUPL1
HLA-B	-0.696643537705479	0.991056106528315	-2.99597136376309	0.00935507347997646	0.166905573270806	-2.60149444821286	0.498254873996894	HLA-B
PIR	-1.0529641826847	0.600307440833105	-3.01680729886429	0.00897186958662988	0.166905573270806	-2.60195068065295	0.348902005519497	PIR
CLIC4	-1.14586837246811	3.29875054687007	-2.94411771255364	0.0103800570483032	0.166905573270806	-2.60245209884786	0.317947700848467	CLIC4
RNF165	-1.02675419439074	3.57117359067006	-2.94120739272985	0.0104407473634139	0.166905573270806	-2.60330234438115	0.35816761838014	RNF165
PURA	-0.895822139516459	4.67872897717685	-2.93432425872935	0.0105856747163343	0.166905573270806	-2.60430448982421	0.408271804241117	PURA
IMMP1L	-1.12708607611236	3.63597491468753	-2.93997076490916	0.010466640736476	0.166905573270806	-2.60474979832646	0.323975923507701	IMMP1L
SMARCA2	-0.754714276147536	6.38912187135311	-2.92846348893219	0.0107106310593658	0.166905573270806	-2.60484511890607	0.470144927161296	SMARCA2
LOC102723350	0.409312987809028	-0.794931992530995	3.30819118659676	0.00498910408307144	0.166905573270806	-2.60537794598224	1.50578293844175	LOC102723350
RGS17	-0.947114650621084	1.62221460680724	-2.97089948599381	0.00983759001603851	0.166905573270806	-2.60579832987038	0.387858517831897	RGS17
TBCK	-1.15946381064377	3.27792564810007	-2.9416212007741	0.0104320968179538	0.166905573270806	-2.60717254980265	0.313654313907662	TBCK
PEAR1	-0.658405578171927	0.176626371150635	-3.04343368310301	0.00850461961618154	0.166905573270806	-2.6078747468479	0.517676070855393	PEAR1
PLA2G15	-0.995620481574	0.907820334732673	-2.99672346901116	0.00934096478726488	0.166905573270806	-2.60795945097861	0.369494109115805	PLA2G15
SLC35F4	-1.1219915219485	3.10739464320967	-2.94278184729932	0.0104078713561162	0.166905573270806	-2.60800538011068	0.325630647860262	SLC35F4
INPP4B	-0.868698076949907	3.35253078487103	-2.94004112881475	0.0104651657176116	0.166905573270806	-2.60820063655856	0.419497347142813	INPP4B
SYNPO2	-1.10599990577205	2.62383985992984	-2.94769221947522	0.0103059901040166	0.166905573270806	-2.60976672726652	0.330879868088122	SYNPO2
C10orf54	-0.520341847881777	0.00549244619431102	-3.05790204264667	0.00826087705140611	0.166905573270806	-2.60990300669858	0.594317347114068	C10orf54
IGIP	-0.785486010822805	6.20303921024627	-2.9257031400059	0.0107699843089004	0.166905573270806	-2.61035691729144	0.455898076534574	IGIP
UGDH	-1.25309235499989	3.44337466365783	-2.93801159367264	0.0105077923688186	0.166905573270806	-2.61105290454541	0.285620190782074	UGDH
UBFD1	-1.00859643281923	3.53879446943011	-2.93668584763929	0.0105357292316333	0.166905573270806	-2.61157017608794	0.364730544301614	UBFD1
ERBB3	-0.936579325912896	1.50079678724047	-2.97109368238337	0.00983376016338093	0.166905573270806	-2.61213200852579	0.391966333851039	ERBB3
ADAM9	-1.03265155557634	2.31008252757931	-2.95129833521559	0.0102317943395892	0.166905573270806	-2.61222729433878	0.35606159067635	ADAM9
SPEN	-0.902139201753856	1.44783111780889	-2.97240883562658	0.0098078618752703	0.166905573270806	-2.61268864426639	0.405700854817243	SPEN
GEMIN5	-0.993562400796163	1.92247200188012	-2.95904818716654	0.0100741128098086	0.166905573270806	-2.61282687941355	0.370255340908865	GEMIN5
LPPR5	-0.738632429366679	1.39750095794245	-2.97332730815646	0.00978981490688817	0.166905573270806	-2.61362958224626	0.477766848865121	LPPR5
RPL36A-HNRNPH2	-1.01380709508868	5.16675852662619	-2.92693654737112	0.0107434236982525	0.166905573270806	-2.61371173989905	0.362834999426814	RPL36A-HNRNPH2
NAV1	-0.782246872175609	2.85880671590694	-2.94183234426514	0.0104276856326606	0.166905573270806	-2.61380060017511	0.457377187843524	NAV1
HPS3	-1.05702645554621	1.43515909039545	-2.97220504662258	0.00981187053689595	0.166905573270806	-2.61443345882709	0.347487545278001	HPS3
EXOSC10	-1.1860651440875	1.99540529789234	-2.95647503938847	0.0101262004296697	0.166905573270806	-2.61500730294833	0.305420689141181	EXOSC10
ACVR1	-1.16612485505568	4.52195171933257	-2.92817780252143	0.010716758989312	0.166905573270806	-2.61621449003141	0.311571991513006	ACVR1
SDCCAG8	-0.992700125687126	0.98282899643135	-2.9884865796689	0.00949662835442261	0.166905573270806	-2.6165738410844	0.370574740558713	SDCCAG8
LIX1	-1.02059696504229	4.35640131230826	-2.92834757710263	0.0107131169357434	0.166905573270806	-2.61722771628837	0.3603797418387	LIX1
AKIRIN1	-0.993354964600771	5.23221360169288	-2.92449960662149	0.0107959637130345	0.166905573270806	-2.61747890996756	0.37033215323466	AKIRIN1
TRNAA11	4.97271338722227	2.45198226215553	2.96314099655859	0.00999180514178684	0.166905573270806	-2.6180951776754	144.418218763478	TRNAA11
GPR22	-0.984382038223252	3.53640309619055	-2.9322704353456	0.0106293001592486	0.166905573270806	-2.61924905266374	0.373670069423416	GPR22
LARP6	-1.32456495102927	2.38930909195648	-2.94641475567852	0.0103324004768257	0.166905573270806	-2.61926039382423	0.265918621550289	LARP6
RNF182	-0.950911320835171	1.45931040852618	-2.96846964969763	0.00988563431823377	0.166905573270806	-2.61929179030963	0.386388738848544	RNF182
AIF1	-1.31154204356682	4.14019833647208	-2.92829820689997	0.0107141759143753	0.166905573270806	-2.6194726245975	0.26940430274004	AIF1
PPARGC1B	-0.618753213415019	1.29121664663047	-2.97329582692744	0.00979043293727512	0.166905573270806	-2.62024577623826	0.538615557787823	PPARGC1B
GNE	-0.973754659195851	3.20680976881992	-2.93415466186967	0.0105892704702299	0.166905573270806	-2.6209962530846	0.37766237920237	GNE
CERS5	-1.12441563931469	3.34554403356042	-2.93295094294776	0.0106148259224732	0.166905573270806	-2.6211203182034	0.324842236938203	CERS5
SAMD9L	-1.02628798950461	1.71166546841124	-2.95951841696817	0.0100646225599224	0.166905573270806	-2.62188585033741	0.358334636803259	SAMD9L
ZNF397	-0.842005228983921	1.5104558686909	-2.96458899307464	0.00996284408797957	0.166905573270806	-2.62296495473772	0.43084571233675	ZNF397
CNIH3	-0.536629658349613	0.991438746904455	-2.98368888981153	0.00958847061309901	0.166905573270806	-2.62371576940212	0.584715626579953	CNIH3
SPATS2L	-0.869351002225822	2.52845736395369	-2.94008515156656	0.0104642429847898	0.166905573270806	-2.62508436718105	0.41922353612048	SPATS2L
ST6GALNAC5	-1.11757685626573	2.87405906918782	-2.93562045238661	0.0105582326754625	0.166905573270806	-2.62515287451102	0.327071376133566	ST6GALNAC5
CDC5L	-1.32841600762006	4.45951963515968	-2.92317404406298	0.010824648393614	0.166905573270806	-2.62544133460614	0.264896523232582	CDC5L
PLEKHO2	-1.1439034041424	2.29160434769249	-2.94418255612423	0.0103787087873159	0.166905573270806	-2.62572937820159	0.318573072226122	PLEKHO2
FLRT1	-1.111064349066	1.61193444120364	-2.96001786184323	0.0100545523103922	0.166905573270806	-2.62651621117055	0.329208381905179	FLRT1
HNRNPLL	-0.918294815454192	3.92158008192597	-2.92493510570453	0.0107865559622478	0.166905573270806	-2.62725490896482	0.399199169301846	HNRNPLL
TTC30A	-0.891997942964208	1.30267755503856	-2.96834452118446	0.00988811467776697	0.166905573270806	-2.62913398935044	0.409836105057749	TTC30A
MRPL12	-1.34215270440299	3.33342420035417	-2.92820732225079	0.010716125636252	0.166905573270806	-2.63006125603762	0.261282598535797	MRPL12
44988	-1.02865362517353	2.43061166524002	-2.93883283758668	0.0104905231545621	0.166905573270806	-2.63048878993608	0.357487949476752	44988
TMEM170B	-0.719362161486908	0.582863173657944	-3.00176700295503	0.00924689335086274	0.166905573270806	-2.63056002082033	0.487062824330862	TMEM170B
STK38	-1.15385517538013	3.17563915136946	-2.92907824040018	0.0106974563935912	0.166905573270806	-2.63078017072822	0.315418429068037	STK38
SLC9A9	-0.739603750053806	0.677969182891405	-2.99559354213932	0.00936216892671407	0.166905573270806	-2.63154958283636	0.477303009346123	SLC9A9
ZCCHC2	-0.795377901182386	2.10488194683452	-2.9439587039219	0.0103833639660247	0.166905573270806	-2.63176980743573	0.451410614080911	ZCCHC2
LAMP1	-0.693821912535079	4.67286631567707	-2.91832711077519	0.0109301722139354	0.166905573270806	-2.63181768536065	0.499662747802648	LAMP1
ACER3	-1.10585060866018	5.38156195692633	-2.91529733498573	0.0109966460799174	0.166905573270806	-2.63238667492957	0.330929271184581	ACER3
TMCO1	-1.01346391346133	3.98990916641007	-2.92110575776693	0.0108695547674962	0.166905573270806	-2.63321988672044	0.362959539101017	TMCO1
CALCRL	-0.608369807117541	0.495291236574935	-3.00542692130015	0.00917921378826283	0.166905573270806	-2.6337183111606	0.544237358171729	CALCRL
DARS2	-0.925697216596677	1.67969166974347	-2.95354239981252	0.0101858879286765	0.166905573270806	-2.63387318751866	0.396255047145254	DARS2
GRXCR1	-1.31314653900092	0.496836662220816	-3.00694021462726	0.00915137262544378	0.166905573270806	-2.63442695751514	0.268972391358947	GRXCR1
CDC40	-1.11028003170789	2.36140021766443	-2.93693565689417	0.0105304595409182	0.166905573270806	-2.6362202428503	0.329466687036901	CDC40
NUDT9	-0.830538264564178	1.0958409601258	-2.97187812807975	0.00981830460249167	0.166905573270806	-2.63734328913379	0.435814639599147	NUDT9
TACC3	-0.911504852699812	0.935317059038405	-2.97881037604014	0.00968275626301717	0.166905573270806	-2.63796488645204	0.401918939914306	TACC3
KBTBD6	-0.65900505196589	0.0682960343304099	-3.03715466827918	0.0086125954962392	0.166905573270806	-2.63824665855775	0.51736583061689	KBTBD6
ASF1A	-0.790702461926665	3.85560033522046	-2.91878686538214	0.0109201196127318	0.166905573270806	-2.63853295618222	0.453526098542323	ASF1A
IGSF21	-0.95985152392928	3.4215773801272	-2.92176157529537	0.0108552959861423	0.166905573270806	-2.63912538510823	0.382949740627001	IGSF21
DLX1	-1.2043655380115	2.10057503598301	-2.94033123950044	0.0104590863639567	0.166905573270806	-2.63961543817344	0.299882203027266	DLX1
CAPSL	-1.11773080905783	1.70906336062612	-2.94967316501351	0.010265166999972	0.166905573270806	-2.63996534553318	0.327021026457829	CAPSL
GTF2E1	-0.957041732801337	1.21811594541465	-2.96550007566983	0.0099446640461324	0.166905573270806	-2.64027581234978	0.38402726250746	GTF2E1
NEUROD4	-0.377765480186636	-0.411544168998742	-3.11543415763655	0.0073581015077252	0.166905573270806	-2.64029234105715	0.685391219640153	NEUROD4
STK36	-0.661343141160524	0.691136132600209	-2.98978227611693	0.00947197366642104	0.166905573270806	-2.64067624843428	0.516157596189	STK36
DNAJB5	-0.698671566505038	4.18798327428029	-2.91504763934908	0.0110021421027183	0.166905573270806	-2.64157547470051	0.497245422707033	DNAJB5
IMPA1	-0.7774627501688	1.04465555156222	-2.97121292851952	0.00983140917214411	0.166905573270806	-2.64243535485318	0.459570578654429	IMPA1
TMEM229A	-1.17404761519779	3.79382273596629	-2.91690286542981	0.0109613711954536	0.166905573270806	-2.64285733314776	0.309113234290472	TMEM229A
IRS1	-0.73506970954729	1.06009837469195	-2.96960660393862	0.00986312506459384	0.166905573270806	-2.64406452937741	0.479472034031458	IRS1
SLC25A52	-0.962073068973593	1.30321108164273	-2.95984086202706	0.010058120003794	0.166905573270806	-2.64468668710846	0.382099944807833	SLC25A52
MRP63	-0.80932948075166	1.54200167095697	-2.95106511524063	0.0102365769224266	0.166905573270806	-2.64536277827635	0.445156452144696	MRP63
IRF1	-0.826308982635769	0.661707486234329	-2.9889051567138	0.00948865671446954	0.166905573270806	-2.64580894961306	0.437661725749369	IRF1
DPP9	-1.15539831576533	2.03442020095001	-2.93737598698237	0.0105211771406541	0.166905573270806	-2.64728352851593	0.314932069508959	DPP9
SARDH	-0.949254376838538	1.52686164562432	-2.95073968724452	0.0102432540626051	0.166905573270806	-2.64729054831373	0.387029494050891	SARDH
RHOC	-1.22591752550364	3.18958553271978	-2.91884354766104	0.0109188808746431	0.166905573270806	-2.64857790295855	0.293488293754194	RHOC
FOXO4	-1.00101230400225	2.31311628279219	-2.93054048524138	0.0106661830740821	0.166905573270806	-2.6487457899159	0.367507223771168	FOXO4
KLHL17	-1.00348170044438	2.43031231590398	-2.92806771989014	0.010719121163216	0.166905573270806	-2.6494303371228	0.36660082233317	KLHL17
PDE6H	0.393235689351888	-0.802954796212872	3.29307634992242	0.00514359139285809	0.166905573270806	-2.65031246829816	1.48176758501856	PDE6H
ZFAND1	-1.28045186202951	3.22044442545294	-2.91745662695305	0.0109492303390535	0.166905573270806	-2.65058330812496	0.277911694334787	ZFAND1
NKD1	-1.26760757489057	1.49099690380664	-2.9504601966314	0.0102489920739496	0.166905573270806	-2.65109887045852	0.281504294740839	NKD1
CHID1	-1.1466239191866	5.60989551505619	-2.90358869315344	0.0112572827243712	0.166905573270806	-2.65112185643491	0.317707567233945	CHID1
ACOX3	-1.09024383382603	1.77378193567832	-2.94154060446753	0.0104337811098539	0.166905573270806	-2.6512180680458	0.336134522746751	ACOX3
MTMR4	-1.05065816438184	5.52217159479675	-2.90344545819959	0.0112605083644785	0.166905573270806	-2.65183133227549	0.349707508325284	MTMR4
HTR1B	-1.33400184007534	4.02268350847589	-2.90980566573778	0.0111181464743874	0.166905573270806	-2.65267015359567	0.263420980539546	HTR1B
PCDH1	-1.12746849072014	4.73309793686231	-2.90558117409181	0.0112125060275083	0.166905573270806	-2.65344373873767	0.323852054068234	PCDH1
CLCN1	-0.869684405450037	1.12709833795719	-2.96142470621968	0.0100262394802877	0.166905573270806	-2.65402180232245	0.419083788939246	CLCN1
ADAP1	-1.22354914742532	3.88232571984089	-2.90977917074159	0.0111187358416922	0.166905573270806	-2.65420165190871	0.294184208764999	ADAP1
DCAF15	-0.944682480846445	1.90403932529721	-2.93603900204972	0.0105493863821792	0.166905573270806	-2.65448405435784	0.388803003705213	DCAF15
KIAA0754	-0.256671272483008	-0.56708184086356	-3.15672558787441	0.00677105580249525	0.166905573270806	-2.65556155750234	0.773622482968433	KIAA0754
SCAND1	-1.37102034780978	2.28854709443885	-2.927761412617	0.010725696651922	0.166905573270806	-2.65569539320951	0.253847814304796	SCAND1
RSC1A1	-1.07971095482658	1.06739692912783	-2.96292793116275	0.00999607359438649	0.166905573270806	-2.65656722035157	0.339693698280022	RSC1A1
KIF7	-0.659705875937591	0.953588704541584	-2.96745854427747	0.00990569446714354	0.166905573270806	-2.65659834589999	0.51700337526419	KIF7
MCM3AP	-0.930642701219266	1.76747680301517	-2.93818203501944	0.0105042060140889	0.166905573270806	-2.65695696452996	0.394300211691561	MCM3AP
SLC38A2	-1.22151823761749	4.25201000163449	-2.90569214835923	0.0112100172603424	0.166905573270806	-2.6573690712508	0.294782277466119	SLC38A2
CXXC5	-1.16062571640638	6.33858859738103	-2.89773361535259	0.0113898795806947	0.166905573270806	-2.65742275943939	0.313290088791471	CXXC5
MEX3C	-1.07294893647254	4.31108521990384	-2.90523455904416	0.0112202828868959	0.166905573270806	-2.65751803790193	0.341998497066172	MEX3C
ANKRD42	-0.99752150323571	2.11148249209703	-2.92950473901008	0.0106883254987333	0.166905573270806	-2.6577072604818	0.368792360041934	ANKRD42
PPP1R13L	-0.689396255927224	0.678521402271261	-2.98112942522402	0.00963782345050787	0.166905573270806	-2.65794371482896	0.501878984077171	PPP1R13L
CPT2	-1.04056870489501	2.07210048269015	-2.93022639402304	0.0106728930287224	0.166905573270806	-2.65806156390456	0.353253727698237	CPT2
KLHL12	-0.982352640865934	3.99798412133125	-2.90662756724753	0.011189060574786	0.166905573270806	-2.65814639477115	0.374429164467026	KLHL12
TECPR2	-0.923077489280157	2.41861538721255	-2.92284608148984	0.0108317569133101	0.166905573270806	-2.6588059553973	0.397294488248224	TECPR2
C17orf85	-0.998585895122515	2.34609322280235	-2.92421746344353	0.0108020629316568	0.166905573270806	-2.65884322389081	0.36840002927987	C17orf85
CYP20A1	-1.12963403645519	2.32657611458017	-2.924304042058	0.0108001909625138	0.166905573270806	-2.65969546976486	0.323151496452316	CYP20A1
FBXO33	-1.08435915219095	3.75054477282406	-2.90703775029921	0.0111798831441778	0.166905573270806	-2.66037578026415	0.338118398914453	FBXO33
DYRK2	-0.812009166091089	3.52027703560677	-2.9081137840337	0.0111558430362906	0.166905573270806	-2.66121289433474	0.443965169769943	DYRK2
SLAIN1	-1.38990620310337	4.67068128377872	-2.90102197027612	0.0113152226602272	0.166905573270806	-2.6618987077876	0.249098668217969	SLAIN1
ANKRD6	-1.04691042340814	1.71804563286683	-2.93696181554627	0.0105299078775762	0.166905573270806	-2.66198077910541	0.351020580473286	ANKRD6
MAP3K12	-0.954519762515079	5.36668987395144	-2.8978663938954	0.011386855722716	0.166905573270806	-2.66226611774683	0.384996990150786	MAP3K12
SOX12	-0.859666306013196	2.13279510326365	-2.92563889024789	0.0107713696492104	0.166905573270806	-2.66336589765777	0.423303312522586	SOX12
PCDH8	-1.15351625031181	2.50785559824545	-2.91903990880885	0.0109145906515438	0.166905573270806	-2.6634921675741	0.315525350398794	PCDH8
EPN3	-0.854445170889152	1.98871879454949	-2.92840207951537	0.0107119479917712	0.166905573270806	-2.66413612792186	0.425519216047747	EPN3
FAM81A	-0.798830414578731	1.79546308266803	-2.93303433597498	0.0106130535037036	0.166905573270806	-2.66438351463059	0.449854800168154	FAM81A
DOCK10	-1.16308276902488	3.18892171374539	-2.90882104546646	0.0111400694318033	0.166905573270806	-2.66590028370518	0.312521263467385	DOCK10
UNC50	-1.17921431113271	4.06188995621072	-2.90175716339013	0.0112985969702687	0.166905573270806	-2.66602964968905	0.307520258952707	UNC50
HEXA	-1.18000428207715	2.3655177573822	-2.91970694227308	0.0109000292265864	0.166905573270806	-2.66670230024329	0.307277422812683	HEXA
PSPN	0.687393977348108	-0.6558859176314	3.18487113933849	0.00639776697831854	0.166905573270806	-2.66707018591405	1.98852662953896	PSPN
FAM96A	-0.847899048734534	3.87775737497412	-2.90215246048337	0.0112896676039693	0.166905573270806	-2.66711233750673	0.42831385385579	FAM96A
EIF3J	-0.964600303723345	4.64756998989963	-2.89725828982321	0.0114007109508042	0.166905573270806	-2.6683443251667	0.381135507742184	EIF3J
SLC7A7	-0.87540222335823	0.937105968539869	-2.96193092420345	0.010016070997636	0.166905573270806	-2.66848857018953	0.41669438175324	SLC7A7
RGS8	-1.59864246992441	5.07458356236041	-2.89525208603158	0.0114465381564638	0.166905573270806	-2.66893720005656	0.202170784710528	RGS8
STMN4	-1.23448582323152	6.90202074496509	-2.88944951177869	0.0115801031459784	0.166905573270806	-2.66903012034216	0.290984341297837	STMN4
KIAA1598	-1.01329448416779	3.00013166038104	-2.90863966057373	0.0111441126582735	0.166905573270806	-2.66945627773489	0.363021040289216	KIAA1598
WDR5	-0.850910010333401	2.79056276379127	-2.91096973164997	0.0110922826536104	0.166905573270806	-2.66956019960969	0.427026156865504	WDR5
PTPN6	-1.09279616849294	1.46610216491107	-2.94056783307872	0.0104541310443323	0.166905573270806	-2.66967017928393	0.335277688880137	PTPN6
ATP2C1	-1.21691247914905	6.37073823694635	-2.89044710511902	0.0115570321353414	0.166905573270806	-2.66967434880292	0.29614310485243	ATP2C1
NOA1	-0.938510814825998	1.63849211709827	-2.93471317235701	0.0105774335838082	0.166905573270806	-2.66975516274656	0.39120998589688	NOA1
GCA	-0.83478353423092	2.80220914989469	-2.90925156878416	0.0111304784512606	0.166905573270806	-2.67226241904997	0.433968410572154	GCA
SOX6	-1.12968324823733	2.68279951971681	-2.91122334547377	0.0110866555617519	0.166905573270806	-2.67245461316138	0.323135593982572	SOX6
ATP6V0A2	-1.03411754283565	2.37478757992793	-2.91526155343355	0.0109974334983538	0.166905573270806	-2.67383005282122	0.355539991343292	ATP6V0A2
HNRNPU	-0.903050372937225	7.27072574864859	-2.88557950363946	0.0116700312336444	0.166905573270806	-2.6740825430698	0.40533136025123	HNRNPU
LAMA3	-0.639242842553867	-0.0134195274460456	-3.02733951394199	0.00878409489297604	0.166905573270806	-2.67440273484083	0.527691818611407	LAMA3
NT5C1A	-1.18862387647909	0.46951353294605	-2.98664570047514	0.00953176551109102	0.166905573270806	-2.67446540740949	0.304640198290253	NT5C1A
FBXL5	-0.931970343041438	5.74006362337464	-2.88901752690259	0.0115901075081567	0.166905573270806	-2.67523428395175	0.393777069589537	FBXL5
NOD1	-0.725013581227626	0.10306907191507	-3.0139083678254	0.00902424422051521	0.166905573270806	-2.67594006123401	0.484317991277813	NOD1
C1GALT1C1	-1.07705181843609	5.08518529710573	-2.89091734346509	0.0115461727080253	0.166905573270806	-2.67603340686355	0.340598192208125	C1GALT1C1
SBNO1	-0.686323359412272	3.67422252634361	-2.89826450276736	0.0113777940273688	0.166905573270806	-2.67613337604704	0.503423578231839	SBNO1
PLLP	-1.22886509807171	3.30100301599999	-2.90152972723783	0.0113037376622841	0.166905573270806	-2.67679661380556	0.292624489398895	PLLP
ZNF569	-0.644884790695497	0.207501918062019	-3.00344403179673	0.00921582077880149	0.166905573270806	-2.67726811287169	0.524722991595272	ZNF569
ANGEL2	-1.04931329394544	2.13613847313553	-2.91759270356437	0.0109462489684635	0.166905573270806	-2.6780364891621	0.350178136010313	ANGEL2
UBE2A	-1.03982652269926	5.45572288011399	-2.88793729458508	0.0116151617362003	0.166905573270806	-2.67873212354152	0.353516003641745	UBE2A
NAA50	-1.04854883711843	3.43194654504992	-2.89892343518938	0.0113628110303032	0.166905573270806	-2.67883121735536	0.350445934424178	NAA50
C3orf58	-0.974977499614012	2.78772290111834	-2.90531063383955	0.0112185755752011	0.166905573270806	-2.67982783158652	0.377200840632185	C3orf58
ZNF608	-1.18002319437691	2.54407903718472	-2.90903393766505	0.0111353257148573	0.166905573270806	-2.6801614584667	0.307271611544907	ZNF608
TBCCD1	-0.896244282727789	2.74516422172235	-2.90483730138764	0.0112292024965803	0.166905573270806	-2.68146551913565	0.408099491443477	TBCCD1
TMEM165	-1.1214246316589	2.56285704556066	-2.90786755355717	0.0111613396959813	0.166905573270806	-2.6815168179027	0.325815297045497	TMEM165
ST7	-1.01807735903107	3.493913859867	-2.89650602751617	0.0114178735831621	0.166905573270806	-2.68201759824668	0.361288901683888	ST7
CNOT4	-1.08627661682184	3.47445110933461	-2.89650982989459	0.0114177867694471	0.166905573270806	-2.68243936599382	0.337470690021382	CNOT4
ZBTB26	-1.30744072642358	2.32645496717668	-2.91129537869167	0.0110850578252338	0.166905573270806	-2.68325910658072	0.270511484124354	ZBTB26
PGBD5	-1.18190095718045	2.92148346772727	-2.90181780353965	0.0112972267205433	0.166905573270806	-2.68348081630993	0.306695169722047	PGBD5
PRDM4	-1.23472332891851	3.66445371634087	-2.89373446130831	0.0114813247333645	0.166905573270806	-2.68475216312867	0.290915239068366	PRDM4
CEP350	-0.931170293696746	2.15849966963282	-2.91250653894207	0.0110582274120438	0.166905573270806	-2.68582698079158	0.394092236733839	CEP350
LAX1	0.391842288273577	-0.615167327501075	3.16359912791393	0.00667794607824944	0.166905573270806	-2.68627283916761	1.47970432627509	LAX1
SUCLG1	-1.10661260152734	4.06452364416737	-2.88925065642105	0.011584707397381	0.166905573270806	-2.68753429545894	0.330677201490255	SUCLG1
LOC101926893	-1.54029140077619	0.230186352781162	-3.00911350934657	0.00911153440566598	0.166905573270806	-2.68770545802706	0.21431863970876	LOC101926893
FIP1L1	-1.03873043688074	4.1075825488578	-2.88827317576079	0.0116073658425542	0.166905573270806	-2.68872259429027	0.353903699955357	FIP1L1
UBE2Q2	-0.719930138042944	5.40221164258327	-2.88222224174295	0.0117485982555984	0.166905573270806	-2.6887321915472	0.486786262613046	UBE2Q2
VPS4B	-1.2174871815533	2.34216628659897	-2.90759735268133	0.0111673745079646	0.166905573270806	-2.68892615397025	0.295972959594198	VPS4B
MAP9	-0.596170124486968	0.414739925512888	-2.98037999858729	0.00965232150790853	0.166905573270806	-2.69001074501858	0.550917546453515	MAP9
CDK18	-1.09922858817809	2.71935716105121	-2.9004540484152	0.0113280820828672	0.166905573270806	-2.69034647659101	0.333127963454518	CDK18
NCOR1	-0.938906793500359	3.91960039844224	-2.88842776861019	0.0116037794227824	0.166905573270806	-2.69043146883289	0.391055105751909	NCOR1
EPB41L5	-0.693358030404336	0.784273274858592	-2.95732299988412	0.0101090061925488	0.166905573270806	-2.69071952871035	0.499894586191438	EPB41L5
TF	-1.15102587871107	5.97697433765846	-2.87845630894595	0.0118373454052591	0.166905573270806	-2.69201721463034	0.316312105019806	TF
GPR37	-0.78158192618828	4.28308553321952	-2.88492560984966	0.0116852932763669	0.166905573270806	-2.6926420527847	0.457681420107078	GPR37
SCCPDH	-1.18712947644738	4.44402703243099	-2.88400759548165	0.0117067529454062	0.166905573270806	-2.69294158291006	0.305095792947789	SCCPDH
CALHM2	-0.63850430808366	-0.173178462429335	-3.04174689010615	0.00853349431508136	0.166905573270806	-2.6931389115985	0.528081681154841	CALHM2
TRIM6	0.230305119372309	-0.884471473716282	3.36949125755822	0.00440861762733431	0.166905573270806	-2.69345532859759	1.25898409176692	TRIM6
RNF4	-1.07364664663781	3.12473445514561	-2.89334622219852	0.0114902404677657	0.166905573270806	-2.69384985202163	0.341759964461251	RNF4
CREM	-1.00465704291097	3.92603732764019	-2.88589808922964	0.0116626024411015	0.166905573270806	-2.69477523624475	0.366170193935889	CREM
ASPSCR1	-1.15117304375265	2.66818980509801	-2.89847040303934	0.0113731101286802	0.166905573270806	-2.69525545354029	0.316265558360824	ASPSCR1
MLLT1	-1.19446896678156	2.62516506189108	-2.89884643404685	0.0113645609064865	0.166905573270806	-2.69588539613615	0.302864742725416	MLLT1
AHSA2	-0.711349460500177	2.19704941532164	-2.9055551896122	0.0112130888473424	0.166905573270806	-2.69622601550609	0.490981190487825	AHSA2
S100A16	-1.50557788042545	3.9636054862431	-2.88510677017623	0.0116810629932105	0.166905573270806	-2.69623652186162	0.221889031447462	S100A16
KLHL3	-0.658800075764996	1.44109224018127	-2.92579151052631	0.0107680791671948	0.166905573270806	-2.69629440546878	0.517471889168691	KLHL3
TXNDC12	-0.941795053077222	3.40293397638577	-2.88875746742227	0.011596134322039	0.166905573270806	-2.69674282187957	0.389927266627755	TXNDC12
PDCL3	-0.7305151356549	0.984897195120685	-2.94293599488311	0.0104046580873448	0.166905573270806	-2.69860677431577	0.48166080551684	PDCL3
SF3A1	-1.21186954729196	2.47204602030179	-2.89962713967954	0.0113468313432515	0.166905573270806	-2.69890256801424	0.297640306319673	SF3A1
CLIC1	-1.18934793374757	2.10386150518121	-2.90667757401082	0.0111879413288794	0.166905573270806	-2.69910109982517	0.304419701176314	CLIC1
SLC39A1	-0.963690052438069	4.91358825585383	-2.8778823009828	0.0118509298646722	0.166905573270806	-2.69954757090801	0.381482594772213	SLC39A1
TJP1	-1.06033405854227	4.76878431335328	-2.87800340557205	0.0118480625366114	0.166905573270806	-2.70049048343379	0.346340093136332	TJP1
FOSB	-0.46977677799508	-0.169724970188162	-3.03211051127044	0.00870031504219385	0.166905573270806	-2.70054436857378	0.625141798114591	FOSB
FAM188B	-0.783677301494305	1.10530567112626	-2.9364748440891	0.0105401823385375	0.166905573270806	-2.70073738693078	0.456723409807441	FAM188B
SLC39A7	-0.90968277167063	4.41432350507064	-2.87940960845306	0.0118148183135525	0.166905573270806	-2.70098060036616	0.402651936376673	SLC39A7
ARMCX2	-1.0046082317677	4.51480814256609	-2.87857483633595	0.0118345422381064	0.166905573270806	-2.70157136497624	0.366188067557899	ARMCX2
C6orf165	-1.21046836939755	2.50152311915684	-2.89753868181676	0.0113943203631317	0.166905573270806	-2.70168440252635	0.298057645652417	C6orf165
NSMF	-0.96532707132522	5.80010106113569	-2.87290626583202	0.0119693338921752	0.166905573270806	-2.7023835701447	0.380858611435053	NSMF
SLC39A10	-1.1908699750768	4.05829707387308	-2.87999561972532	0.0118009913180076	0.166905573270806	-2.70363992522577	0.303956714241696	SLC39A10
WNT7A	-1.0991596893939	1.81711850768571	-2.91032060620616	0.0111066979745845	0.166905573270806	-2.70485250536931	0.333150916356883	WNT7A
ARHGAP12	-1.16077072731378	3.12726124992309	-2.88708999964211	0.0116348504743825	0.166905573270806	-2.7049190764893	0.313244661605215	ARHGAP12
TUBA1C	-0.795664999063868	8.92210050539595	-2.8628234579409	0.0122128129539113	0.166905573270806	-2.7065671232106	0.451281033651953	TUBA1C
THAP3	-0.967379727139654	1.78080490254558	-2.90996360052727	0.0111146339332133	0.166905573270806	-2.70674555603248	0.380077641597165	THAP3
ZBTB45	-0.643642497112878	0.386916462183375	-2.97337345155179	0.00978890910243338	0.166905573270806	-2.70684970652096	0.525375256668856	ZBTB45
NRIP1	-0.772794406351444	1.54137202751938	-2.91667984633966	0.0109662644709403	0.166905573270806	-2.70692512826718	0.461721027736296	NRIP1
ZBTB7C	-0.607246493560265	0.764265282262597	-2.94932537262161	0.0102723227515097	0.166905573270806	-2.70715205877692	0.544849050871569	ZBTB7C
FLAD1	-1.06913324323418	2.66623179686045	-2.89150565176561	0.0115326007118463	0.166905573270806	-2.70728096963805	0.343305951254687	FLAD1
EPHX1	-0.911336935007522	0.514382374625822	-2.96433760685005	0.00996786608063968	0.166905573270806	-2.70822726463189	0.401986434881825	EPHX1
MORC3	-1.03892388460185	2.55247353122995	-2.89255967150528	0.0115083240415903	0.166905573270806	-2.70845513779574	0.353835244712578	MORC3
LMO3	-1.0273023482691	2.80845109268227	-2.88851901357844	0.0116016631281729	0.166905573270806	-2.70885173465414	0.357971341210982	LMO3
ZFHX4	-0.961289140231816	3.69925277057811	-2.87924134001682	0.0118187915544738	0.166905573270806	-2.70901738489051	0.382399601376151	ZFHX4
TTLL1	-1.32041419187451	2.76624532257102	-2.88942913306109	0.0115805749076966	0.166905573270806	-2.70917710225249	0.267024679605404	TTLL1
LRRC14	-1.24668678246995	2.72297191091149	-2.8897578503969	0.0115729674882892	0.166905573270806	-2.70941616390152	0.28745562385412	LRRC14
IL5RA	-0.320380747499846	-0.716980206726526	-3.21282390116566	0.0060472675118069	0.166905573270806	-2.71107159206717	0.725872610271056	IL5RA
STX12	-0.963083438257119	4.23465223359644	-2.87420949581138	0.0119382122861998	0.166905573270806	-2.71163677226321	0.381714077727311	STX12
KCNK4	-0.612064284135878	2.71707132252998	-2.88767179434525	0.011621327697818	0.166905573270806	-2.71164615310109	0.542230395381175	KCNK4
TYRO3P	-1.3514298488194	1.89509952775634	-2.90491848220563	0.0112273791821546	0.166905573270806	-2.71182835534976	0.258869851143169	TYRO3P
ZNF775	-0.71021036528522	1.58947621937461	-2.91213437469425	0.0110664650528552	0.166905573270806	-2.71215849363157	0.491540783466878	ZNF775
DCUN1D3	-0.931083517554393	2.32430769797825	-2.8939494837041	0.0114763897586342	0.166905573270806	-2.7127657456655	0.394126436021694	DCUN1D3
CALCA	-1.1467971769397	-0.195019668208317	-3.05821107370314	0.00825574687906894	0.166905573270806	-2.71308297622145	0.317652526702941	CALCA
C11orf84	-0.701574477733268	0.602598410358208	-2.95543868052382	0.0101472538853663	0.166905573270806	-2.71345686689964	0.495804056477563	C11orf84
PPP1R12A	-0.837136683237036	4.5526585625973	-2.87114160750257	0.0120116011463203	0.166905573270806	-2.71394610848688	0.432948418805104	PPP1R12A
KLHL2	-1.15122003076451	4.70860756140572	-2.86932461056507	0.0120552746313509	0.166905573270806	-2.71590213444327	0.316250698336399	KLHL2
DCLRE1A	-0.810512259728781	0.99589256996972	-2.93300761322543	0.0106136214320594	0.166905573270806	-2.71593953344355	0.444630241708236	DCLRE1A
MST4	-0.806283448077566	1.09214153218364	-2.92850390555628	0.0107097644066554	0.166905573270806	-2.71625235883775	0.446514480492354	MST4
FXR1	-0.818574812893246	5.60004169749741	-2.8653755496407	0.0121507310545922	0.166905573270806	-2.71632366336329	0.441059799527178	FXR1
UBAC1	-1.40088442291733	3.4089546334748	-2.87775251834775	0.0118540034121707	0.166905573270806	-2.71671908273517	0.246378964351479	UBAC1
ZIC1	-0.935512733694957	5.11171333745665	-2.86695776434637	0.0121123974136836	0.166905573270806	-2.71680027437023	0.392384625125874	ZIC1
HNRNPA2B1	-0.692918050816523	8.54262922024856	-2.85730311782148	0.0123481633420375	0.166905573270806	-2.71704435837335	0.500114577997824	HNRNPA2B1
APEX2	-0.96756312017592	1.23600403995577	-2.92227937857699	0.0108440508758828	0.166905573270806	-2.7171317823976	0.380007944395641	APEX2
GNA15	-0.84124764683311	0.0602405974535071	-2.9971901913482	0.00933222011085928	0.166905573270806	-2.71930734082687	0.431172237027191	GNA15
LMO4	-1.11817026561538	3.60289756409632	-2.87377628492255	0.0119485487224266	0.166905573270806	-2.7200030458157	0.326877346496158	LMO4
WBP5	-1.26392744255224	4.54104970264373	-2.86756878230777	0.0120976254591007	0.166905573270806	-2.72037775751982	0.282542176398853	WBP5
CSPG5	-1.08869339622021	6.6700260644915	-2.85973458078944	0.0122883677316229	0.166905573270806	-2.72042423268151	0.336656082569935	CSPG5
STRIP2	-1.10061422257889	3.34140296256321	-2.87558163160459	0.0119055307736607	0.166905573270806	-2.7209270967383	0.332666689540793	STRIP2
SEL1L3	-0.867629982736343	3.93454775773901	-2.86997981101316	0.0120395082974371	0.166905573270806	-2.72205787071674	0.4199456492037	SEL1L3
CSRNP3	-0.901736685293866	1.60702631542042	-2.90635795977888	0.0111950967911675	0.166905573270806	-2.7220972258447	0.405864188959274	CSRNP3
TAF4	-0.990590187637454	2.3228469753954	-2.88811013556014	0.0116111494097942	0.166905573270806	-2.72325367570586	0.371357455753974	TAF4
PDE4A	-1.14940995886176	2.97977198454612	-2.87812037487625	0.0118452937621925	0.166905573270806	-2.72350366303178	0.316823653228025	PDE4A
PLCL2	-0.965758721060065	4.25558936361696	-2.86719153421487	0.012106743716272	0.166905573270806	-2.72351315357139	0.380694249392382	PLCL2
RBM26	-0.800871350703309	3.77422152595399	-2.87009190288374	0.0120368130106284	0.166905573270806	-2.72371059242615	0.448937611535756	RBM26
TMEM167A	-1.21977806689456	4.00054581851498	-2.8686660339623	0.0120711425647874	0.166905573270806	-2.72384436018781	0.295295695542996	TMEM167A
EPS8	-0.984209600342615	2.14617181008138	-2.8910275531111	0.0115436290328717	0.166905573270806	-2.72443967551506	0.373734509854071	EPS8
PCBD2	-1.08908398489593	1.87754378936335	-2.89723085053889	0.0114013365251677	0.166905573270806	-2.72518831972556	0.336524614193172	PCBD2
LYRM4	-1.34223796995152	3.94937427718271	-2.86797431929315	0.0120878309401075	0.166905573270806	-2.72578105721002	0.261260321081474	LYRM4
APPL2	-1.14868934499362	3.27467506571402	-2.8732952019741	0.0119600376529261	0.166905573270806	-2.7261717176665	0.317052043026839	APPL2
CTNNBL1	-0.819506951867692	3.74868855405618	-2.86883185960736	0.0120671451902227	0.166905573270806	-2.72622844300951	0.44064886205315	CTNNBL1
BMPR1B	-0.915589276668419	1.25881031193006	-2.91604696056698	0.0109801623265318	0.166905573270806	-2.72656561130424	0.400280680513189	BMPR1B
HSPBP1	-0.869907163396125	5.1499683852345	-2.86031339947669	0.0122741749486678	0.166905573270806	-2.72787080128654	0.41899044509211	HSPBP1
TRIOBP	-0.804303706009933	1.47104794172137	-2.90739848808872	0.0111718181004477	0.166905573270806	-2.72787857661953	0.447399339600584	TRIOBP
ARL14EP	-0.785622323244018	3.51267072320468	-2.86922909984159	0.0120575746281471	0.166905573270806	-2.72870842907052	0.455835936199282	ARL14EP
GAMT	-0.949687193979383	2.12904567293941	-2.88877280987909	0.0115957786792249	0.166905573270806	-2.72900353538917	0.386862017297872	GAMT
C1orf43	-1.00442698169885	3.53358509064095	-2.86888661593986	0.0120658255246277	0.166905573270806	-2.72929660672966	0.36625444518565	C1orf43
RRP36	-1.26489940494042	2.31995984496049	-2.88510870782601	0.0116810177551678	0.166905573270806	-2.72951617061638	0.282267689447423	RRP36
SOAT1	-0.692054874722998	3.19984049134914	-2.87157442098906	0.0120012208600652	0.166905573270806	-2.72956230448033	0.500546451310119	SOAT1
JMJD8	-1.13584861069513	3.87407601629971	-2.86610508611367	0.0121330412402779	0.166905573270806	-2.72969003123006	0.321149474786325	JMJD8
PLXND1	-0.896572504176237	1.60974246441145	-2.90196295672284	0.0112939474411	0.166905573270806	-2.72977964118994	0.40796556641702	PLXND1
SNORD94	-0.810180848917208	9.25010767005204	-2.84815598064089	0.0125756726299847	0.166905573270806	-2.73014555220304	0.444777621397752	SNORD94
USP39	-1.26442215037209	3.46682088268847	-2.86919888126654	0.0120583024120295	0.166905573270806	-2.73028032365174	0.282402435143147	USP39
FAM35A	-0.79976086543894	1.74272283056436	-2.89720491226576	0.0114019279096618	0.166905573270806	-2.73084476774901	0.449436427050366	FAM35A
TRPC6	-0.731272318465098	0.815435514503801	-2.93293757572311	0.0106151100538192	0.166905573270806	-2.73218819887277	0.481296238273999	TRPC6
AMD1	-0.973096355748256	6.42291338363076	-2.85340985168229	0.0124445012503743	0.166905573270806	-2.73231465584588	0.377911077499118	AMD1
CP	-1.13161065277663	2.9470818668787	-2.8727857710118	0.0119722153590119	0.166905573270806	-2.73347689749051	0.322513380792803	CP
TATDN1	-0.659640583859022	4.65814543370171	-2.85919550295093	0.0123016004925489	0.166905573270806	-2.73348751065813	0.51703713259122	TATDN1
RARS	-1.17215687279405	4.46989405584099	-2.86019089833422	0.0122771773701268	0.166905573270806	-2.73363239436009	0.309698240664002	RARS
BPGM	-1.23179778794792	3.2635986479535	-2.86901166297404	0.0120628123337956	0.166905573270806	-2.73399399558623	0.291767569675373	BPGM
PRKRIR	-0.91484704104604	3.57405411853132	-2.86564601473442	0.0121441698707228	0.166905573270806	-2.7342008353226	0.40057789338056	PRKRIR
E2F5	-0.802618600088995	4.44582067539515	-2.8597083569136	0.0122890111277003	0.166905573270806	-2.73451055785987	0.448153890447268	E2F5
ARVCF	-1.1122981318647	2.56877176580626	-2.87742401432788	0.0118617866208953	0.166905573270806	-2.7347761174452	0.328802460727171	ARVCF
POC1B-GALNT4	-0.441684016074392	-0.709291188192499	-3.18354774560667	0.00641485219428297	0.166905573270806	-2.73486732651095	0.642952766099845	POC1B-GALNT4
ZIC3	-0.860281399532698	2.7337112872621	-2.87389556621954	0.0119457017904555	0.166905573270806	-2.73582877582086	0.42304302145815	ZIC3
DDRGK1	-0.829705999708897	4.38868587534729	-2.85887816371305	0.0123093967440746	0.166905573270806	-2.73647164910771	0.436177503785712	DDRGK1
HIST1H2BC	-1.12650075460713	6.20848465972567	-2.85157505007635	0.0124901573397079	0.166905573270806	-2.73651963441162	0.324165609091018	HIST1H2BC
CHAC2	-0.756685863517424	4.26187481170264	-2.85939065068382	0.0122968085864593	0.166905573270806	-2.73677515944868	0.469218908524178	CHAC2
TUBAL3	-0.651218482289422	-0.299834309004155	-3.04798480714235	0.00842719314327602	0.166905573270806	-2.73714515474366	0.521410060610854	TUBAL3
RNFT1	-0.855527776030024	2.4597251345624	-2.87685660488189	0.0118752419727976	0.166905573270806	-2.73831310204478	0.425058796028423	RNFT1
LBR	-0.798546416411452	1.35429052283915	-2.90446122082754	0.0112376530223565	0.166905573270806	-2.74055765076748	0.449982576250171	LBR
TMEM246	-1.09156286596495	3.73394121622969	-2.8603916847589	0.0122722566046067	0.166905573270806	-2.74128980535363	0.33569144279084	TMEM246
DDAH1	-1.01738149589883	1.66100052978248	-2.8940789237971	0.0114734199837411	0.166905573270806	-2.74149223486831	0.3615403968036	DDAH1
GPR126	-0.44933514767446	-0.180121394537024	-3.01163954320678	0.00906544488010149	0.166905573270806	-2.7416436199235	0.63805222113739	GPR126
KIAA1239	-1.11867178461956	2.90511148043242	-2.8686036483102	0.0120726467617547	0.166905573270806	-2.74167725075291	0.326713452396295	KIAA1239
CNKSR3	-0.971068844611843	2.3340259775409	-2.87720489619776	0.0118669809429874	0.166905573270806	-2.74202356510987	0.378678073701244	CNKSR3
PBX2	-1.00054051343485	2.90428861990906	-2.86803292053435	0.0120864162461274	0.166905573270806	-2.7423543296928	0.36768065112027	PBX2
NFE2L1	-0.955855517364684	6.18089436749357	-2.84804910798021	0.0125783548542915	0.166905573270806	-2.7426270544214	0.384483071864943	NFE2L1
TMEM60	-1.44853510929418	3.95267975312006	-2.85816761235728	0.0123268707845726	0.166905573270806	-2.74278892990877	0.234914159734379	TMEM60
OSBPL5	-0.836516436200333	0.860757252466313	-2.92487725520811	0.0107878051984326	0.166905573270806	-2.74284387287926	0.433217037075144	OSBPL5
ADAM17	-1.12072722958968	2.75908925544097	-2.86965071277981	0.012047424987967	0.166905573270806	-2.7433292887435	0.3260426005596	ADAM17
NIF3L1	-1.20410980219252	3.05162000891461	-2.86580062929855	0.0121404206496226	0.166905573270806	-2.7436121831034	0.299958903455159	NIF3L1
CELF2	-0.952297001225304	5.22562978113108	-2.85027100083461	0.0125227060113174	0.166905573270806	-2.74452618277696	0.385853698333339	CELF2
VPRBP	-1.10582603292003	4.06247354135697	-2.85612272313095	0.0123772946281781	0.166905573270806	-2.74466638292403	0.330937404116295	VPRBP
ALDH7A1	-0.952325265639226	1.74850132433432	-2.88918165871544	0.0115863053734245	0.166905573270806	-2.74536967922985	0.38584279255882	ALDH7A1
MAPRE1	-1.04576388817964	4.44982577622175	-2.85307805299102	0.0124527454258409	0.166905573270806	-2.74595757656767	0.351423268738758	MAPRE1
ZNF518B	-0.457735959436413	-0.356797903926016	-3.04905084765716	0.00840915782290266	0.166905573270806	-2.74611736131038	0.632714516451206	ZNF518B
FAM20A	-1.17256947365398	2.01373552383748	-2.88195737633683	0.0117548186612616	0.166905573270806	-2.74652631723909	0.309570485261392	FAM20A
ZNF174	-0.617949577627802	-0.0743877604208221	-2.99609320888433	0.00935278637191266	0.166905573270806	-2.74736160403539	0.539048582499385	ZNF174
VWA5A	-0.825894992249206	2.48279983770985	-2.8712281966486	0.0120095237519657	0.166905573270806	-2.74740616200231	0.437842951006565	VWA5A
JMJD6	-1.23593039056899	1.90988583921109	-2.88420365097216	0.0117021666786248	0.166905573270806	-2.74744899175939	0.290564298285934	JMJD6
TRAIP	-1.00004165413272	1.33869731397133	-2.90152013397425	0.0113039545472019	0.166905573270806	-2.74757330809834	0.36786411779152	TRAIP
ADCK2	-0.609860043543668	1.17524585181808	-2.9072954193862	0.0111741218334986	0.166905573270806	-2.74774590025979	0.543426919858455	ADCK2
ELK4	-0.659737888149001	0.786761879727342	-2.92509950077199	0.0107830067542455	0.166905573270806	-2.74922660784318	0.516986825107746	ELK4
VPS8	-0.968770833280376	3.48396103419618	-2.85741941071531	0.0123452969481765	0.166905573270806	-2.74982962913708	0.379549280844138	VPS8
ASPHD2	-0.952406385993237	1.2621933416554	-2.90301040441084	0.0112703112979668	0.166905573270806	-2.74994868966192	0.385811494124382	ASPHD2
WWC1	-1.21073035715343	3.19604535222469	-2.86042490942901	0.0122714425383079	0.166905573270806	-2.75012853927828	0.297979568426794	WWC1
EDC3	-1.05436468726722	1.42507970244906	-2.89707171487518	0.0114049652419158	0.166905573270806	-2.75015310249451	0.348413708672716	EDC3
VWC2	-1.15515799094476	4.06048248487231	-2.85273310843805	0.0124613218962548	0.166905573270806	-2.75056610613989	0.315007764597393	VWC2
STAG1	-0.85970688770847	3.54800384982514	-2.85634178425956	0.0123718832846181	0.166905573270806	-2.750601085956	0.423286134505108	STAG1
BRWD3	-0.774615907884288	1.62577063682242	-2.88954792528603	0.0115778251652402	0.166905573270806	-2.75069666933366	0.460880767676344	BRWD3
GPR61	-1.10890373998102	2.74410841190638	-2.86500276083685	0.0121597801825469	0.166905573270806	-2.75180257942404	0.329920441490175	GPR61
RRM2	-0.572998065548304	-0.310930102938676	-3.03930235060122	0.00857551194994831	0.166905573270806	-2.75253720936178	0.563832495410628	RRM2
KCNMB4	-0.627172139084659	5.77225570211886	-2.84346241854527	0.0126939971474221	0.166905573270806	-2.75260398153935	0.534100028067892	KCNMB4
PTPRE	-0.728157493636079	1.06065294638121	-2.90951235006603	0.0111246728356315	0.166905573270806	-2.75299659211123	0.482797728973372	PTPRE
CCDC132	-1.12474060113657	3.76126676733993	-2.85315293056726	0.0124508844823286	0.166905573270806	-2.75347457622123	0.324736692762907	CCDC132
ZNF787	-0.961895849945322	0.662531116323332	-2.93040784187452	0.0106690162392208	0.166905573270806	-2.75350269519481	0.382167666189336	ZNF787
TM7SF2	-1.02492156630382	1.42817396735544	-2.89431731224154	0.0114679525509116	0.166905573270806	-2.75477640517159	0.358824608242567	TM7SF2
G3BP1	-1.06176400839935	3.24565747142637	-2.85689125308561	0.0123583202422047	0.166905573270806	-2.75497998479757	0.345845198091529	G3BP1
TOR1AIP2	-0.840933125433975	2.59943814080352	-2.86480648373343	0.012164547289572	0.166905573270806	-2.75526588151692	0.431307871251264	TOR1AIP2
SNX25	-0.807352496369317	4.4591925759442	-2.84748124261689	0.0125926161709244	0.166905573270806	-2.7553767386038	0.446037390011561	SNX25
METTL21A	-1.00294892025412	0.650803807545456	-2.92969869595494	0.0106841756115384	0.166905573270806	-2.75622314890017	0.366796192028971	METTL21A
HIRIP3	-0.632709766753992	-0.200820840344017	-3.01418024463269	0.00901931947845068	0.166905573270806	-2.75638066001898	0.531150555053167	HIRIP3
CAPRIN1	-1.0202792651544	5.3663023665942	-2.84259005153689	0.0127161090623644	0.166905573270806	-2.75669803208292	0.360494252631352	CAPRIN1
GFRA2	-1.06760428134705	3.97081215432224	-2.84967734802851	0.012537550853523	0.166905573270806	-2.75679095772842	0.343831254451731	GFRA2
AGMO	-1.10803267370727	3.07202613341326	-2.8577552493815	0.0123370228297103	0.166905573270806	-2.75694924743893	0.330207949260759	AGMO
CTDSP2	-1.03677406175965	2.03660352120495	-2.87457313129867	0.0119295426794069	0.166905573270806	-2.75813186034604	0.354596746057241	CTDSP2
ZDHHC16	-0.900701394136012	3.78114850395144	-2.84982674851447	0.0125338133361104	0.166905573270806	-2.75870601343753	0.40628459414873	ZDHHC16
TXNDC16	-0.6641759872723	0.277439014125804	-2.95356067319708	0.0101855149454211	0.166905573270806	-2.75917900375887	0.514697470282032	TXNDC16
NPRL3	-1.06214679682136	2.76961780560038	-2.85988438093015	0.01228469305506	0.166905573270806	-2.75995313175583	0.345712837888483	NPRL3
DOCK2	-0.825044539721681	1.30305923756028	-2.89562003871721	0.0114381196119101	0.166905573270806	-2.76000627265894	0.43821547403503	DOCK2
ZNF420	-0.982707354813648	1.76185586493588	-2.88030634135026	0.0117936662378743	0.166905573270806	-2.76057448656508	0.374296372772884	ZNF420
SYDE1	-0.628732942258217	1.27622783258428	-2.89576043669286	0.0114349089866925	0.166905573270806	-2.76114003120236	0.533267053273039	SYDE1
TMEM120A	-0.505498401207518	3.83725140861293	-2.8473685910525	0.0125954471694089	0.166905573270806	-2.76197613605716	0.603204862463581	TMEM120A
FAM189B	-1.07732144811302	3.06745449621293	-2.85440943176566	0.0124196970025323	0.166905573270806	-2.76278154812846	0.340506369207257	FAM189B
DENND2A	-0.753718442474741	3.10808975772565	-2.85304740895361	0.0124535071050603	0.166905573270806	-2.76360868142754	0.470613346506026	DENND2A
CHURC1-FNTB	-0.957417244122183	2.65855031685388	-2.85896302207954	0.0123073115077079	0.166905573270806	-2.76417333591756	0.383883082995089	CHURC1-FNTB
MOV10	-0.745128783923677	1.20613336103249	-2.89699241700007	0.0114067738669884	0.166905573270806	-2.76426766407852	0.474673165730698	MOV10
C11orf87	-0.647237784271787	4.69918957353181	-2.84039251552552	0.0127719770146646	0.166905573270806	-2.76535032839863	0.523489773213167	C11orf87
CYCSP52	-1.37589778868771	4.74224807688023	-2.8402830637104	0.0127747658683541	0.166905573270806	-2.76551121977117	0.252612701142798	CYCSP52
GTF2A2	-1.17342537673012	4.43230623558284	-2.84173762544842	0.0127377518855884	0.166905573270806	-2.76565320626476	0.309305636289468	GTF2A2
PCDH15	-0.710299532957592	0.345351724000823	-2.94490059284344	0.010363790490509	0.166905573270806	-2.76565530398642	0.491496955873372	PCDH15
MID1	-0.897248607977245	1.53363120582871	-2.88341895064942	0.0117205335137458	0.166905573270806	-2.76736230590872	0.40768983256974	MID1
B3GNTL1	-0.678580457872673	-0.0997569149657961	-2.98895208902964	0.00948776331719712	0.166905573270806	-2.76851842746635	0.507336667212202	B3GNTL1
KLF12	-0.900456575749652	1.90307563061423	-2.87162278479234	0.0120000614829168	0.166905573270806	-2.76885162444404	0.406384072264012	KLF12
RASL11A	-0.941014452540508	0.877671161047534	-2.90972721646382	0.0111198916263028	0.166905573270806	-2.76909583371449	0.390231762890876	RASL11A
CNOT3	-1.12701044090424	3.71050216437095	-2.84396495723096	0.0126812763427945	0.166905573270806	-2.77002997874038	0.324000428420808	CNOT3
KLF6	-0.288592313873532	3.30092292509447	-2.84674924057372	0.0126110229166686	0.166905573270806	-2.77043286510664	0.749317629541729	KLF6
PCYOX1L	-1.06363996506679	3.46252127928117	-2.84557846006625	0.012640517752175	0.166905573270806	-2.77086222842758	0.345197015657436	PCYOX1L
ANKIB1	-0.95584080766168	3.88642236839896	-2.84148522152674	0.0127441672428562	0.166905573270806	-2.77181867402285	0.384488727538336	ANKIB1
GALR2	-1.1041798310826	1.46865678566847	-2.88305385410364	0.0117290886472599	0.166905573270806	-2.7727559318325	0.331482642542143	GALR2
C16orf87	-0.675174147816068	3.89653279074107	-2.84035772894942	0.0127728633189516	0.166905573270806	-2.77343489247591	0.509067759849126	C16orf87
ZIC2	-0.926612146139397	4.39299369982221	-2.83698900404892	0.0128589780851738	0.166905573270806	-2.77404289561615	0.39589266749737	ZIC2
IDE	-0.720286313215551	3.91719033025464	-2.83923201152212	0.0128015771886265	0.166905573270806	-2.77515147611779	0.486612912305308	IDE
C1orf95	-0.714894671609485	0.623391624551235	-2.92023154145787	0.0108885905493308	0.166905573270806	-2.77563585301399	0.489243640327781	C1orf95
TRAPPC2P1	-1.21879909868602	5.69847902108864	-2.83008193749751	0.0130373205383881	0.166905573270806	-2.77593808761257	0.295584922189798	TRAPPC2P1
PRDX1	-1.26193638708558	9.34716301515231	-2.82022102367252	0.0132961236347201	0.166905573270806	-2.77656275777038	0.283105293956849	PRDX1
GNA11	-1.23002699298137	3.02571733713691	-2.84717028869902	0.0126004321326541	0.166905573270806	-2.77667877859361	0.292284687939239	GNA11
TYRO3	-1.12680997198681	3.02874307909235	-2.8466883806512	0.0126125544689331	0.166905573270806	-2.77713437385702	0.324065386946803	TYRO3
CCDC71	-0.701370445881235	1.47614332941202	-2.87951274835917	0.0118123835674357	0.166905573270806	-2.77721107318356	0.495905226618066	CCDC71
GPX8	-0.699782495869144	1.80150302214646	-2.86911803183496	0.0120602498003343	0.166905573270806	-2.77760305139124	0.496693324893398	GPX8
AXIN2	-0.860529187232027	1.73659403693313	-2.87115209810031	0.0120113494435329	0.166905573270806	-2.77775925060731	0.422938209587228	AXIN2
ZNF354B	-0.769979989155847	1.29483949921179	-2.88571993807982	0.0116667560063498	0.166905573270806	-2.77825525280325	0.463022333686283	ZNF354B
ZNF280C	-0.885743638574588	1.74166534259862	-2.87023200858745	0.012033444951941	0.166905573270806	-2.7792184580565	0.412407377186363	ZNF280C
NFIX	-1.0002824445005	3.993030637313	-2.83557896459835	0.012895191078587	0.166905573270806	-2.78074526925386	0.367775550318828	NFIX
ARRDC3	-0.932745569147156	4.82988781901032	-2.83061205879428	0.0130235475058853	0.166905573270806	-2.78109737267707	0.393471921619976	ARRDC3
CDK8	-1.23427110759011	3.84125151932482	-2.83619273897096	0.0128794157422681	0.166905573270806	-2.78180897630301	0.291046826895396	CDK8
NCBP1	-1.1688682077019	4.29142098365667	-2.83278195192377	0.0129673196614599	0.166905573270806	-2.78239714910409	0.310718411037068	NCBP1
MYT1	-0.836707106043978	2.42473532009784	-2.85184837929242	0.0124833456165526	0.166905573270806	-2.78326095027313	0.43313444352472	MYT1
FAM129B	-0.959512259401044	1.75026070437627	-2.86759342720508	0.0120970300146351	0.166905573270806	-2.78371286826163	0.383079683931424	FAM129B
PRMT3	-0.910387526128954	2.8586403527907	-2.84473394960752	0.0126618348836437	0.166905573270806	-2.78380252570916	0.402368265600222	PRMT3
ESRRA	-1.18389688306499	2.86334978290257	-2.84412121443499	0.0126773235301453	0.166905573270806	-2.78551285214311	0.306083639381766	ESRRA
SNX29	-0.746090251789043	0.298115284810122	-2.93788274605034	0.0105105043239438	0.166905573270806	-2.78551729468615	0.474217002063791	SNX29
TCEANC2	-0.523128566579096	0.119489102687096	-2.95235447871188	0.0102101637412403	0.166905573270806	-2.78647216765257	0.592663457383756	TCEANC2
MAP3K1	-0.724782197819423	2.45589087928261	-2.84903747011404	0.0125535708594087	0.166905573270806	-2.78691358096553	0.484430067391066	MAP3K1
SEMA6A	-1.09234109718486	3.29656870909154	-2.8374590408843	0.0128469285687498	0.166905573270806	-2.78782716107495	0.335430298858165	SEMA6A
RAPGEF5	-0.822872902876047	2.0965056210802	-2.85593527549241	0.0123819268788546	0.166905573270806	-2.7879386895401	0.439168152966703	RAPGEF5
TNFAIP1	-0.8269597755651	2.71168773831459	-2.84429670217561	0.012672885681112	0.166905573270806	-2.78804003785324	0.43737699125446	TNFAIP1
GPR124	-0.657905495401521	3.35531954334365	-2.8356178925991	0.0128941899840257	0.166905573270806	-2.78916047913922	0.517935016480806	GPR124
FAM173A	-1.14462907478674	2.36020284399401	-2.85008183464466	0.0125274344223435	0.166905573270806	-2.78935813912216	0.318341976959197	FAM173A
KIF19	-0.81901230204212	0.474067336653808	-2.92272786363009	0.0108343203833934	0.166905573270806	-2.78951503838427	0.440866882853433	KIF19
LOC647859	-1.15792227721055	3.95389463001111	-2.83077983372762	0.0130191915212838	0.166905573270806	-2.78959959554272	0.314138195382937	LOC647859
TMEM201	-0.959870306495134	1.25422280301418	-2.88120326105975	0.0117725468426124	0.166905573270806	-2.7897923843832	0.382942547915828	TMEM201
TPPP	-1.06450086748726	2.47182457422538	-2.84752566988659	0.0125914998591286	0.166905573270806	-2.78989437343749	0.344899962596315	TPPP
SETDB1	-1.04480917299799	4.1017999248006	-2.8292042769389	0.0130601542261551	0.166905573270806	-2.79048443878859	0.351758938077416	SETDB1
TRMT10B	-0.888155781993985	2.6458610235223	-2.84398533644342	0.0126807607449435	0.166905573270806	-2.79052627886123	0.41141379026421	TRMT10B
FAM160A2	-1.1165727770876	3.18164956312104	-2.83696722674456	0.0128595366195251	0.166905573270806	-2.79086782081461	0.327399946619891	FAM160A2
SH3GLB1	-0.975062718911653	3.24663829127775	-2.83487504025744	0.0129133066993798	0.166905573270806	-2.79294399733546	0.377168697211116	SH3GLB1
TAX1BP3	-0.92748030565293	0.957076200122577	-2.8923039472908	0.0115142093964115	0.166905573270806	-2.79344848780106	0.395549118660918	TAX1BP3
KCNK13	-0.782092383252654	0.740017287177534	-2.90363217510696	0.0112563036933502	0.166905573270806	-2.79353979829912	0.45744785301101	KCNK13
RRBP1	-1.00823419455533	3.61395471432072	-2.83103504783321	0.0130125680583704	0.166905573270806	-2.79356531346311	0.364862687593008	RRBP1
TMEM138	-1.13446896657807	1.24591176940548	-2.87948050299442	0.0118131447067039	0.166905573270806	-2.79418521506004	0.321592852551346	TMEM138
POR	-1.20011258334058	4.24588013935495	-2.82578505866131	0.0131494833769794	0.166905573270806	-2.79490341590309	0.30116030437041	POR
CTBP2	-0.859724547458578	4.93465687025007	-2.82195785157124	0.0132501789861241	0.166905573270806	-2.7949948708092	0.423278659443752	CTBP2
FBXO7	-0.857601253229495	3.99960506148622	-2.82717608170306	0.013113070314711	0.166905573270806	-2.79501554091814	0.424178359404495	FBXO7
RDH12	-0.673499373744706	0.0292030173106929	-2.95804280439867	0.0100944331150225	0.166905573270806	-2.7951647487254	0.509921047666597	RDH12
DEFB110	-1.16475623438143	6.16290484004358	-2.81684832284099	0.0133857868397963	0.166905573270806	-2.79567255591139	0.311998707321541	DEFB110
GLTSCR1L	-0.992276883298001	2.35550394907832	-2.84551388732934	0.0126421464580461	0.166905573270806	-2.79707029930047	0.370731616693229	GLTSCR1L
FBXW4	-1.23477079936598	2.79873568798651	-2.83845446576877	0.0128214469926644	0.166905573270806	-2.79716734379432	0.290901429519566	FBXW4
COL1A1	-0.741214456652265	1.12034052946279	-2.88194535016693	0.0117551011742684	0.166905573270806	-2.79803216960895	0.47653483305889	COL1A1
ACTR3BP5	-0.445151501044105	-0.730552560125546	-3.16376032238708	0.00667577782966505	0.166905573270806	-2.79862843255318	0.640727197839321	ACTR3BP5
WNK4	-0.793351790719999	1.45540754901719	-2.86815539623797	0.0120834600802543	0.166905573270806	-2.79910224589877	0.452326149023197	WNK4
POLR1D	-1.42919826308321	3.17956016123065	-2.83271616128844	0.0129690209860471	0.166905573270806	-2.79918097802745	0.239500861973537	POLR1D
FMNL2	-0.897811519602307	4.27704490973247	-2.82283582783741	0.0132270127046342	0.166905573270806	-2.79946213016185	0.407460403803685	FMNL2
SH2D3C	-1.02002534438373	2.84707387495994	-2.8360035773068	0.0128842755979304	0.166905573270806	-2.79956354985778	0.360585801232356	SH2D3C
SPPL2A	-1.00541133254332	3.57899112976936	-2.82773427233762	0.0130984861498345	0.166905573270806	-2.79977545133012	0.365894099695531	SPPL2A
RBBP8	-0.962717435081909	2.24066103530036	-2.84565671856793	0.0126385441277019	0.166905573270806	-2.80082393044341	0.38185381186179	RBBP8
COA6	-1.05995397408851	-0.287363652087444	-3.02790159783555	0.00877418337056164	0.166905573270806	-2.80230487787221	0.346471756641488	COA6
SLC38A3	-0.928814821596142	2.66334090092433	-2.83700397656854	0.0128585940905782	0.166905573270806	-2.80234102406961	0.395021604122311	SLC38A3
CARM1	-1.0566791586279	4.12204629691196	-2.82209672098161	0.0132465121432803	0.166905573270806	-2.80247654952115	0.347608247590183	CARM1
SLC25A20	-1.1235594583446	4.28504708679805	-2.8209703556845	0.0132762823706264	0.166905573270806	-2.8026908436542	0.325120479775867	SLC25A20
CDC16	-0.917991998850742	5.00526942796179	-2.81683113438592	0.0133862453022559	0.166905573270806	-2.80320895830455	0.399320071743104	CDC16
SIPA1L3	-1.05683019855465	1.88720059523611	-2.85251112037767	0.0124668443123095	0.166905573270806	-2.8039377060678	0.347555748830734	SIPA1L3
LMO2	-1.19545650191677	1.23703746480572	-2.87442423281949	0.0119330918937	0.166905573270806	-2.80413238614237	0.302565800782891	LMO2
RPUSD4	-0.876530157536435	1.08167756634912	-2.88001035535986	0.0118006438334779	0.166905573270806	-2.80489699846337	0.416224642885258	RPUSD4
SRPK1	-0.999435023724397	1.88398843815412	-2.85188826932608	0.0124823518082215	0.166905573270806	-2.80501382184109	0.368087343052271	SRPK1
ATP5EP2	-1.57885523214046	-0.0252767297673343	-2.99083367539135	0.00945201381377816	0.166905573270806	-2.80506372125304	0.206211026893198	ATP5EP2
BTK	-0.540118611149729	0.381492025140968	-2.92015913757429	0.010890168586542	0.166905573270806	-2.80532835522519	0.582679136032839	BTK
SALL2	-1.14083866072501	2.45993565371602	-2.83907628142497	0.0128055543850768	0.166905573270806	-2.80533002287694	0.319550914604805	SALL2
ZC3H8	-1.19717233721133	2.18220708455972	-2.84465771701582	0.0126637608743463	0.166905573270806	-2.80559275250947	0.30204709283894	ZC3H8
RAB13	-0.952936234895186	1.93214217209752	-2.84968296146794	0.0125374104037124	0.166905573270806	-2.80651943003628	0.385607126474629	RAB13
CACYBP	-0.707762447697273	5.92655038127607	-2.81106172817763	0.0135409996176812	0.166905573270806	-2.80675125491632	0.492745508728409	CACYBP
ATP6V0C	-0.690851193025991	8.92929709542619	-2.80285037744611	0.0137642677778383	0.166905573270806	-2.80688959890667	0.501149312665865	ATP6V0C
DNAJB2	-0.993222061484101	3.78530661420211	-2.82158871950768	0.0132599307248819	0.166905573270806	-2.80742314136129	0.370381374802805	DNAJB2
FRS3	-0.68792820946344	3.54525365949152	-2.82324608784861	0.0132162011407732	0.166905573270806	-2.80759721317643	0.502616306824598	FRS3
CEP128	-0.568144268549265	0.121716155766605	-2.94065584759512	0.0104522882181364	0.166905573270806	-2.80817978431195	0.566575876406014	CEP128
ZDHHC2	-0.864163421347065	3.42639708408636	-2.82405842015881	0.013194819225583	0.166905573270806	-2.80827680244477	0.421403942748509	ZDHHC2
C1orf85	-0.812409231888099	1.04789687158707	-2.87950521261739	0.0118125614413844	0.166905573270806	-2.80846395114368	0.443787590014616	C1orf85
PET100	-0.844751523912077	4.95285779621626	-2.81388973154487	0.0134649264953759	0.166905573270806	-2.80861111361223	0.429664106204258	PET100
ACTN2	-0.853982454913892	0.956385963565383	-2.88317709993521	0.0117262000029432	0.166905573270806	-2.80983859082471	0.425716156146944	ACTN2
NXPH3	-0.547027355478178	0.17312348676163	-2.93468810160696	0.0105779646464219	0.166905573270806	-2.80983865656333	0.578667428743261	NXPH3
RCC2	-1.01256463960108	2.21328137484367	-2.84116917967995	0.0127522045381172	0.166905573270806	-2.80988781017885	0.363286085932367	RCC2
KAT2B	-0.958134494070582	2.21390335184021	-2.84067750950443	0.0127647181027037	0.166905573270806	-2.8105477637229	0.38360784159386	KAT2B
ZNF384	-0.777793164531828	4.33601604699999	-2.81596853440168	0.0134092728580078	0.166905573270806	-2.81058089326904	0.459418755018152	ZNF384
SPTBN4	-1.38834018759186	3.79306134562124	-2.81993175594453	0.0133037907788694	0.166905573270806	-2.81070964365385	0.249489066201159	SPTBN4
APC2	-0.888876066596237	1.14470221915973	-2.87361793727228	0.0119523290917492	0.166905573270806	-2.81149713038431	0.411117561943085	APC2
LDLRAD4	-0.688365310629779	0.912836219501943	-2.88397385543749	0.0117075423935442	0.166905573270806	-2.81206721107139	0.502396660657959	LDLRAD4
KIF13B	-0.776394007841977	1.27207670697734	-2.86777960998742	0.0120925325856709	0.166905573270806	-2.81213001626132	0.460062003740618	KIF13B
TLE4	-1.10171183557034	5.28583620568294	-2.80999832012165	0.0135697135550491	0.166905573270806	-2.81281006522993	0.33230175057804	TLE4
NEK3	-0.825014449913265	0.666234369951998	-2.89729309303739	0.0113999175383128	0.166905573270806	-2.8131553661662	0.43822866005307	NEK3
NACAD	-0.793768721355928	2.0644862091658	-2.84194166847574	0.012732568024917	0.166905573270806	-2.8138570159599	0.452137599702963	NACAD
ACTA2	-0.85577483258794	6.41247451634443	-2.80519521012709	0.013700147736973	0.166905573270806	-2.81401511301136	0.424953795436441	ACTA2
TNRC18	-0.754488174536718	2.76445618473587	-2.82843699368465	0.0130801482640866	0.166905573270806	-2.81416602881835	0.470251239704912	TNRC18
MRPL28	-1.01527127914609	2.24524037443647	-2.83776791369021	0.0128390165397936	0.166905573270806	-2.81466366034262	0.362304130944608	MRPL28
KLHL22	-1.05409880146875	4.80038268970381	-2.81092747279149	0.0135446214841598	0.166905573270806	-2.81502144249551	0.348506359246532	KLHL22
EMC6	-1.49418214925416	3.5839556232392	-2.81937391749656	0.0133185886703071	0.166905573270806	-2.81507924949656	0.224432081637303	EMC6
SLC25A38	-1.14656299996065	2.04018227540837	-2.84233657009573	0.0127225411180168	0.166905573270806	-2.81534053089182	0.31772692232256	SLC25A38
CTXN3	-1.08623993647152	3.3637084567204	-2.82043168264751	0.0132905427573344	0.166905573270806	-2.81605735164793	0.33748306879154	CTXN3
VEGFA	-1.04077971916705	6.43745347090666	-2.80326105702889	0.0137530165450795	0.166905573270806	-2.81716309404999	0.353179193984159	VEGFA
PCGF6	-0.860454758959142	2.47798212393193	-2.83145839282114	0.0130015884214159	0.166905573270806	-2.81733839306413	0.422969689319181	PCGF6
MAP3K10	-1.04394600059463	5.35458542783843	-2.80696840680306	0.0136518527208686	0.166905573270806	-2.81744437394672	0.352062697765028	MAP3K10
ITGB1	-1.07621367451372	3.96258448040121	-2.81403826227944	0.0134609425717838	0.166905573270806	-2.81821239603059	0.340883782178924	ITGB1
SLC38A9	-0.724293438691841	1.89156538962365	-2.84371657294759	0.0126875621577688	0.166905573270806	-2.8182645925198	0.484666894879262	SLC38A9
CHSY1	-0.949676927273861	1.98143770945184	-2.84155108700649	0.0127424928338436	0.166905573270806	-2.81859668218784	0.38686598911667	CHSY1
GLIS2	-0.727937164149837	1.08189184659363	-2.87202226892148	0.0119904892395726	0.166905573270806	-2.81902002302013	0.482904115268544	GLIS2
KIAA0825	-0.795169068330214	1.00389417515338	-2.87524498457078	0.0119135409125828	0.166905573270806	-2.81986839551593	0.451504893290906	KIAA0825
MAPK3	-0.886211301282897	6.46581330802058	-2.80155734802843	0.013799751052094	0.166905573270806	-2.81988458902587	0.412214554726872	MAPK3
ACBD5	-0.895812083733729	2.53214108585877	-2.82902279740855	0.0130648805642607	0.166905573270806	-2.81995521265735	0.408275909754317	ACBD5
JDP2	-1.07903259891265	1.80068520565597	-2.84586661181661	0.012633252254122	0.166905573270806	-2.82015002815571	0.339924209684721	JDP2
YPEL1	-0.458542956837601	-0.319604854781126	-3.00022791305797	0.00927550093305812	0.166905573270806	-2.82045035729594	0.632204123451348	YPEL1
PAGR1	-0.991334958124134	1.97955085229892	-2.84017056515501	0.0127776329735795	0.166905573270806	-2.82128099047153	0.371080982648205	PAGR1
WTIP	-0.68861131257085	0.00807139279255559	-2.94641751931188	0.0103323432695872	0.166905573270806	-2.82226645501661	0.502273085304761	WTIP
LTN1	-1.04322267483231	2.82640554482321	-2.82320476415041	0.0132172897515919	0.166905573270806	-2.82241707075683	0.352317445906113	LTN1
DVL2	-0.724871182644417	1.913964322652	-2.84030599707306	0.0127741814725175	0.166905573270806	-2.82322207321511	0.484386962384171	DVL2
ZBTB18	-1.11441045463892	5.75036632445577	-2.80198233238397	0.0137880788170665	0.166905573270806	-2.82330205312735	0.328108656828019	ZBTB18
SIPA1L2	-1.09399575789046	2.82880887528492	-2.82239958230777	0.0132385185335173	0.166905573270806	-2.82389598460732	0.334875734457665	SIPA1L2
ELOVL5	-0.965761804006366	4.41305867939133	-2.80767835881681	0.0136325629518784	0.166905573270806	-2.82408584824845	0.380693075734263	ELOVL5
SLC9A2	-0.604836917138263	0.504032223236356	-2.9013828307681	0.0113070591509828	0.166905573270806	-2.82418808712344	0.546163489282025	SLC9A2
OPHN1	-0.792150641825895	0.728838789391991	-2.88716401768762	0.0116331292021855	0.166905573270806	-2.82476050841323	0.45286978650629	OPHN1
RNF26	-0.962466152358257	2.18357950257493	-2.83308902296477	0.0129593817857073	0.166905573270806	-2.8250788923006	0.38194977718438	RNF26
LDOC1L	-0.793361422113396	2.0389357244451	-2.83538209726245	0.0129002549935529	0.166905573270806	-2.82652538710467	0.452321792513092	LDOC1L
C15orf52	-0.502477229900932	-0.196486914492382	-2.9691240297334	0.00987267283514352	0.166905573270806	-2.82742057198548	0.605030003329412	C15orf52
L3MBTL1	-1.0322513662276	1.99981341297122	-2.83562124316293	0.0128941038225726	0.166905573270806	-2.82856414048364	0.356204111248142	L3MBTL1
DAB2	-0.982192357789483	1.82810528082039	-2.84004773002	0.0127807642317811	0.166905573270806	-2.82866638148209	0.374489183935344	DAB2
EFEMP1	-0.628872409826084	0.459382616143288	-2.90205515446939	0.0112918650076328	0.166905573270806	-2.82871068077405	0.533192685000197	EFEMP1
TARS2	-0.95210804759435	3.03598591428422	-2.81642227078392	0.013397155315108	0.166905573270806	-2.82910567413404	0.385926613679249	TARS2
CCDC85B	-0.989316650272684	4.07899972263082	-2.8064545249096	0.0136658317647898	0.166905573270806	-2.82977022447297	0.371830694629296	CCDC85B
HSPH1	-1.17742134526535	5.15210632746262	-2.80061277436497	0.0138257283643415	0.166905573270806	-2.82981716621335	0.308072126872861	HSPH1
RAP2C	-0.922583688340072	5.70554310426901	-2.79813068398959	0.0138942173028673	0.166905573270806	-2.83006912596248	0.397490721086003	RAP2C
SGCE	-1.2853566961949	3.08227124759047	-2.81574672678663	0.013415200371816	0.166905573270806	-2.83019439883463	0.27655192101881	SGCE
RALGAPA1	-1.04672435261567	4.58379451654281	-2.80260612930082	0.0137709636068249	0.166905573270806	-2.83116357904059	0.35108590122782	RALGAPA1
CEP85L	-0.714328098438389	0.748855912634763	-2.8823109317445	0.0117465160773573	0.166905573270806	-2.83129649802924	0.489520911188218	CEP85L
GRB14	-1.21004897446864	2.49378835235242	-2.82352468681794	0.0132088641525206	0.166905573270806	-2.83174345817883	0.298182675734184	GRB14
COLGALT2	-1.00928949406287	2.08666145126664	-2.83141433650998	0.0130027306192054	0.166905573270806	-2.83212374052269	0.364477851272975	COLGALT2
MPHOSPH8	-0.752592667926892	2.10979234721149	-2.82995606357966	0.0130405929458411	0.166905573270806	-2.83296799533031	0.471143449365567	MPHOSPH8
ZFP36L2	-0.892253251395988	3.99598051755163	-2.80500228057462	0.0137054124297171	0.166905573270806	-2.83316671393619	0.409731483800393	ZFP36L2
HACE1	-1.30668035219153	3.6773806342171	-2.80761009091109	0.0136344166710558	0.166905573270806	-2.83347362025822	0.270717252306854	HACE1
MFHAS1	-1.06334771039506	2.30643989540609	-2.82582419606699	0.0131484575217922	0.166905573270806	-2.83355272731853	0.345297915841487	MFHAS1
CCND2	-1.38261487672887	2.17387194270065	-2.8294053392096	0.0130549198368401	0.166905573270806	-2.83355346304397	0.250921565500966	CCND2
LRRC3B	-1.05661792313176	5.09411497379895	-2.79826358714318	0.0138905417081528	0.166905573270806	-2.83420992807398	0.34762953420543	LRRC3B
SCARNA7	-1.85825505799648	2.17941550214687	-2.83021539449218	0.0130338518655949	0.166905573270806	-2.83448737639995	0.155944507215206	SCARNA7
KIF21B	-1.04412661671628	2.14350840886055	-2.82880262048448	0.0130706169549155	0.166905573270806	-2.83450016092741	0.351999115308165	KIF21B
SLC16A12	-0.66420269606626	0.676997886454337	-2.88470712232075	0.0116903971844961	0.166905573270806	-2.834502699567	0.514683723516927	SLC16A12
INTS5	-0.785498320304714	3.84695392980196	-2.80524940037225	0.0136986693395827	0.166905573270806	-2.83452977742085	0.455892464699989	INTS5
PRR12	-0.911856493113773	1.67291111989183	-2.84099832476465	0.0127565516304722	0.166905573270806	-2.83496586937304	0.401777633817819	PRR12
HVCN1	-0.596301734775911	-0.512665844427753	-3.05393212780203	0.00832706155626597	0.166905573270806	-2.8354261902575	0.550845044807128	HVCN1
ATXN2	-0.973124264964815	3.90339402339135	-2.8043023422717	0.0137245290245153	0.166905573270806	-2.83558845341392	0.377900530444196	ATXN2
ATG5	-1.0574867250671	3.22209746185903	-2.81062715472138	0.0135527267177843	0.166905573270806	-2.83558984728623	0.34732764415365	ATG5
ETHE1	-1.37340997653496	2.11027730997112	-2.82966796275216	0.0130480858665173	0.166905573270806	-2.83564867069786	0.253241936475754	ETHE1
NUDT4	-0.886321422388011	1.68839549988977	-2.83991504220317	0.0127841474923761	0.166905573270806	-2.83595461997799	0.412169163703862	NUDT4
ZEB1	-0.99334514691603	4.1245931805756	-2.80230304168453	0.0137792768789707	0.166905573270806	-2.83636902188936	0.370335789056838	ZEB1
CABIN1	-1.10171805969964	3.1511810292223	-2.81078501840882	0.0135484655717947	0.166905573270806	-2.83683381434781	0.332299682295414	CABIN1
ATP10D	-0.681442047636945	1.01393857010504	-2.8648250476504	0.0121640963376294	0.166905573270806	-2.83755834401224	0.505886953031171	ATP10D
HIST3H2A	-1.24608216749102	4.28707979030018	-2.80053086206868	0.0138279833306254	0.166905573270806	-2.83779024371499	0.287629476381706	HIST3H2A
PIK3CA	-1.04151641036996	3.98844427225191	-2.80234794598841	0.0137780449076407	0.166905573270806	-2.83794265392893	0.352919105793003	PIK3CA
SARNP	-1.2207339049627	5.87824021444463	-2.79286036636965	0.0140407407771257	0.166905573270806	-2.83799811298942	0.295013575527841	SARNP
DDX23	-0.782744581021631	5.3827018824719	-2.79464427570383	0.0139909773776557	0.166905573270806	-2.83810316719627	0.457149603811156	DDX23
TP53INP2	-0.744027352836934	5.8449741643427	-2.7926528385451	0.0140465410982361	0.166905573270806	-2.83844698647852	0.475196273542195	TP53INP2
PDE6D	-1.18048733133976	3.66628367135627	-2.80424395577327	0.013726124840837	0.166905573270806	-2.83923342468123	0.307129028523938	PDE6D
ZNF337	-0.249897397862478	-0.852525491249022	-3.26310808597247	0.0054641344377329	0.166905573270806	-2.839326486304	0.778880693795888	ZNF337
RHBDD3	-1.03360719690907	1.58735893677835	-2.84136460421206	0.0127472340910122	0.166905573270806	-2.8396874295008	0.35572148603821	RHBDD3
FEM1C	-1.23595590891901	3.58816940142021	-2.80448077307829	0.0137196532853321	0.166905573270806	-2.84013005264512	0.290556883659073	FEM1C
GYG1	-1.08882340077467	3.73714209782267	-2.80298919106824	0.0137604637500407	0.166905573270806	-2.84020502259007	0.336612318590732	GYG1
ABCF3	-1.04184186882039	4.6323627998878	-2.79697122092217	0.0139263238684719	0.166905573270806	-2.84033301566397	0.352804263976839	ABCF3
KHDRBS3	-1.08806461340607	5.30108878815455	-2.79309910672804	0.0140340709647183	0.166905573270806	-2.84143285980432	0.336867832694374	KHDRBS3
NXF1	-1.17572384780567	5.1866437318689	-2.79329337045592	0.0140286459971067	0.166905573270806	-2.84200424065468	0.308595522631432	NXF1
SMAD2	-1.11611464792169	2.63556264606067	-2.81499527405644	0.0134353009546967	0.166905573270806	-2.84204605118765	0.327549972447333	SMAD2
ZBTB5	-0.95679981790708	1.8486640325502	-2.83169254601589	0.0129955194422354	0.166905573270806	-2.84232349757008	0.384120175660146	ZBTB5
KIAA2026	-0.954691652755555	2.58142281163101	-2.81488715382019	0.0134381954760483	0.166905573270806	-2.8433389441837	0.38493081861285	KIAA2026
CLDN12	-1.13605099479155	1.70233693203134	-2.83584678861772	0.0128883050993064	0.166905573270806	-2.84334634389325	0.321084485816643	CLDN12
PARP8	-1.1608105124386	3.70579194908745	-2.80131288726799	0.0138064695533264	0.166905573270806	-2.84365888627674	0.313232199375159	PARP8
NFKB1	-1.03205461952354	2.03085777787599	-2.82621540258305	0.0131382076539213	0.166905573270806	-2.84376923433293	0.356274200127654	NFKB1
AC004893.11	-0.535061916329532	0.0712554814998836	-2.92600050568935	0.0107635748469514	0.166905573270806	-2.84446007120773	0.585633028774625	AC004893.11
LEPROTL1	-0.960944682940177	4.21524419764719	-2.7969639646009	0.0139265250299846	0.166905573270806	-2.84447906948732	0.382531344395785	LEPROTL1
NYNRIN	-0.867264221923278	1.13177689317035	-2.85553336209489	0.0123918647728284	0.166905573270806	-2.84500120200147	0.42009927695959	NYNRIN
CHD7	-0.993512663621856	2.0679318705756	-2.82433059064726	0.0131876628077056	0.166905573270806	-2.84534581740463	0.370273756821268	CHD7
PIAS3	-1.08276398807819	2.78896701984584	-2.81038566553884	0.0135592476598222	0.166905573270806	-2.84579825263319	0.338658183658434	PIAS3
SLC22A23	-1.02625844989085	4.6295675886678	-2.793694613533	0.0140174474364547	0.166905573270806	-2.84594578246506	0.358345222026366	SLC22A23
HPSE2	-0.765903573501657	0.878684921229207	-2.86614116823873	0.0121321669743936	0.166905573270806	-2.84772192370862	0.464913657467459	HPSE2
DOCK6	-0.896075028717131	1.53233588759808	-2.83822844350079	0.0128272285313624	0.166905573270806	-2.84809205908482	0.408168569764878	DOCK6
TRNAE22	5.02876017664437	1.51479160335682	2.88476256281138	0.0116891018779744	0.166905573270806	-2.84837241363883	152.74352026747	TRNAE22
FA2H	-0.888592319620584	3.39124399405157	-2.80120461544069	0.0138094462006245	0.166905573270806	-2.84840079491359	0.411234231859509	FA2H
HSD17B4	-1.07552120051136	5.37106896400922	-2.78829494117894	0.0141688832722677	0.166905573270806	-2.84907369301911	0.341119917085117	HSD17B4
C8orf37	-0.839783715011375	1.8596093700315	-2.82736123341996	0.0131082309940369	0.166905573270806	-2.84908258761431	0.431803906032993	C8orf37
SLC9B2	-0.886604696364824	1.15395826676523	-2.8521477748673	0.0124758884529684	0.166905573270806	-2.84942643626521	0.41205242344126	SLC9B2
RDH10	-0.742292905900803	1.95123148170863	-2.82413182447152	0.0131928887682486	0.166905573270806	-2.85015197137139	0.476021191444265	RDH10
SH3BP5L	-0.898775867447305	2.07397512077938	-2.82114529179424	0.0132716544689558	0.166905573270806	-2.85042212783939	0.407067659642784	SH3BP5L
LRP5	-1.11217671495512	2.15919580862792	-2.81912605110778	0.0133251690242233	0.166905573270806	-2.85113644236681	0.328842385329528	LRP5
TPR	-0.991891891771137	3.74254230996593	-2.7965245887342	0.0139387107939432	0.166905573270806	-2.85113664454041	0.370874372702561	TPR
NARF	-1.1316590057257	2.82066361622445	-2.80654835462186	0.0136632782894597	0.166905573270806	-2.85180171081528	0.322497786696742	NARF
NUSAP1	-0.284280105723207	-0.857667334731836	-3.25551398599122	0.0055484735813998	0.166905573270806	-2.85202155096786	0.752555819988758	NUSAP1
TSSC1	-1.10342729438603	1.6976970881501	-2.83096879117104	0.0130142872729962	0.166905573270806	-2.85213569328034	0.331732189279693	TSSC1
MRPS11	-0.850010120597342	-0.202022336089834	-2.97328945667302	0.00979055800093649	0.166905573270806	-2.85254671715863	0.427410606276192	MRPS11
GALNT2	-0.833922159357038	2.43154622576757	-2.81207465150668	0.013513703974546	0.166905573270806	-2.8526903690009	0.434342381098364	GALNT2
ZMYM6	-0.808128433254395	1.50849884235406	-2.83608333523191	0.0128822262751498	0.166905573270806	-2.85303804692177	0.445691427388465	ZMYM6
PVRL1	-1.0627676580163	3.26550900454471	-2.79990713703339	0.0138451656402085	0.166905573270806	-2.85331527331215	0.345498264819785	PVRL1
MYO1B	-0.971485753461112	2.27429782977946	-2.81481286984544	0.0134401845086195	0.166905573270806	-2.8537845486897	0.378520232366305	MYO1B
KITLG	-0.919213488487489	3.44797687737822	-2.79745466767192	0.0139129280171661	0.166905573270806	-2.85392804706107	0.398832604192615	KITLG
ZNF7	-0.965046882150268	1.57734622253429	-2.83347422122939	0.0129494310081064	0.166905573270806	-2.85407565871276	0.380965338846399	ZNF7
SEC24C	-1.18316108225788	4.51857914754456	-2.78937192165254	0.0141385522519179	0.166905573270806	-2.85446569023151	0.306308938848267	SEC24C
OLFML2B	-0.934612931680308	3.77414412013071	-2.79425110345456	0.0140019304056726	0.166905573270806	-2.85453432328294	0.392737852495596	OLFML2B
MCCC1	-0.79689891473367	2.03264541889924	-2.81904739189606	0.0133272579311084	0.166905573270806	-2.85559907243331	0.450724534320276	MCCC1
PLD2	-1.08075591561326	3.98821952323112	-2.79199090610015	0.0140650574541801	0.166905573270806	-2.85574991507833	0.339338917084338	PLD2
RNU1-1	4.46287169065887	1.23182392683997	2.88694505424933	0.0116382218678116	0.166905573270806	-2.85685823991627	86.7362314241768	RNU1-1
OPRL1	-1.02192115897353	3.46686446268169	-2.79559001477827	0.0139646650795035	0.166905573270806	-2.85703799682918	0.359902844993258	OPRL1
PCDH10	-1.0844874387817	5.39347561514416	-2.78309333577189	0.0143162707617395	0.166905573270806	-2.85774899562307	0.338075025639952	PCDH10
HACL1	-0.787363770183374	2.61376136967097	-2.8057331422586	0.0136854789703449	0.166905573270806	-2.85791279078496	0.455042812894852	HACL1
SF3A2	-1.25587377713772	1.7103488400433	-2.82756962000928	0.0131027864676691	0.166905573270806	-2.85817943831968	0.28482686425985	SF3A2
USP1	-0.880963279704921	2.52313823949357	-2.80725385695334	0.013644093692986	0.166905573270806	-2.85823502136705	0.414383552099182	USP1
RHOBTB3	-0.687122831179836	0.862772105327115	-2.86024809678703	0.0122757753847431	0.166905573270806	-2.85977106917853	0.503021266133927	RHOBTB3
TMEM161B	-0.966797317601695	4.96184663145787	-2.78383131169244	0.0142952696784429	0.166905573270806	-2.85980520530999	0.380299066914645	TMEM161B
TUB	-1.19872284996803	2.98438335895247	-2.79954264382145	0.0138552162925834	0.166905573270806	-2.8602344649909	0.30157912785496	TUB
NAP1L3	-0.895967637035113	3.83829728738587	-2.79029565537843	0.0141125875239932	0.166905573270806	-2.86041021151177	0.408212406027915	NAP1L3
TRMT1	-0.955707270335074	1.78184084218241	-2.82311962244939	0.0132195329578745	0.166905573270806	-2.86093108201528	0.384540074563418	TRMT1
FBXO28	-0.973564473965547	2.17901987152563	-2.81278333244304	0.0134946387892932	0.166905573270806	-2.86098940816295	0.377734211839472	FBXO28
RNU1-2	-4.5740151957471	1.28718881126999	-2.88305407933859	0.0117290833675522	0.166905573270806	-2.86124885845176	0.0103164538646315	RNU1-2
GPR19	-1.05407385485513	2.65024754756496	-2.80341831027422	0.0137487107120805	0.166905573270806	-2.86161517148949	0.348515053408467	GPR19
TCF7L1	-1.06922446554996	1.78713612008189	-2.82265667542124	0.0132317366077118	0.166905573270806	-2.86193719727576	0.343274635519161	TCF7L1
CPSF3	-0.651300717891235	4.98199034013148	-2.78228539489135	0.0143392973399667	0.166905573270806	-2.86214078041327	0.521367183903749	CPSF3
RBL1	-0.743306441516666	0.95751837009754	-2.85384793082654	0.0124336245059526	0.166905573270806	-2.86255873403885	0.475538971427692	RBL1
CAMSAP3	-0.80802545090728	3.23326020123699	-2.79451301878273	0.0139946330160642	0.166905573270806	-2.86268115473643	0.445737328101188	CAMSAP3
S100A1	-0.771513052147582	6.08232127377409	-2.77748707869415	0.0144767958541756	0.166905573270806	-2.86268630319775	0.462313035120773	S100A1
SPEF2	-0.412656190934618	-0.39076862600348	-2.99491137581022	0.0093749933550595	0.166905573270806	-2.86289977890042	0.661889807429175	SPEF2
PDE12	-0.655852564238498	0.814486881188636	-2.861060164257	0.0122558877662997	0.166905573270806	-2.86298876903298	0.518999393589207	PDE12
RASA1	-1.25757831712481	5.16129975107998	-2.78101263343254	0.0143756446343734	0.166905573270806	-2.86312704292056	0.284341779021363	RASA1
CDAN1	-0.965258623509867	2.24841972392015	-2.80962988617724	0.0135796757821149	0.166905573270806	-2.8638193050191	0.380884681267166	CDAN1
EFTUD1	-0.805773557344153	1.24898671348982	-2.83959185344975	0.0127923917879792	0.166905573270806	-2.86446312186007	0.446742212142487	EFTUD1
MSL1	-0.971163962256877	5.94862137001592	-2.77692983380212	0.0144928469822013	0.166905573270806	-2.86446826022258	0.378642056447613	MSL1
COMMD9	-1.32013399577905	3.32033386928464	-2.79308526196315	0.0140344576687078	0.166905573270806	-2.86469963303472	0.267099509361035	COMMD9
FAM20B	-0.961822269275432	2.75640074556929	-2.79955784825915	0.0138547968984451	0.166905573270806	-2.86513008847588	0.382195787376799	FAM20B
PPAP2A	-1.04198727227811	3.23856478270441	-2.79305801412762	0.0140352187698633	0.166905573270806	-2.86561551408862	0.3527529687463	PPAP2A
ING1	-1.37822521751247	2.24287686015006	-2.80946035442351	0.013584262212357	0.166905573270806	-2.86582971414697	0.252025446722183	ING1
TMBIM1	-0.70141656836735	0.510098590204406	-2.87833523409047	0.0118402094909243	0.166905573270806	-2.86598490544178	0.495882354763595	TMBIM1
MAP3K4	-1.0927641642626	2.55967572768471	-2.80194362611772	0.0137891414897786	0.166905573270806	-2.86702127329501	0.335288419356229	MAP3K4
CHCHD6	-1.46928210671047	2.55638379675889	-2.80259944711843	0.0137711468370769	0.166905573270806	-2.86741081259036	0.230090606412251	CHCHD6
PTPRR	-1.06657404456985	2.85398061441311	-2.79653434459571	0.0139384401095819	0.166905573270806	-2.86816979365511	0.344185664587048	PTPRR
SHANK3	-0.829877496016222	4.73999764734291	-2.78000632100431	0.0144044462191028	0.166905573270806	-2.86818876388825	0.436102707368312	SHANK3
AXIN1	-0.943004209699771	3.07396163355572	-2.79320513859889	0.0140311096878784	0.166905573270806	-2.86847236970996	0.389456068424624	AXIN1
ISG20L2	-0.652896584047239	0.435015581459541	-2.88189690445984	0.0117562393048814	0.166905573270806	-2.86892011708318	0.520535815213127	ISG20L2
EHD4	-0.895174518263589	2.20422572768026	-2.80719185483643	0.0136457786518829	0.166905573270806	-2.86956527969148	0.408536295374287	EHD4
TGIF1	0.589290430043893	0.22242705234287	2.89795260285462	0.0113848928474096	0.166905573270806	-2.87016268875137	1.80270881345436	TGIF1
FAM222B	-1.04189440039742	2.01566899460763	-2.8115249542973	0.0135285102146466	0.166905573270806	-2.87037712834302	0.352785731099253	FAM222B
LARS	-1.1910146042114	3.54391280600244	-2.78713077354007	0.0142017410376486	0.166905573270806	-2.87065557457213	0.303912756424026	LARS
LOC101928464	-1.04193318141165	2.2621276362305	-2.80497938276655	0.0137060373997384	0.166905573270806	-2.87166291422184	0.352772049976081	LOC101928464
PAQR5	-1.09630217214	0.648312753793656	-2.86654456405582	0.0121223969336266	0.166905573270806	-2.87217245078888	0.334104262301065	PAQR5
DCAF13	-1.09294610666887	5.32838759396496	-2.77374475591573	0.0145849244223946	0.166905573270806	-2.87409675518256	0.335227421723613	DCAF13
EGFL6	-0.8387786866132	1.00213663217782	-2.8444395365097	0.0126692747134801	0.166905573270806	-2.87579748311458	0.432238099372769	EGFL6
RPP14	-0.492305055025803	2.07562874538716	-2.80612523161618	0.013674796812593	0.166905573270806	-2.87585921670418	0.611215882913146	RPP14
PRMT9	-0.922933473267743	3.10174342779071	-2.78847739054257	0.0141637404917156	0.166905573270806	-2.87600037466354	0.397351709136438	PRMT9
DSEL	-0.632652637727491	0.749554416911085	-2.85752913016726	0.0123425931733994	0.166905573270806	-2.87605006712791	0.531180900034084	DSEL
PTP4A2	-0.903723674539553	5.72872682526407	-2.77070946210151	0.0146732014865036	0.166905573270806	-2.87637451634749	0.405058541851738	PTP4A2
RNF152	-0.437929648714215	0.226837866765477	-2.89374464406837	0.0114810909821516	0.166905573270806	-2.87655105451372	0.645371183952863	RNF152
CHD9	-1.03080807494782	2.82782465077461	-2.79186515416182	0.0140685778231626	0.166905573270806	-2.87683022441524	0.356718588716842	CHD9
JAG1	-0.860320943897069	2.13315781517377	-2.80438031372814	0.0137223981953723	0.166905573270806	-2.87728169617343	0.423026292821528	JAG1
GRID2IP	-1.02127575875237	2.79104681868919	-2.79207492110327	0.0140627059702278	0.166905573270806	-2.87739075340107	0.360135201342364	GRID2IP
ELP5	-1.06086127519126	2.96187500406437	-2.7895091520831	0.0141346919752167	0.166905573270806	-2.8777226744705	0.346157544998454	ELP5
C14orf28	-0.931101090222866	3.09871123652612	-2.78711698271995	0.0142021307177814	0.166905573270806	-2.87843673753436	0.39411951022935	C14orf28
TGFBR2	-0.933377734943519	1.76571190186884	-2.81349017121435	0.0134756492991751	0.166905573270806	-2.87877027610753	0.393223260735033	TGFBR2
GOLT1B	-0.794719816299924	1.67229262068878	-2.81610041327027	0.0134057497818551	0.166905573270806	-2.87880230507076	0.451707778350753	GOLT1B
FAM198B	-0.587840798939043	0.464884117393948	-2.87424096278957	0.0119374618233411	0.166905573270806	-2.87893503111607	0.555525481904609	FAM198B
OCLN	-0.930285525523013	2.26987024218988	-2.80007223397363	0.0138406155433153	0.166905573270806	-2.87967430577077	0.394441071298521	OCLN
DCAF6	-0.986260725313411	4.73367327686322	-2.77333250640841	0.0145968836883275	0.166905573270806	-2.87968593879958	0.372968719303003	DCAF6
SKIV2L2	-0.713948097946044	4.77585462312083	-2.77264949140185	0.0146167188107808	0.166905573270806	-2.88034800839995	0.489706964723461	SKIV2L2
FER	-0.924391600959598	1.57388885221725	-2.81870459860848	0.013336365024114	0.166905573270806	-2.88040765180014	0.396772741812665	FER
ZFYVE16	-1.02716450458527	3.09919175996188	-2.7856134477424	0.0142446778593034	0.166905573270806	-2.88129980098872	0.358020688700403	ZFYVE16
ARID1A	-1.04649652278644	4.98358001847743	-2.77101785736402	0.0146642085833116	0.166905573270806	-2.88145280405589	0.351165898181245	ARID1A
HN1L	-0.59749972587662	-0.10291691617169	-2.92816110118853	0.0107171173367922	0.166905573270806	-2.88152651111835	0.550185532469412	HN1L
STRIP1	-1.17481495758797	5.56643454544542	-2.76784540375124	0.014756975097027	0.166905573270806	-2.88240722159745	0.308876129584316	STRIP1
TIE1	-0.788741029719538	2.54485330677376	-2.79282918202187	0.0140416122183629	0.166905573270806	-2.88252598980959	0.454416532215945	TIE1
HIATL1	-0.879790150167357	3.58397120754059	-2.77848552277798	0.0144480795050822	0.166905573270806	-2.88435289991097	0.414869962939708	HIATL1
SLC9A3R1	-1.08167893043367	3.12632689088273	-2.78338566977951	0.0143079480225063	0.166905573270806	-2.88471809049643	0.339025846741236	SLC9A3R1
ADRA1A	-0.835623399865003	-0.0481374087513016	-2.92291127302274	0.0108303435359325	0.166905573270806	-2.88503404458739	0.433604088430075	ADRA1A
ZIC4	-0.901482524709455	2.78166401080473	-2.78742549209963	0.0141934158155977	0.166905573270806	-2.88539772072787	0.405967356748769	ZIC4
PLEKHF2	-0.644180276847605	0.776587848546977	-2.85078232398832	0.0125099336718681	0.166905573270806	-2.88544336641836	0.525092796460187	PLEKHF2
GTPBP1	-1.01094650791721	2.49114701119033	-2.792279021072	0.0140569950407872	0.166905573270806	-2.88574196535424	0.363874406520045	GTPBP1
DHX8	-0.980148237154512	3.23438927234134	-2.78126776028711	0.0143683515850451	0.166905573270806	-2.8859043635798	0.375255467925436	DHX8
UQCRFS1	-0.861685428672735	6.9844393521702	-2.76073316196814	0.0149670256077643	0.166905573270806	-2.88597026714455	0.422449473505349	UQCRFS1
TM4SF1	-0.728974127788709	0.460045558835366	-2.87046356494966	0.0120278804946199	0.166905573270806	-2.8867465932663	0.482403620802079	TM4SF1
ANO6	-0.625341746156406	1.46835912076712	-2.81820913670594	0.013349538843038	0.166905573270806	-2.88689051412347	0.535078536236269	ANO6
DPP7	-1.04865131485792	2.43775484910158	-2.79266579774945	0.0140461788252324	0.166905573270806	-2.88693787482902	0.350410023357076	DPP7
PSG11	0.406467626408785	-0.796352388362567	3.16677162205404	0.00663540057344229	0.166905573270806	-2.88694622625378	1.50150453148509	PSG11
GNA12	-0.526968802654611	5.83269752549552	-2.76398608396707	0.0148705964715904	0.166905573270806	-2.88699816266897	0.590391854331755	GNA12
DNAJC1	-0.891267717789238	2.04824213136237	-2.80091303189234	0.013817465629939	0.166905573270806	-2.88709897423627	0.410135486994084	DNAJC1
ARHGEF1	-0.95657771188207	3.20073925860866	-2.78075115570241	0.0143831229699664	0.166905573270806	-2.88742079695529	0.384205500540722	ARHGEF1
TRAF7	-0.866515854747362	3.24326818643485	-2.78000734469778	0.0144044168915264	0.166905573270806	-2.8876464053684	0.420413783137464	TRAF7
BPTF	-0.978831100708326	2.92415739218572	-2.78348334912345	0.0143051681453316	0.166905573270806	-2.88882409230059	0.375750056227507	BPTF
UBE2B	-0.989266187295071	5.23331235128257	-2.76525006788985	0.0148332903929253	0.166905573270806	-2.88919027109087	0.371849458786759	UBE2B
CTTNBP2	-1.23055429703718	5.11760471990139	-2.76585418872985	0.0148154921347972	0.166905573270806	-2.88921042476318	0.292130605665512	CTTNBP2
RHPN1	-0.702901711885471	0.432174026507854	-2.8710157714247	0.0120146207561376	0.166905573270806	-2.88942388662541	0.495146444899812	RHPN1
SPAG5-AS1	-1.4702566502804	3.19699441651929	-2.78036269318066	0.0143942401006347	0.166905573270806	-2.88960983057397	0.229866482318354	SPAG5-AS1
LRRC4B	-1.08115800885257	6.07032122552636	-2.76158242141778	0.0149417917793365	0.166905573270806	-2.88967086496005	0.33920249862825	LRRC4B
HSDL2	-0.801741368137563	1.99952814179713	-2.80050974465347	0.0138285647307661	0.166905573270806	-2.88973499166319	0.448547197844813	HSDL2
ATL3	-0.883227220092352	2.87225142348129	-2.78352177415982	0.0143040747432316	0.166905573270806	-2.88978040836818	0.413446473584888	ATL3
MANEAL	-1.09210749918065	2.79448492204299	-2.78497112415432	0.0142628922042362	0.166905573270806	-2.8898486793008	0.335508663859126	MANEAL
LGALS9	-1.22644456791706	1.19377889479854	-2.82844445859179	0.0130799535979889	0.166905573270806	-2.89015704146992	0.293333653730048	LGALS9
S1PR5	-0.959458262032533	1.2231487377312	-2.82650452390421	0.0131306374982083	0.166905573270806	-2.89032958037082	0.383100369784772	S1PR5
FAM124A	-0.454930974374211	0.14252605080745	-2.89361319419777	0.0114841088492311	0.166905573270806	-2.89075918775022	0.634491762627707	FAM124A
LINC01106	-0.883735379743149	0.0421647028073934	-2.90786072497747	0.0111614921697729	0.166905573270806	-2.89115063350972	0.41323643014157	LINC01106
BAZ1B	-1.24609968026143	3.86283465051011	-2.77227525230464	0.0146275980373361	0.166905573270806	-2.89140173039483	0.287624439236832	BAZ1B
KPNA3	-0.952464750435907	4.70097843907428	-2.76637627957697	0.0148001273352631	0.166905573270806	-2.89181411048633	0.385788977108655	KPNA3
DTX4	-0.932183634910304	1.40984930998521	-2.81758657924817	0.0133661100038636	0.166905573270806	-2.89286107547769	0.393693089098944	DTX4
SNORA40	-1.25745640791335	7.78577844751458	-2.75359972504094	0.0151806220148093	0.166905573270806	-2.89395816508284	0.284376445016437	SNORA40
TRAPPC6B	-0.89519410328301	3.0985993782639	-2.77802255337692	0.0144613881114995	0.166905573270806	-2.89407563366735	0.408528294261359	TRAPPC6B
EFHD2	-0.906547745472726	3.14743866680201	-2.77741864406456	0.014478766142883	0.166905573270806	-2.894144327066	0.403916241525225	EFHD2
PPIL1	-1.04991000007975	2.66770249353351	-2.7843729829441	0.0142798740672302	0.166905573270806	-2.89426105494435	0.349969244897955	PPIL1
RAB1A	-0.807979960210254	8.22053045948748	-2.7520964852324	0.015226010129941	0.166905573270806	-2.89445605699309	0.445757605464145	RAB1A
HSPA1L	-1.37385756514173	6.7939882703281	-2.75612831196386	0.0151045716199133	0.166905573270806	-2.89472598022901	0.253128613633131	HSPA1L
PYGL	-1.01379161982307	3.29897582015255	-2.77526017028664	0.0145410445030869	0.166905573270806	-2.89509359451211	0.362840614438246	PYGL
NDST3	-0.742878838969811	0.374223072913691	-2.87249827742212	0.0119790931126491	0.166905573270806	-2.89513333703905	0.475742356583909	NDST3
IQGAP1	-0.881549856566642	2.21013037746238	-2.7921615533677	0.0140602816332652	0.166905573270806	-2.8956565635019	0.41414055557068	IQGAP1
TSPAN31	-0.555651852807239	2.2755841830111	-2.79033528153264	0.0141114747337982	0.166905573270806	-2.89567147526931	0.57369817252004	TSPAN31
ZNF329	-0.864788190237762	0.373734985260585	-2.87249684857263	0.011979127304891	0.166905573270806	-2.89572675237605	0.421140744902137	ZNF329
ROCK1	-1.07192794411487	5.18678434725322	-2.76129602362329	0.0149502968157851	0.166905573270806	-2.89630058361207	0.342347853232652	ROCK1
MEIG1	-0.739685177472669	-0.588232713020215	-3.04609455603154	0.00845926640688803	0.166905573270806	-2.89650485719771	0.477264145376374	MEIG1
SETSIP	-1.27394554801324	2.73513336113887	-2.78237861080886	0.0143366388164885	0.166905573270806	-2.8965639982488	0.27972577016094	SETSIP
SEMA3F	-0.959381794116309	2.70096125258714	-2.78202144233869	0.0143468278870055	0.166905573270806	-2.89712622186441	0.383129665791842	SEMA3F
C9orf78	-1.04123465128326	2.24596169582152	-2.79064157661431	0.0141028761730706	0.166905573270806	-2.89739415069091	0.353018557968049	C9orf78
ANKRD12	-0.650422950932976	0.87150692214706	-2.83891387485228	0.0128097033780734	0.166905573270806	-2.89747913039903	0.521825023699826	ANKRD12
TADA3	-1.20361041963317	3.82216640894068	-2.76886398947979	0.0147271283083791	0.166905573270806	-2.89776482263345	0.300108735108609	TADA3
GRIN2C	-0.997165428668283	4.10214599624455	-2.76643442248076	0.0147984171865149	0.166905573270806	-2.8980488054487	0.368923701004206	GRIN2C
TSTD2	-0.902285104834857	0.786633418450458	-2.84357481875672	0.0126911508692148	0.166905573270806	-2.89821001682639	0.405641666130571	TSTD2
TNKS2	-1.05565851251198	3.74428961872277	-2.76864148001284	0.0147336433036784	0.166905573270806	-2.89907001076506	0.347963213714533	TNKS2
SLAIN2	-0.86593342649503	2.64166912678091	-2.78118548937589	0.0143707029854084	0.166905573270806	-2.90005173253099	0.420658715323222	SLAIN2
FPGT	-0.624008828550639	0.436176865198644	-2.86430582877111	0.0121767152960819	0.166905573270806	-2.90097165210711	0.535792227377764	FPGT
YTHDF3	-0.777730787969184	4.90919416581132	-2.75979912943889	0.0149948261384306	0.166905573270806	-2.90104222302881	0.459447412874685	YTHDF3
ZNF532	-1.30008496235952	3.13152561616422	-2.7742161502574	0.0145712610656284	0.166905573270806	-2.90109096335938	0.272508639073454	ZNF532
RNF216P1	-0.642921336637713	0.251382876428803	-2.87873193876243	0.0118308277746171	0.166905573270806	-2.90136224257221	0.525754273188035	RNF216P1
PDLIM5	-0.865035241451973	2.22103451729291	-2.78803704782437	0.0141761557287894	0.166905573270806	-2.90241842167196	0.421036714420713	PDLIM5
UGP2	-1.05772981285115	4.99872541722951	-2.75851713012234	0.0150330653323681	0.166905573270806	-2.9025682224533	0.347243223307546	UGP2
FAM133CP	-0.702508501341947	0.340764156635513	-2.87094089805754	0.012016417798063	0.166905573270806	-2.90259807032739	0.495341179985971	FAM133CP
ANKS6	-0.869170932771582	0.546542444949717	-2.85604533594528	0.0123792068333281	0.166905573270806	-2.90264646253159	0.419299032270905	ANKS6
ANKRD11	-0.955433215537087	2.42581295200289	-2.78374519186243	0.0142977189018846	0.166905573270806	-2.90267968081945	0.384645474057829	ANKRD11
RPS6KA1	-0.960811388171201	2.36721219991133	-2.78477645013202	0.0142684170458794	0.166905573270806	-2.90292198754681	0.382582337221425	RPS6KA1
CELF5	-1.29966743239342	3.73877434906611	-2.76658067386189	0.0147941163659655	0.166905573270806	-2.90307112213434	0.272622443352982	CELF5
VWF	-0.891861221318832	1.6924775451108	-2.80142577408731	0.0138033666950941	0.166905573270806	-2.90400738957542	0.409892142355035	VWF
COG4	-1.1205176427992	5.56093940723477	-2.75485006233012	0.0151429701511042	0.166905573270806	-2.90442074099894	0.326110941943285	COG4
PLTP	-0.93491931354477	4.9094487277232	-2.75772628303651	0.0150567018236758	0.166905573270806	-2.90462531501515	0.392617543171342	PLTP
ING4	-1.20973023544519	5.36380882498041	-2.75557277969473	0.0151212481250754	0.166905573270806	-2.9046937200207	0.298277733337537	ING4
GTF2H4	-1.21246811054279	2.53332945384154	-2.7807628309681	0.0143827889733484	0.166905573270806	-2.90515226952578	0.297462203078688	GTF2H4
NFYB	-0.585928073763307	5.13408875461583	-2.75614099049916	0.0151041912321777	0.166905573270806	-2.90528591392131	0.5565890663277	NFYB
COQ6	-0.826808712780981	3.82734093547255	-2.76417571229621	0.0148649938384978	0.166905573270806	-2.9053006166622	0.437443067631184	COQ6
TCF7L2	-0.953232312736859	6.26712107830261	-2.75133584942973	0.0152490266476087	0.166905573270806	-2.90574752524971	0.385492973648784	TCF7L2
ACTR3B	-1.04452318194299	4.44382705886534	-2.75967942001104	0.0149983927969262	0.166905573270806	-2.90579549999968	0.351859552373933	ACTR3B
TRAF4	-0.85991455664725	2.06991020419078	-2.78944278388398	0.0141365587770231	0.166905573270806	-2.90622036721603	0.423198240249524	TRAF4
SLCO3A1	-1.09132740139126	2.9841075979305	-2.77258717509236	0.0146185298152314	0.166905573270806	-2.9065787074691	0.335770495540004	SLCO3A1
PIGF	-1.21488477125448	3.13075407231856	-2.77083079779653	0.0146696626591062	0.166905573270806	-2.90669456856182	0.296744205786659	PIGF
TEX10	-0.99324560693114	3.35018255161376	-2.76781972465041	0.0147577283109373	0.166905573270806	-2.90690189562255	0.370372654110427	TEX10
COCH	-1.01648816206481	1.4110551803437	-2.80968485520124	0.0135781890009323	0.166905573270806	-2.90717899493105	0.361863517378213	COCH
MTERF	-1.11143078106228	3.24470664345854	-2.76898108828148	0.0147237008244735	0.166905573270806	-2.90722574516869	0.329087771519705	MTERF
ABI1	-0.983697317404333	6.04714577733967	-2.7509848375363	0.0152596595210754	0.166905573270806	-2.9076799409686	0.373926016715577	ABI1
45175	-0.829019738925153	7.64935149881169	-2.7447449375004	0.015449886071577	0.166905573270806	-2.90941437250455	0.436476938034551	45175
SOX4	-0.588487036241003	3.24451414265783	-2.76690593539529	0.0147845557457535	0.166905573270806	-2.9096985965723	0.555166596591042	SOX4
STT3B	-1.0408757255775	4.27125247127675	-2.75836568271399	0.0150375889309737	0.166905573270806	-2.90989182725472	0.353145288145112	STT3B
GUCY1B3	-1.03507666783836	5.30368475457796	-2.75250438981622	0.0152136810251748	0.166905573270806	-2.91027096302356	0.355199147530174	GUCY1B3
TCF12	-0.822537016235405	3.22260293905857	-2.76703397731054	0.0147807937771324	0.166905573270806	-2.91033739686927	0.439315688458493	TCF12
ADPRH	-0.868806494577361	1.1639614626479	-2.81770523049386	0.0133629502116492	0.166905573270806	-2.91044226708467	0.419451868701089	ADPRH
CDK17	-0.83345132998503	4.69350405057447	-2.75424300648733	0.0151612392916184	0.166905573270806	-2.91247681966252	0.434546930399023	CDK17
CCDC141	-0.920775852579913	1.80927104933419	-2.79289478637138	0.0140397789772792	0.166905573270806	-2.91275925242853	0.398209968971047	CCDC141
SLITRK2	-1.12968039503614	2.12305617955409	-2.78451548463655	0.014275826507095	0.166905573270806	-2.91345170479345	0.323136515954748	SLITRK2
GEMIN6	-1.13713262791958	1.63306310235045	-2.79850012019884	0.0138840024495146	0.166905573270806	-2.91361005707962	0.32073737795541	GEMIN6
CCZ1B	-3.26648724789648	3.48732498366074	-2.76719818409437	0.0147759706203345	0.166905573270806	-2.91406901929962	0.0381401689954108	CCZ1B
RAB3GAP2	-0.984335721035386	2.53348744421932	-2.77494979442886	0.0145500211832892	0.166905573270806	-2.91451393965109	0.373687377171042	RAB3GAP2
PYCR2	-1.14808252855612	2.78369118629301	-2.7710291794236	0.0146638785305768	0.166905573270806	-2.91451808776285	0.317244493803335	PYCR2
BBS7	-1.01172812625425	2.3029975018421	-2.77917687846466	0.0144282278597491	0.166905573270806	-2.9152112617193	0.363590106732968	BBS7
HEATR2	-0.410791499430796	-0.455103022542101	-2.9862613008557	0.00953911874119268	0.166905573270806	-2.91521608924053	0.663125179165188	HEATR2
EIF4E2	-1.41635724297052	3.63617982749165	-2.76045710907036	0.0149752368194236	0.166905573270806	-2.91545728449428	0.242596128014004	EIF4E2
CARD9	-0.831182247773671	1.70878325569051	-2.79421074173164	0.0140030552790057	0.166905573270806	-2.91563783376481	0.435534072638696	CARD9
YTHDF2	-1.13322770118577	4.15778266667075	-2.755791238022	0.0151146880968896	0.166905573270806	-2.91567131523403	0.321992282477617	YTHDF2
FLII	-1.2082675383258	3.70574301285051	-2.75936225738802	0.0150078464243046	0.166905573270806	-2.91580611657288	0.298714342554546	FLII
SNX32	-1.14479142286094	4.05594516779622	-2.75633151648193	0.0150984760983036	0.166905573270806	-2.91600651500416	0.318290298947326	SNX32
NLK	-0.861681078780356	5.16467703780843	-2.74966845172533	0.015299599791977	0.166905573270806	-2.91610846375305	0.422451311119091	NLK
ARL5B	-0.657165128998718	-0.0022218230796682	-2.8965866473383	0.01141603305631	0.166905573270806	-2.91673693696099	0.518318620151956	ARL5B
CCDC181	-0.944059280839006	2.10048216800077	-2.78270239691458	0.0143274081463646	0.166905573270806	-2.91698548116595	0.389045381257015	CCDC181
ARFGEF1	-1.17683807583301	4.91215316883976	-2.75050784065206	0.0152741202916106	0.166905573270806	-2.91699177877692	0.308251868341177	ARFGEF1
TSPAN9	-0.98817762366687	2.38287067907668	-2.77635831443483	0.0145093272751268	0.166905573270806	-2.91714902275306	0.372254460978095	TSPAN9
AKAP7	-0.774053604155052	1.81088470104143	-2.78994228380263	0.0141225147619771	0.166905573270806	-2.91748285217375	0.461139995526305	AKAP7
HCFC2	-0.511772154899311	2.09548641972077	-2.7818768348306	0.0143509551614215	0.166905573270806	-2.91762159457739	0.599432350011582	HCFC2
ZBED6	-0.938462153326771	3.61121142435678	-2.75841161263308	0.0150362169055426	0.166905573270806	-2.9184839900419	0.391229023224495	ZBED6
SRSF9	-1.01893910262763	3.33037701160266	-2.76133353889651	0.0149491824723365	0.166905573270806	-2.9184881742358	0.360977697394762	SRSF9
PLXDC2	-0.978849041711568	1.77709277769263	-2.79011359162411	0.0141177013764085	0.166905573270806	-2.91963843353858	0.375743314955003	PLXDC2
LOC100996570	-0.479038636792939	-0.760317659302751	-3.11595809193933	0.00735034581561843	0.166905573270806	-2.919640702444	0.619378553429569	LOC100996570
CHMP3	-1.08936975050514	2.04503827130131	-2.78250754302803	0.0143329624530601	0.166905573270806	-2.92025792430718	0.336428460771108	CHMP3
FGFR2	-1.01384525248797	5.92259948697567	-2.74399329625888	0.0154729551721342	0.166905573270806	-2.92027582781314	0.362821154851003	FGFR2
PLXNC1	-0.780332108779648	4.95408607691113	-2.74752517013282	0.0153648462821154	0.166905573270806	-2.92148796116214	0.458253795921657	PLXNC1
METTL8	-0.654041959497373	0.0963783165799968	-2.88225100345388	0.0117479229763229	0.166905573270806	-2.92179648797089	0.519939947580688	METTL8
PPID	-1.04012884004925	5.89742004973938	-2.74317644374496	0.015498063665367	0.166905573270806	-2.92182308268081	0.353409145773654	PPID
RIMS3	-1.26331411108048	3.09225890726115	-2.76260962464914	0.0149113260442341	0.166905573270806	-2.92186972373062	0.282715521561324	RIMS3
PLEK	-0.529508636932583	-0.129836359254347	-2.90942271292082	0.0111266680381117	0.166905573270806	-2.92188853139269	0.588894259489097	PLEK
ACSL1	-1.09665829621337	3.4897044843159	-2.75767470204207	0.0150582447086703	0.166905573270806	-2.92205142063319	0.333985300914006	ACSL1
FAM134C	-1.21135695530935	3.67204380727203	-2.75573287489605	0.0151164403970506	0.166905573270806	-2.92255841483893	0.29779291346365	FAM134C
CCDC64	-1.0818931677305	3.50328174706968	-2.75716823668555	0.0150734022127182	0.166905573270806	-2.92264651585908	0.338953222539961	CCDC64
PEX1	-1.14769445449953	2.94842842956208	-2.76381003478176	0.0148757997430897	0.166905573270806	-2.92281359624747	0.317367632052809	PEX1
MGAT1	-0.845204452640395	3.61451546124329	-2.75576714886963	0.0151154113280013	0.166905573270806	-2.92283399003707	0.429469543051978	MGAT1
SPRYD7	-1.16079669588416	2.92086852902468	-2.76420442821753	0.0148641455959398	0.166905573270806	-2.92285509877424	0.313236527194794	SPRYD7
SCAMP3	-0.736494977219664	5.27755079053948	-2.74506310750248	0.015440130984326	0.166905573270806	-2.92296498657678	0.478789144807115	SCAMP3
COL2A1	-0.994261361574575	2.35499782859685	-2.77320247478635	0.0146006578562995	0.166905573270806	-2.92368408602153	0.369996637369918	COL2A1
NIPBL	-0.799882775242947	4.02212046631249	-2.75193621200441	0.0152308571199563	0.166905573270806	-2.92368615796962	0.449381639683257	NIPBL
LINC00984	-0.939002211679639	2.25111612777586	-2.77505441598301	0.0145469947196546	0.166905573270806	-2.92419406263015	0.391017793765869	LINC00984
MXI1	-1.19998645685816	4.2356677283649	-2.75016145863774	0.0152846296531921	0.166905573270806	-2.92441511235257	0.301198291055757	MXI1
SRSF1	-0.607310567378565	7.33782491287963	-2.7365476100859	0.0157032906841058	0.166905573270806	-2.92470222216071	0.544814141430885	SRSF1
KLF16	-0.742283847049471	1.10938508554137	-2.81189216575241	0.0135186175231793	0.166905573270806	-2.92497333322099	0.476025503669001	KLF16
LIMD2	-1.09065937901249	4.58529907772102	-2.7473379191903	0.0153705594658899	0.166905573270806	-2.92540564716046	0.335994872681288	LIMD2
GTF2H2B	-0.625307665506401	-0.188032542216805	-2.92101873021782	0.0108714483004473	0.166905573270806	-2.92576018421262	0.535096772371335	GTF2H2B
COMT	-0.739852935287931	0.402016055856661	-2.85360973797488	0.0124395372674538	0.166905573270806	-2.92580384882491	0.477184087301414	COMT
SIMC1	-0.970700529272148	1.50101112301744	-2.79570439175732	0.0139614861604344	0.166905573270806	-2.92596931214626	0.37881757233276	SIMC1
TMEM258	-1.42534349848554	7.24407796971333	-2.73606538804168	0.0157183227275174	0.166905573270806	-2.92599941090227	0.240425863102789	TMEM258
WSB2	-0.814967153635444	5.39840602211962	-2.74250683958341	0.0155186755475533	0.166905573270806	-2.92638453326634	0.442653866692845	WSB2
ZNF503	-0.805292234257266	1.57600228941939	-2.79246165315026	0.0140518867210605	0.166905573270806	-2.92640866782711	0.446957291240193	ZNF503
STAT6	-0.716425686790116	1.13049599986215	-2.8098920714717	0.0135725857215081	0.166905573270806	-2.92674128039979	0.488495173990275	STAT6
RAD17	-0.787075591069118	2.32091263814634	-2.77182836073782	0.0146405996145009	0.166905573270806	-2.92676750679871	0.455173965626452	RAD17
LPCAT4	-1.0858177721684	4.6685491962428	-2.74595807222605	0.0154127234656543	0.166905573270806	-2.92692925852554	0.337625572173895	LPCAT4
HID1	-0.930683061189363	5.40462839309562	-2.74208088194293	0.0155318013143594	0.166905573270806	-2.92710126663789	0.394284298067947	HID1
SUOX	-0.967219736583284	2.61493834758202	-2.76607519315942	0.0148089862225392	0.166905573270806	-2.92738816772193	0.380138455295187	SUOX
C10orf128	0.229476428478757	-0.884860158886133	3.25231693468489	0.00558436615201544	0.166905573270806	-2.92773187216406	1.25794121528575	C10orf128
SYTL2	-1.25746445087188	3.91173389582918	-2.75008151378507	0.0152870562084571	0.166905573270806	-2.92874160177719	0.284374157797682	SYTL2
TRIM8	-0.956913660055784	5.84789363072818	-2.73893986795424	0.0156289243552057	0.166905573270806	-2.9292772476726	0.384076449083	TRIM8
MGAT4C	-0.736755223103356	2.88174446926789	-2.76019301319518	0.0149830964694606	0.166905573270806	-2.92961168401407	0.478664558115312	MGAT4C
SNORD3A	-1.50258258945427	7.18574001632664	-2.73407854800015	0.0157804049465162	0.166905573270806	-2.92963429314317	0.222554650022969	SNORD3A
RBFOX2	-0.432942058773701	5.39530075851071	-2.74050373189412	0.0155804947238356	0.166905573270806	-2.92970070361284	0.648598071283891	RBFOX2
RORA	-0.836373928113134	4.26395770957875	-2.74641532844636	0.0153987386446431	0.166905573270806	-2.93025368621553	0.433278778405655	RORA
NUMB	-0.708548945135784	3.1652085568306	-2.75592065655854	0.015110803126736	0.166905573270806	-2.93042202980332	0.492358118008829	NUMB
FAM107B	-0.704887511620014	0.593254864346127	-2.83735674990258	0.0128495498853767	0.166905573270806	-2.93056738460648	0.494164158855449	FAM107B
THBS2	-0.616524919667589	0.38428395695761	-2.85172449296247	0.0124864325765682	0.166905573270806	-2.93106371126314	0.539817089653319	THBS2
ERC1	-0.758883209154746	3.26555093822476	-2.75415529382406	0.0151638807458075	0.166905573270806	-2.9315624357333	0.468189004344704	ERC1
GPR153	-1.03279762707358	1.44133734647052	-2.7947804510632	0.0139871857392813	0.166905573270806	-2.93178663586127	0.356009584025129	GPR153
FAM131A	-1.14406562446811	4.28052543263613	-2.7454643054724	0.0154278387925861	0.166905573270806	-2.93186120107656	0.318521397390051	FAM131A
PRIMA1	-1.39169470761425	3.01706361903384	-2.75807803337517	0.0150461844045012	0.166905573270806	-2.93190400347444	0.248653552290779	PRIMA1
NIT1	-1.16199638004274	4.29575853819503	-2.74521418384386	0.0154355010820667	0.166905573270806	-2.93212790195168	0.31286096761671	NIT1
LOC101928312	-0.938083810469316	-0.473279688892902	-2.99905988165411	0.00929726968457927	0.166905573270806	-2.93283163037007	0.391377069935503	LOC101928312
DNAJC16	-0.8239721488904	1.43906820929035	-2.79364754619549	0.014018760619052	0.166905573270806	-2.93314857736198	0.438685664360347	DNAJC16
RNF114	-1.11230505346956	3.24216465390749	-2.75352605571347	0.0151828432833348	0.166905573270806	-2.933911546068	0.328800184894337	RNF114
GPR108	-0.879044149978364	3.24398677206868	-2.7531507487718	0.0151941643985919	0.166905573270806	-2.93394708234409	0.415179571480124	GPR108
OSBPL9	-1.13874709394824	4.31833581916302	-2.74383610794362	0.0154777837689012	0.166905573270806	-2.93420777553089	0.3202199761308	OSBPL9
FAM161B	-0.75957181222726	0.791494301757427	-2.82313621672612	0.0132190957236236	0.166905573270806	-2.93426674521212	0.467866718933892	FAM161B
DDX19B	-1.09731229202496	3.49312973753835	-2.75044747820569	0.0152759512056056	0.166905573270806	-2.93440501535023	0.333766947335024	DDX19B
PHYHIPL	-1.26588935498152	4.45759617457712	-2.74277952935936	0.0155102783464278	0.166905573270806	-2.9345874648627	0.281988396802346	PHYHIPL
SMG8	-0.912984007144508	2.52701551282691	-2.76320545037435	0.0148936821970492	0.166905573270806	-2.93493701180808	0.401324879190017	SMG8
ZNF319	-0.679847043423218	0.45996179455237	-2.84403769750009	0.0126794360944343	0.166905573270806	-2.93503868753514	0.506694488693117	ZNF319
GPBP1L1	-0.870980347878499	4.51467565698955	-2.74179299294892	0.015540678641915	0.166905573270806	-2.93543663233303	0.418541032242756	GPBP1L1
CTR9	-1.2125087586299	3.93576235973568	-2.74585532839522	0.0154158675025446	0.166905573270806	-2.93556917746514	0.297450112054887	CTR9
DNAJC14	-0.797594879759347	2.69450559976299	-2.75971585324028	0.0149973072070627	0.166905573270806	-2.93561343366896	0.450410954940973	DNAJC14
CMTR2	-0.602854473124279	-0.104159731524122	-2.89902986974447	0.0113603927048943	0.166905573270806	-2.93643701690938	0.547247301765838	CMTR2
RSRC1	-1.29929920998899	3.31509384735531	-2.75136847822347	0.0152480386201597	0.166905573270806	-2.93666139127278	0.272722847528975	RSRC1
LINC00461	-0.861094602483647	2.7865199248959	-2.75745275754805	0.0150648852420176	0.166905573270806	-2.93713598803534	0.422699141465785	LINC00461
HIVEP2	-0.781662030774127	3.81718801966492	-2.74542803082561	0.015428949810128	0.166905573270806	-2.93750147168013	0.457644759194843	HIVEP2
BCR	-0.959325850567411	2.57193433552084	-2.7604937725631	0.0149741460091499	0.166905573270806	-2.93835771615832	0.383151100024583	BCR
KDM5C	-1.0118719588677	4.33744613600147	-2.74116896289321	0.0155599381216029	0.166905573270806	-2.93846154155895	0.363537814378455	KDM5C
NUP35	-1.13084716278546	1.33026311802835	-2.79546519714077	0.0139681349843374	0.166905573270806	-2.93860449091872	0.322759710554247	NUP35
PCSK1	-1.10879155803213	2.74913803109886	-2.75760661048721	0.0150602816911643	0.166905573270806	-2.93863271190522	0.329957454684347	PCSK1
DAXX	-0.905179993875697	2.49112540128209	-2.7617521710352	0.0149367530169239	0.166905573270806	-2.93865790620723	0.404469076593977	DAXX
SLC35F5	-0.7959704779612	3.02729280821712	-2.75296566676162	0.0151997504093893	0.166905573270806	-2.93870429804244	0.451143197873439	SLC35F5
RSPO3	-1.19010994710191	1.86062845264399	-2.77663647318126	0.0145013040311718	0.166905573270806	-2.93988244081912	0.304187817659082	RSPO3
NCOA4	-0.725857963944982	4.1367270948563	-2.7414309237224	0.0155518503853615	0.166905573270806	-2.94018025161579	0.483909214142735	NCOA4
APPL1	-0.874229963137603	3.63160910285562	-2.74543028929475	0.0154288806356113	0.166905573270806	-2.94032633328287	0.417183142422502	APPL1
FEZF1	-1.16703676841548	2.02873912687219	-2.77162781748338	0.0146464377469773	0.166905573270806	-2.94040820141056	0.311287994361486	FEZF1
DHFRL1	-0.529007661407634	0.0600085639159799	-2.87534416882427	0.0119111803864659	0.166905573270806	-2.94057546525153	0.58918935501153	DHFRL1
SMAP1	-0.96188370252625	5.84198485704008	-2.73218451129933	0.0158398090263884	0.166905573270806	-2.94071015849785	0.382172308568329	SMAP1
LZTFL1	-0.662201002169985	2.60735684429033	-2.75809058446567	0.0150458092559371	0.166905573270806	-2.94071594731083	0.515714994584965	LZTFL1
STK11IP	-0.764612262312638	1.60404271502951	-2.78330292490163	0.0143103032881284	0.166905573270806	-2.9408236858235	0.465514393460353	STK11IP
WDR34	-0.805275776173764	0.68748880072944	-2.82553814978879	0.0131559570624549	0.166905573270806	-2.94133533626563	0.446964647361148	WDR34
ZSCAN29	-0.648106112062203	-0.0361824878728332	-2.88760436747475	0.0116228941257901	0.166905573270806	-2.94145832979972	0.523035409791829	ZSCAN29
SFXN1	-0.720793828275298	3.85675857621574	-2.74266306497566	0.0155138642070649	0.166905573270806	-2.94163726281598	0.486366011582263	SFXN1
NCOA7	-0.997831891717916	2.38111372584948	-2.76218265639224	0.0149239821151508	0.166905573270806	-2.94196901152348	0.368677908904127	NCOA7
HNRNPUL2	-0.65532168227929	4.86700345222465	-2.73557539254507	0.0157336114034073	0.166905573270806	-2.94249210766768	0.519274994153314	HNRNPUL2
SFT2D1	-0.883266364584928	4.04235007890141	-2.74024989951761	0.015588345464454	0.166905573270806	-2.9434409577347	0.413430289749229	SFT2D1
SCAF4	-0.956633009032777	3.3103505508765	-2.7468453241598	0.0153855988159716	0.166905573270806	-2.9436615925604	0.384184255658653	SCAF4
PSMD10	-0.923160799234313	3.93438232476398	-2.74090905830399	0.0155679664120141	0.166905573270806	-2.94375114489195	0.397261391041304	PSMD10
ZNF607	-0.589180488804791	1.3278963612461	-2.79150956395903	0.0140785370578222	0.166905573270806	-2.94404030546111	0.55478174834373	ZNF607
GLRA2	-1.07016874999849	3.61459538010767	-2.74353484017139	0.0154870423699747	0.166905573270806	-2.94415812893508	0.342950639615486	GLRA2
MIR1244-2	3.02836427588741	0.514559175988554	2.87212669178799	0.0119879883420224	0.166905573270806	-2.94453910338465	20.6634053005774	MIR1244-2
ARHGAP17	-0.851548063904584	1.30811278711269	-2.79240054707405	0.0140535956902502	0.166905573270806	-2.94459332936262	0.426753778206456	ARHGAP17
SLC35C1	-0.825573536725146	0.973589072147769	-2.80723751959753	0.0136445376544775	0.166905573270806	-2.94532228364411	0.437983720666216	SLC35C1
CLIP2	-1.20944077534752	3.77785119827322	-2.7407979393875	0.0155714000338531	0.166905573270806	-2.94649102546067	0.298364085336488	CLIP2
ZBTB4	-0.665606909522121	5.47239870630791	-2.73014175822407	0.0159041207853683	0.166905573270806	-2.94669081143571	0.513961504900076	ZBTB4
RHOQ	-1.23003678018126	3.46346103712317	-2.74367822760849	0.0154826350973439	0.166905573270806	-2.94685765743903	0.292281827304573	RHOQ
ARHGAP5	-0.930378619264866	4.36171570253893	-2.73502175896873	0.0157509030714878	0.166905573270806	-2.94860770118935	0.394404353012401	ARHGAP5
PELI1	-1.03962428760135	3.39470952834377	-2.74305155676782	0.0155019059409888	0.166905573270806	-2.94876611024502	0.353587504215073	PELI1
ZFP64	-0.845128549659666	1.31616548555052	-2.78969967538581	0.0141293342782972	0.166905573270806	-2.94881028839132	0.429502142307603	ZFP64
QPCT	-0.855064851830603	3.09531893423432	-2.74608763751677	0.0154087595607004	0.166905573270806	-2.94917783116622	0.425255611583108	QPCT
TAF13	-0.845421895086428	4.95105592648052	-2.73103564962282	0.0158759473692118	0.166905573270806	-2.94950354079569	0.429376168296226	TAF13
TAP2	-0.710566715204161	0.473662494587971	-2.83506207333318	0.0129084909459056	0.166905573270806	-2.94972310440739	0.491365654154045	TAP2
FOXN2	-0.583389976803507	0.286393906901621	-2.84938891407746	0.01254476962096	0.166905573270806	-2.94974856879092	0.558003537618118	FOXN2
WWTR1	-0.850439366557619	0.855883991827417	-2.8110539142146	0.0135412103924984	0.166905573270806	-2.94976995842089	0.427227181370084	WWTR1
RFWD2	-1.1916651191914	5.74629204904051	-2.72712413491762	0.0159995883489762	0.166905573270806	-2.94996997000421	0.303715120912759	RFWD2
ZFHX3	-0.733021223516669	3.8364316784014	-2.73714090850821	0.0156848152740813	0.166905573270806	-2.95136764844438	0.480455232485578	ZFHX3
PUM1	-1.23343805376229	3.97433549991797	-2.73609863456228	0.0157172859035588	0.166905573270806	-2.95172218640542	0.291289385586814	PUM1
FOXN3	-0.920576304384692	3.30889970503247	-2.74209176601965	0.0155314657903025	0.166905573270806	-2.95178523702895	0.398289438980458	FOXN3
EPHB2	-0.966031203447602	2.6762171951975	-2.75092948913064	0.0152613367960045	0.166905573270806	-2.95183833847254	0.380590531045739	EPHB2
FNBP1	-1.06284507661775	3.62004892689604	-2.73850035653012	0.015642561417994	0.166905573270806	-2.95268445103329	0.345471517862688	FNBP1
USP31	-0.849482497264524	2.58713843680331	-2.75176684008353	0.015235980903156	0.166905573270806	-2.95274107365498	0.427636177587868	USP31
GCDH	-0.883718393760229	3.90036281474923	-2.73560640501191	0.0157326433348018	0.166905573270806	-2.95323557203423	0.413243449428128	GCDH
TCF4	-0.807035533118252	5.24241860620329	-2.72728696900665	0.0159944226508929	0.166905573270806	-2.95334359349035	0.446178789880893	TCF4
SLC16A13	-0.776625026735507	1.86965188448292	-2.76753661363069	0.0147660349430503	0.166905573270806	-2.95391273961176	0.459955733001306	SLC16A13
PPP1R9B	-1.16461403214383	6.03734433257752	-2.72356538023416	0.0161128904733641	0.166905573270806	-2.9539827054042	0.312043077390537	PPP1R9B
SEC24D	-0.80104567996946	1.00221258943873	-2.80093843143683	0.0138167668851876	0.166905573270806	-2.95398883887371	0.448859355392755	SEC24D
CNGB1	-0.592308657459365	0.536099798941006	-2.82802573866871	0.0130908771372659	0.166905573270806	-2.95422119001249	0.5530490090318	CNGB1
NAA60	-1.15629419985476	3.15582383400892	-2.74282211827915	0.0155089672631113	0.166905573270806	-2.95427995162219	0.314650053224448	NAA60
MIR3917	-2.83065082682887	0.415533385348608	-2.87382019653842	0.0119475005900086	0.166905573270806	-2.95441914057112	0.058974459016522	MIR3917
TRAPPC12	-1.0623996948833	4.11104572916848	-2.73307496157131	0.0158118541760118	0.166905573270806	-2.95494170182327	0.345625418836316	TRAPPC12
ADORA2A-AS1	-0.343443826522949	-0.74179424660111	-3.10258240591559	0.00755090006725975	0.166905573270806	-2.95540579945594	0.709323325182852	ADORA2A-AS1
MYL12B	-1.06997095786797	4.32508998973925	-2.73113973052671	0.0158726701279732	0.166905573270806	-2.95571080382398	0.343018479262012	MYL12B
UBE2D3	-0.609245784010438	8.49433778163668	-2.71442121077796	0.0164076009660687	0.166905573270806	-2.95595813527176	0.54376082756709	UBE2D3
TIMELESS	-0.356026381383741	-0.281775818102441	-2.91300557973494	0.0110471908691186	0.166905573270806	-2.95619714898914	0.700454141042012	TIMELESS
CCDC22	-0.955554725866996	3.01783435079367	-2.7431611707739	0.0154985335042811	0.166905573270806	-2.95625883927112	0.384598738498863	CCDC22
NTN3	-0.839150694962863	0.535995177131478	-2.8272920033297	0.0131100402606226	0.166905573270806	-2.9563515603355	0.432077333095813	NTN3
SH3BP4	-0.979112104552769	1.58314600447698	-2.77538947417847	0.0145373063712512	0.166905573270806	-2.95688311089619	0.375644483850974	SH3BP4
OMG	-1.19924420807806	7.11210571092585	-2.71800725181502	0.0162914071817157	0.166905573270806	-2.9569329154623	0.30142193811047	OMG
RP1-63G5.5	-0.620723247069062	0.557915492274628	-2.8250682577997	0.013168285721179	0.166905573270806	-2.95699707153091	0.537555511518642	RP1-63G5.5
CAP2	-0.925367956160134	3.64353890938037	-2.73542863370932	0.0157381933335772	0.166905573270806	-2.95733362813145	0.396385539736904	CAP2
ATP5G2	-0.619409612439246	7.31642544893706	-2.71660100143595	0.0163368766157617	0.166905573270806	-2.95818043099867	0.538262127069737	ATP5G2
C12orf68	-1.27282855930077	3.3849023393085	-2.73764542370849	0.0156691211997172	0.166905573270806	-2.95882259375973	0.280038395255643	C12orf68
C17orf53	0.306651499052068	-0.846256552178791	3.18698682728264	0.00637054691962284	0.166905573270806	-2.95882646472319	1.35886731899442	C17orf53
ZNF557	-0.556468123414046	-0.119155914053133	-2.8884654879275	0.0116029045321214	0.166905573270806	-2.95893112428145	0.573230070639527	ZNF557
UBL7	-1.02426027312698	5.09472407196675	-2.7247273372313	0.0160758112221329	0.166905573270806	-2.95900839272192	0.359061974983534	UBL7
STAG2	-0.916060558779771	5.22998907434931	-2.72387675097322	0.0161029461774144	0.166905573270806	-2.9592549278346	0.400092079834497	STAG2
CHST1	-1.15095036647526	5.3289827564364	-2.72336151267149	0.0161194046518963	0.166905573270806	-2.95943128085429	0.316335991355914	CHST1
EXD2	-1.18294935411203	2.71565755524592	-2.74628755504594	0.0154026452513992	0.166905573270806	-2.95944086404277	0.306373799938162	EXD2
NEK1	-0.850873105347805	1.48339018863249	-2.77713894911634	0.0144868215024062	0.166905573270806	-2.95960591189431	0.427041916550476	NEK1
NCOA6	-0.971295360459793	3.63602081918433	-2.73412838500073	0.0157788447964529	0.166905573270806	-2.9597592581782	0.378592306830424	NCOA6
ZC3H10	-1.06236462784525	3.58532669618407	-2.73463724945093	0.015762923337347	0.166905573270806	-2.95986577847738	0.345637539108538	ZC3H10
TMCC3	-0.919835142999084	1.13273044523652	-2.79108253831286	0.0140905061071587	0.166905573270806	-2.96079369646548	0.398584745154174	TMCC3
C3orf67	-0.974138319843358	1.3586328203637	-2.78143182978355	0.0143636634024983	0.166905573270806	-2.96099321469701	0.377517512800972	C3orf67
DGKQ	-0.876708643390064	1.64206818507448	-2.77075968712386	0.0146717365432237	0.166905573270806	-2.96108010006553	0.416150359304052	DGKQ
ZFC3H1	-0.998440138235978	4.13145483970537	-2.72906110787103	0.0159382452341936	0.166905573270806	-2.96148751140515	0.36845373003467	ZFC3H1
C5orf51	-0.969013923288526	3.94207626262003	-2.73010608565538	0.0159052461099382	0.166905573270806	-2.96213377991636	0.379457027419761	C5orf51
NR4A3	-0.873825903322173	1.57130191155941	-2.77221626355345	0.0146293135743266	0.166905573270806	-2.96284732098065	0.417351743426181	NR4A3
SMO	-0.834487642232135	1.75077237205351	-2.76591717143626	0.0148136377712214	0.166905573270806	-2.96326187966558	0.434096837351859	SMO
CLINT1	-0.762372294230754	4.46849095046698	-2.72563516794413	0.0160468990452875	0.166905573270806	-2.96334138923641	0.46655829956506	CLINT1
SOGA3	-0.929955359548471	2.88886666889598	-2.74051629578855	0.0155801062369544	0.166905573270806	-2.96388605286341	0.394571323820518	SOGA3
SERPINE2	-0.835286939867105	6.39601914904131	-2.71621966171622	0.0163492279863348	0.166905573270806	-2.96402901791035	0.433750003406656	SERPINE2
FAM213A	-1.01437031283038	2.48543011796228	-2.7469540459498	0.0153822782167965	0.166905573270806	-2.96486762503874	0.362630701855235	FAM213A
LSM11	-0.745542344165159	0.82246555734246	-2.80423891297297	0.013726262678844	0.166905573270806	-2.96511356913327	0.474476900368226	LSM11
MICALL1	-0.816961589615601	2.4870100307373	-2.74625575454893	0.0154036176851038	0.166905573270806	-2.96550387992363	0.441771901698072	MICALL1
CAPN7	-1.08870392880304	2.73768101382502	-2.74200592323545	0.0155341122619994	0.166905573270806	-2.96591643421123	0.336652536730532	CAPN7
TNFAIP8L2-SCNM1	-0.935398347589082	1.03024717988922	-2.79310721273789	0.0140338445571447	0.166905573270806	-2.96596541137804	0.392429511042261	TNFAIP8L2-SCNM1
NOP58	-1.04442850096943	4.99919482737602	-2.72105209780718	0.0161933760569758	0.166905573270806	-2.96607605930097	0.351892868356076	NOP58
[truncated: 27,682 more rows]
