# Supplementary material for: Elucidating the molecular mechanisms of ozone therapy for neuropathic pain management by integrated transcriptomic and metabolomic approach
Source: Front Genet. 2023 Sep 14;14:1231682. doi: 10.3389/fgene.2023.1231682 (PMC10536237; doi:10.3389/fgene.2023.1231682)
Supplement: Supplementary file 2 [file DataSheet1.CSV]

	t.stat	p.value	-log10(p)	FDR
L-Glutamic acid	7.1509	2.303e-06	5.6377	0.0002303
Tyrosine	6.5116	7.1693e-06	5.1445	0.00035846
UDP-glucose	-5.6712	3.4734e-05	4.4592	0.00093546
Aoconitic acid	-5.6327	3.7418e-05	4.4269	0.00093546
Adenosine monophos	-3.6552	0.0021353	2.6705	0.042706
Linolenic Acid	2.3759	0.030335	1.518	0.50559
