# Supplementary material for: Elucidating the molecular mechanisms of ozone therapy for neuropathic pain management by integrated transcriptomic and metabolomic approach
Source: Front Genet. 2023 Sep 14;14:1231682. doi: 10.3389/fgene.2023.1231682 (PMC10536237; doi:10.3389/fgene.2023.1231682)
Supplement: Supplementary file 3 [file DataSheet2.CSV]

	logFC	AveExpr	t	P.Value	adj.P.Val	B	FC
MRPL41	1.04001145084848	-0.479748409493275	5.51172301672275	6.82421361126753e-05	0.973053198215468	1.90839205539696	2.82924941147239
CCDC166	0.549346702600161	-0.725080420584064	5.09228184905947	0.000148520805107324	0.973053198215468	1.08509573041548	1.73212105797105
LOC101928972	-4.08239154124913	1.041554149931	-4.64305956889755	0.000350093818141215	0.973053198215468	0.395936764558693	0.0168670790635246
KRT17	0.501161033128595	-0.726096186498087	4.68049021336421	0.000325657556728615	0.973053198215468	0.30224797896496	1.65063660238184
MYOC	0.305920981957024	-0.829488931339405	4.72743518993531	0.000297473142651597	0.973053198215468	0.240940593303023	1.35787500568304
FLJ44342	0.886785553994928	-0.363982498626775	4.45923224500785	0.000500576953635244	0.973053198215468	0.0102991754017427	2.42731462572847
DCST1	1.02313272323675	0.327743528297987	4.40183433537219	0.000560106580920696	0.973053198215468	-0.0248478170649538	2.78189603786672
NCR1	0.866239321672466	-0.566617936212274	4.37369011290334	0.000591903489094663	0.973053198215468	-0.20648383997329	2.37795130715295
HERC2P3	0.899118725002314	-0.550206994795121	4.18444779119174	0.000859670139799924	0.973053198215468	-0.564101595349745	2.45743647927034
ZNF394	0.553730782996394	-0.277876021428369	4.01511174575553	0.00120360254627536	0.973053198215468	-0.786459739667007	1.73973148612016
LOC100506022	0.293519903217169	-0.824460977260842	4.19812410586857	0.00083670408543465	0.973053198215468	-0.789622882423742	1.34113987214267
LOC202181	0.370615675259964	-0.712194780803904	4.06169633527492	0.00109693488342138	0.973053198215468	-0.904997478265162	1.44862622349115
TMEM52B	0.217776106090891	-0.890837969278669	4.13905161189694	0.000940623455280004	0.973053198215468	-1.04213318440067	1.24330866721642
LRP2BP	0.414179179441165	-0.792627754727268	4.02367721064025	0.00118322573984094	0.973053198215468	-1.05791240728785	1.51312822406575
LYPD5	0.728757798866745	-0.635383825668306	3.85838772373209	0.00164642731104952	0.973053198215468	-1.22696628727566	2.0725045405197
KCTD19	1.02096626739367	0.620459139233487	3.73194947162867	0.002122070220949	0.973053198215468	-1.23763445997139	2.77587570668618
FAM154B	0.250422607803383	-0.874518976901541	3.98890622858272	0.00126819006311111	0.973053198215468	-1.30117195920631	1.2845681705265
MIR22HG	1.07425446866636	1.75734263660159	3.65153784395723	0.00249471036441247	0.973053198215468	-1.36364665639169	2.92780931308657
TRNAE26	5.51891856789435	1.75971587729539	3.69192703007666	0.00229993620565021	0.973053198215468	-1.37328152342963	249.36521976669
TRNAR11	3.95873347668164	0.97962369637894	3.67858174380574	0.00236253364419727	0.973053198215468	-1.40048253919528	52.3909295777175
MIR181B2	3.93292046184302	0.966727145673492	3.67276554709371	0.00239035060484035	0.973053198215468	-1.4116487100187	51.0558668618066
FOXO3B	0.810861053463644	0.791490140874739	3.60116268778548	0.00276113550908579	0.973053198215468	-1.47068650400028	2.24984438918776
LOC102723515	3.33347766500731	0.666986597494916	3.61408505305328	0.00269017205785761	0.973053198215468	-1.52873589432961	28.0356710378578
IL3	-0.569181539300252	-0.715052223961921	-3.71902247140018	0.00217794609528366	0.973053198215468	-1.54881723255254	0.565988488514009
RP11-890B15.2	0.108305595072273	-0.919497910642114	3.91694246719255	0.00146429579692868	0.973053198215468	-1.57677738812116	1.11438824491257
B3GALT6	0.754882670415584	0.320149129734598	3.55181573386895	0.00304991034378904	0.973053198215468	-1.58343204435367	2.12736190622349
TRNAE20	-6.75129329871921	6.30681139397855	-3.4843136443442	0.00349476623715979	0.973053198215468	-1.65707003690582	0.00116936630247451
LOC101930531	0.837001615609734	-0.473117385339416	3.56261318615855	0.00298423102571662	0.973053198215468	-1.74063040644456	2.30943202022414
LINC00551	0.273973480522155	-0.862747631485723	3.72572187970034	0.00214880526420919	0.973053198215468	-1.79725021091594	1.3151799238914
GIPC2	0.812398200779336	-0.346469417863533	3.47168683513225	0.00358494735767076	0.973053198215468	-1.86576374872591	2.25330539080452
FAM216B	0.307434643113882	-0.846051272118385	3.67027479310805	0.00240236393918997	0.973053198215468	-1.86686848819055	1.35993192468148
CRYGB	-0.656393374883117	-0.671458167325339	-3.53569822261412	0.00315066549773855	0.973053198215468	-1.87918636423005	0.518718789076396
NACAP1	1.55889583664747	0.653677850301047	3.37887810440097	0.00432343667555678	0.973053198215468	-1.89115413178069	4.75356962897234
C17orf67	0.342707898997411	-0.828408665702701	3.63401201759149	0.0025843269450875	0.973053198215468	-1.89661959239019	1.40875720242967
SOX30	0.391694925754609	-0.638203990495354	3.51156422992265	0.00330782479084171	0.973053198215468	-1.90831969131301	1.47948628938387
C1orf54	0.764203346946206	-0.617599578351398	3.43746943407287	0.00384123636040301	0.973053198215468	-2.04038932442678	2.14728305347919
TTLL10	0.433537435451432	-0.78298839143579	3.5102894566705	0.0033163416925637	0.973053198215468	-2.0564873994165	1.5427051023586
CTSV	0.555565501748222	-0.24824904785636	3.32810866164661	0.00478995557848981	0.973053198215468	-2.08156989125194	1.74292633402837
ZFP41	0.453157101041857	-0.668751702726889	3.4205046304967	0.00397503308405915	0.973053198215468	-2.10808131036262	1.57327132966546
RP5-1069C8.2	0.18290917850878	-0.908277739952001	3.62753579580559	0.00261825781500977	0.973053198215468	-2.10878604273297	1.20070535327795
CKLF	-0.940644465273487	0.126344494315852	-3.26057931044648	0.00548922355959886	0.973053198215468	-2.14639951866716	0.390376170387153
LOC101929290	0.328095458574219	-0.76932918014185	3.44540098307173	0.00378023966078506	0.973053198215468	-2.19221963549746	1.38832149315448
LOC100506675	0.796611867476209	-0.60147044114027	3.34447419872421	0.00463432640856676	0.973053198215468	-2.21419839316364	2.21801326045918
ALPP	0.437760676286779	-0.741564943067367	3.38804843601966	0.00424414828025486	0.973053198215468	-2.24844548527511	1.54923409459296
TPRX1	0.383093821715408	-0.787566083217347	3.40428972649695	0.00410727585577196	0.973053198215468	-2.28462180090853	1.46681564277256
TNFSF12-TNFSF13	-0.629421253929925	-0.684910338973203	-3.32424875303912	0.00482741566661674	0.973053198215468	-2.30104912873381	0.53290012563091
PRKAB1	0.956048326850944	0.335579005530075	3.1632739516778	0.00667910820255941	0.973053198215468	-2.30374311970921	2.60139626752291
NUP210L	0.137564442703343	-0.91877346922265	3.52876498214769	0.00319503017614783	0.973053198215468	-2.34597307970983	1.14747565002238
MICALCL	0.419029069632604	-0.701062855661405	3.31362380997532	0.00493204677197329	0.973053198215468	-2.3521173936942	1.52048455407513
CHD1L	0.514196073181209	2.02563394579073	3.09900860688433	0.00760192508407678	0.973053198215468	-2.35242980754222	1.67229355961096
KCNA5	0.791119729563693	0.959450459291538	3.10185596761732	0.00755848681367621	0.973053198215468	-2.37541978218351	2.20586501619359
PDE6G	0.391752193778693	-0.803906588982421	3.36553188353817	0.00444148462750263	0.973053198215468	-2.37869256949851	1.47957101906645
MCPH1	0.465259312116358	-0.659956742214155	3.23341067323653	0.00579844601081563	0.973053198215468	-2.46656642296716	1.59242707098605
PARS2	0.693985668049521	1.00014351888209	3.02783565353716	0.00877157373073465	0.973053198215468	-2.50705211759023	2.00167767823696
CLDN14	1.00412490693561	-0.0559331490173488	3.08806812969687	0.00777113804608732	0.973053198215468	-2.51041140133172	2.72951764544458
MIR208A	-5.07959370644205	2.56404011418137	-3.0241909492004	0.00883603188228759	0.973053198215468	-2.51709899529627	0.00622243663835035
STON1-GTF2A1L	0.749163123095635	0.158894479271593	3.0550921947567	0.00830401298630173	0.973053198215468	-2.51857537809199	2.11522908931966
KIAA0391	0.784378069772698	2.24130608148514	3.00026442720767	0.00927092804202673	0.973053198215468	-2.52577410932085	2.19104384050678
GSTA1	0.772304153252365	4.24643289931604	2.98006458613586	0.00965444608455543	0.973053198215468	-2.55303997033346	2.16474842386037
LOC101927346	0.320984330168	-0.839256184815098	3.30350252714471	0.00503382144689991	0.973053198215468	-2.57822851460305	1.37848398011213
VNN2	0.274606277795692	-0.862425137523379	3.33243590161092	0.00474830497288588	0.973053198215468	-2.57932621838594	1.31601242953731
RP1-60O19.1	0.29960405415863	-0.849960110814006	3.31361647825003	0.00493211974820362	0.973053198215468	-2.58502124315389	1.34932444239152
LOC100996404	0.401132672947277	-0.799215040918216	3.25036693914816	0.00560348286202341	0.973053198215468	-2.59686825888477	1.49351540444654
PTPN22	0.275390029355969	-0.787988001828128	3.25860177026328	0.00551116633708942	0.973053198215468	-2.59728509615716	1.3170442606291
IQCD	0.747591864003614	-0.55263270968493	3.11122395234461	0.00741729822344244	0.973053198215468	-2.64320111511716	2.11190812611143
REC8	0.373911442495118	-0.812824939176944	3.23812481500868	0.00574357530351274	0.973053198215468	-2.64559233527494	1.45340843453302
TDRP	0.992156591387773	0.864287599578927	2.95191463587364	0.0102150545810123	0.973053198215468	-2.65193750996318	2.69704462824903
CHST3	0.472300566096934	-0.197903136119214	3.01197192327773	0.009055556096789	0.973053198215468	-2.65283489417034	1.60367932293048
TRIM72	0.70621905399072	0.519573889915554	2.95812471798922	0.0100886925469413	0.973053198215468	-2.66055185319248	2.02631536772329
ARHGEF34P	-0.901658345087938	0.0113368039653787	-2.97779932104778	0.00969841655719297	0.973053198215468	-2.68748784035518	0.405895985688881
WDR66	0.690905527412797	-0.121792813376066	2.98410177905875	0.00957656694405287	0.973053198215468	-2.69538327931405	1.99552171496186
LOC101928206	0.637272753572612	-0.681098066074745	3.09920708471036	0.00759888918998067	0.973053198215468	-2.73474238545939	1.891315755087
PMF1	0.541743979137673	-0.728933205955623	3.11597972809288	0.00734662411808602	0.973053198215468	-2.7374035275395	1.71900215345618
GZMH	0.512873803332019	-0.743269946301716	3.11538331709178	0.00735545050946358	0.973053198215468	-2.76255406117866	1.67008379753094
GRIN3B	-0.464071278781735	0.000518924197034136	-2.91993706214196	0.010890749180226	0.973053198215468	-2.78369200454975	0.628718738564167
SAMD3	0.433677318635504	-0.746923455384459	3.11736232976534	0.00732620305875468	0.973053198215468	-2.78449054799864	1.5429209159544
C9orf173	-0.473401920730603	-0.729375021640464	-3.09329790773904	0.00768979099763309	0.973053198215468	-2.80062124881372	0.622879672607748
KRT40	0.352129827141921	-0.773449184204367	3.13327077701181	0.0070952406963348	0.973053198215468	-2.80535633204031	1.422093138022
LOC101930567	1.15832349402721	-0.420590096830104	3.00232112347056	0.0092327309697841	0.973053198215468	-2.80702589032567	3.18458981435031
GSAP	0.476622546040155	0.0275560522309135	2.90313368881914	0.0112631920337939	0.973053198215468	-2.81048286061848	1.61062539237352
LHCGR	0.277600270555469	-0.860983093877645	3.17673475300962	0.00650036632851435	0.973053198215468	-2.88320233367569	1.31995846547696
CHST13	-0.580846050704948	-0.482996293531728	-2.96061159840618	0.0100385216813242	0.973053198215468	-2.88585090824619	0.559424864489297
SLC9C2	0.194763745932743	-0.894748280182347	3.22154563512537	0.0059388686815919	0.973053198215468	-2.88890099724305	1.21502389824041
ZNF669	0.66486407912015	-0.193883706483742	2.8874334191165	0.0116224508180066	0.973053198215468	-2.89820372307764	1.94422624243523
ZNF14	0.584717676418291	-0.0440228476607739	2.8600487924105	0.012276112704575	0.973053198215468	-2.90392117697583	1.79448428888529
SRGN	0.682682182591236	-0.42812666355267	2.93367618923705	0.0105952248663416	0.973053198215468	-2.91631107448979	1.97917913921358
WNT5B	0.663320466740443	0.328311348375062	2.82561979456552	0.013149097387921	0.973053198215468	-2.91717507170649	1.94122742583911
MT1B	2.3980111968615	1.66685930375077	2.7874975759566	0.0141864692326849	0.973053198215468	-2.92574491355079	11.0012752386084
RNA5S13	-5.46849759237136	1.73460950482793	-2.86338875697041	0.0121945026957747	0.973053198215468	-2.92838862035278	0.00421756390055531
CREG2	0.649636293592775	-0.0459757507086092	2.84614452966925	0.0126216318530524	0.973053198215468	-2.93179738000858	1.91484426122185
TRNAE21	-5.29924816557638	1.64998496433262	-2.85701686817767	0.0123506582760731	0.973053198215468	-2.94001292187743	0.0049953481701535
BRI3	-1.05850512706108	0.703596050214701	-2.79479995651182	0.0139817687972637	0.973053198215468	-2.94450068272546	0.346974105041305
LPP	0.221709003256754	-0.515403443389657	2.91448275239507	0.0110102990585129	0.973053198215468	-2.96015869533928	1.24820810051844
PHACTR3	0.798823517108177	5.53024201991402	2.7477465408854	0.0153529789288516	0.973053198215468	-2.96058199704746	2.22292415726016
TRNAA30	-2.71832522748104	0.35953503083537	-2.85502952942599	0.0123997607015378	0.973053198215468	-2.97135400661682	0.0659851720912361
TRNAA5	2.81215934758035	0.406338073825422	2.85314207233225	0.0124465719737733	0.973053198215468	-2.97180798943895	16.645823557604
RNU1-27P	-4.1748358296138	1.08778123784443	-2.83994392787691	0.0127787634347149	0.973053198215468	-2.97295179123966	0.0153777160133801
LOC101929490	0.193855449238066	-0.90282702352465	3.18549867483211	0.00638655267985483	0.973053198215468	-2.97519855434481	1.21392079709708
RNU6-2	-3.13379848540775	0.567270974077292	-2.84638611234861	0.0126155481894307	0.973053198215468	-2.97545485128401	0.0435520508298013
RP5-1007G16.1	0.269669813667744	-0.864935706137952	3.13363245384609	0.0070900745168151	0.973053198215468	-2.97815281214003	1.30953198977615
LOC441493	0.233716202667705	-0.882911847282093	3.15560686337834	0.00678308764083871	0.973053198215468	-2.98176513093855	1.26328592415466
HS3ST3A1	-0.574821749421402	-0.520950119002868	-2.9148485744668	0.0110022407049584	0.973053198215468	-2.99190875559827	0.562805180215418
SNORD80	2.53998964865635	0.270275800417453	2.84442238639956	0.0126650829191724	0.973053198215468	-2.99754774640956	12.6795397198816
PLBD1	0.279851546559359	-0.80625260040544	3.06345217052467	0.00816559888885772	0.973053198215468	-3.00846802075216	1.32293340374351
LOC101929887	0.475095778472616	-0.76218528255734	3.0040057502216	0.00920155950181463	0.973053198215468	-3.0106143661343	1.60816821800537
C10orf88	0.484326888062673	0.799338599688871	2.74848139296169	0.0153305912980896	0.973053198215468	-3.01655450688212	1.62308212511527
MIR16-1	2.62650695991932	0.313525879694382	2.82923876846183	0.0130545555000684	0.973053198215468	-3.02233558402916	13.8253928085439
LINC00843	-0.460637424830917	-0.769284431884916	-3.00132137692136	0.00925127891716743	0.973053198215468	-3.02835470720937	0.630881377857243
PLD4	0.769028635178092	0.695150522907928	2.73181144417486	0.0158463363916866	0.973053198215468	-3.05434312126881	2.15766935141592
LOC100134391	0.423262476296996	-0.788102524250668	2.99800235207137	0.00931311914609211	0.973053198215468	-3.06862243564395	1.52693502762468
MRPS12	-0.782334789758606	-0.324778649783035	-2.83066316318754	0.0130175269739563	0.973053198215468	-3.06968775819556	0.457336978114247
FKBP5	1.15156623357526	1.36700323726428	2.69240851774567	0.017133246764106	0.973053198215468	-3.0914591425814	3.16314325314715
NT5C	0.761442352796554	-0.0364248255771293	2.75702369861698	0.015072663003423	0.973053198215468	-3.0961648051707	2.14136259446825
ANKFN1	0.491472726847847	0.292377533687732	2.71312166510058	0.0164446092520851	0.973053198215468	-3.12099493258397	1.63472194693122
SLFNL1	-0.392206051534793	-0.706827465976252	-2.91829099729163	0.0109266935471568	0.973053198215468	-3.1287898747051	0.675564898434158
LOC100128164	0.328770720576425	-0.12765750273855	2.73722372947745	0.0156770672286418	0.973053198215468	-3.138273585235	1.38925929049947
OPN4	-0.419006731888254	-0.661827920895591	-2.87961512238687	0.0118055140634205	0.973053198215468	-3.14655835716309	0.657699767691573
ZNF702P	0.160276856276033	-0.919627948216474	3.11276423924668	0.00739433512800735	0.973053198215468	-3.16646413791161	1.17383580982004
FLVCR1	0.816946576329888	0.653321145416077	2.67018729544521	0.0179030681253892	0.973053198215468	-3.16682462439079	2.26357761320552
RP11-778H2.1	0.301734172998017	-0.848853418792409	3.00901927491798	0.00910940385620669	0.973053198215468	-3.18029330367159	1.35220172719804
RAB25	0.73522547521915	-0.338126340571095	2.76870818085873	0.0147266826893371	0.973053198215468	-3.1861260674387	2.08595227003029
TSSK3	0.62736416026721	0.186848271152844	2.68157027242339	0.0175046310760706	0.973053198215468	-3.19180683404273	1.87266801546144
HOXB4	0.514260137488236	-0.217837170392163	2.72072134447147	0.0161987399067139	0.973053198215468	-3.19792182308277	1.67240069737081
LECT2	0.310153776354153	-0.844702444119767	2.99362660308101	0.00939527073738901	0.973053198215468	-3.19955742613531	1.36363479279679
SNORA8	-3.7189625146561	3.1415199067	-2.60276256468774	0.0204490268184639	0.973053198215468	-3.22727326573027	0.0242591232790959
ECT2L	0.539866006460777	-0.360081754371848	2.73844464524188	0.0156391265526761	0.973053198215468	-3.22987143571363	1.7157769437562
TRMT61A	0.534358111780832	0.18088291502377	2.65944713237205	0.0182870394176264	0.973053198215468	-3.23036625094857	1.70635260301925
MT2A	1.37784161367391	4.82280051435168	2.59078271018024	0.0209364979377678	0.973053198215468	-3.2305270460414	3.96633150631768
FGF2	0.599298300260602	0.401922569622681	2.64555923380742	0.01879536123385	0.973053198215468	-3.230641853049	1.82084066858794
DIAPH2	0.59952040717297	0.0331477836674806	2.67008777505612	0.0179065900231214	0.973053198215468	-3.23407777371479	1.82124513480246
OSER1-AS1	0.334871891562373	-0.832352954234452	2.95696516315444	0.0101121698224999	0.973053198215468	-3.23913675366494	1.39776130873467
LOC101929264	0.161051373440625	-0.911228022650413	3.06649526514248	0.00811578283175957	0.973053198215468	-3.23994453212008	1.17474531797253
ZNF567	0.583616974476349	0.01763092716368	2.66607975962482	0.0180489867878044	0.973053198215468	-3.24336287731168	1.79251018319402
PLA1A	0.657557535845813	-0.152993949367037	2.68813049558527	0.0172789172478134	0.973053198215468	-3.24648842747479	1.93007243991244
TEAD4	0.630252288637406	-0.0937392888356341	2.67791194658272	0.0176317379267911	0.973053198215468	-3.24679225622158	1.87808433883853
ARHGAP31	0.606369172343748	1.60084586470344	2.5943612239696	0.0207897253043114	0.973053198215468	-3.25073868851503	1.83376122601108
LOC101928524	0.415059324480747	-0.74941053449146	2.87900352726873	0.0118199528620795	0.973053198215468	-3.25139683991799	1.51446058261478
TCN1	-0.276323657960851	-0.824141592704684	-2.95151728197143	0.0102231926206376	0.973053198215468	-3.25804912798574	0.758567374655642
HJURP	0.144430894254939	-0.927504326373226	3.07762512354497	0.00793612875879157	0.973053198215468	-3.25887938995204	1.15538184868138
C14orf132	1.18821477472752	0.400931711567843	2.63140982018766	0.0193272784482289	0.973053198215468	-3.26548259426939	3.2812182618354
FMO3	0.804611605148855	-0.218174868089661	2.69944897416562	0.0168960991437947	0.973053198215468	-3.26604806216515	2.23582794609789
RP11-96H19.1	0.883490857582788	-0.55799010706818	2.78070618494427	0.0143794637611604	0.973053198215468	-3.27248670088353	2.41933052076324
OR2Y1	0.980376201106364	-0.0939541593938027	2.67970424419464	0.0175693541493015	0.973053198215468	-3.27351915363469	2.66545880188575
PLA2G3	0.80291318664649	0.0438889875863589	2.64850621149776	0.0186863683588918	0.973053198215468	-3.27759415943209	2.2320337974843
C20orf26	0.549745718649278	0.401673079935908	2.61735884369667	0.0198698545095811	0.973053198215468	-3.2800443240504	1.73281233997933
HIST1H4A	-1.24672972269483	-0.376249656241676	-2.74340853726237	0.0154857871378752	0.973053198215468	-3.28009193146067	0.287443280710001
YWHAEP7	0.562410048563246	-0.535466536906356	2.76472394272146	0.0148437798586165	0.973053198215468	-3.28058481428067	1.75489679437241
OLR1	0.587849777035483	-0.175102684039968	2.66711350283991	0.0180121555046349	0.973053198215468	-3.28547070188662	1.80011360542496
PNPLA2	0.872338941217814	2.85510781405418	2.55009162733327	0.0226771012515861	0.973053198215468	-3.30381938136624	2.39250023176829
TIPIN	0.851751303573331	1.97929307093048	2.55657484932823	0.0223907568321147	0.973053198215468	-3.30611921973097	2.34374787383709
ZNF138	0.518014747278019	-0.231190089814802	2.660677827723	0.0182426401798793	0.973053198215468	-3.31306770042049	1.67869171216405
SNORD45A	-3.81195360561123	1.66773135930142	-2.58433850229511	0.0212033252316119	0.973053198215468	-3.31466155516105	0.0221049523879305
FSD1L	1.06142941190911	2.06616559985147	2.54877552852822	0.0227356569857019	0.973053198215468	-3.3183542723335	2.89049975248277
LOC644145	1.044842137797	-0.477351838917898	2.73539579538757	0.0157340385263923	0.973053198215468	-3.32615330396769	2.84294969392437
FPR1	0.606010044264214	-0.646320552142882	2.77295839248542	0.0146027594225566	0.973053198215468	-3.33658262928021	1.83310278910232
SGK2	1.00886617618019	1.46019093810208	2.54476891077485	0.0229148134937539	0.973053198215468	-3.34300795845907	2.74248975133215
AMH	0.840076635272266	-0.375643899414346	2.69794289724575	0.0169465602412975	0.973053198215468	-3.34369834058767	2.31654449899717
NEU4	0.622746888685689	1.47590112205431	2.53649674504154	0.0232889983972276	0.973053198215468	-3.3545971096507	1.86404132985334
TAGAP	0.326119847506589	-0.455757721025507	2.68277429989785	0.0174629920264541	0.973053198215468	-3.36174967810464	1.38558141740039
FAM227A	0.443751906982203	-0.630394288702691	2.74501091126318	0.0154366008661819	0.973053198215468	-3.37791358460774	1.55854377382543
MT1L	0.919679634024082	-0.539924860947614	2.71854039161791	0.0162689321387419	0.973053198215468	-3.38072646701344	2.50848662742762
ZNF224	0.152304324501773	-0.923580882648528	3.00615759668744	0.00916189357430349	0.973053198215468	-3.3874954070406	1.16451457282994
KIFC1	0.516855451824998	-0.322413133134504	2.64145839407814	0.0189480514291785	0.973053198215468	-3.3882261033063	1.67674674011157
TFAP4	0.689781957929501	2.12114898977825	2.50453857997539	0.0247903560115384	0.973053198215468	-3.39119432817675	1.99328086676974
ACTR3BP2	0.342993191088291	-0.828292266811893	2.87228563509956	0.0119796938395383	0.973053198215468	-3.39206866672682	1.40915916705343
SPATA1	0.59995095861546	0.441207880443238	2.54631974665513	0.0228453075489387	0.973053198215468	-3.40125891409923	1.82202944335286
RPE65	0.80463419612512	2.76810843390205	2.49212865993806	0.0253979680004031	0.973053198215468	-3.40278406009773	2.23587845620449
HYPK	-1.19948271707974	0.990575671238529	-2.52309088676613	0.0239078701275684	0.973053198215468	-3.40457434793567	0.301350054837671
EIF3C	-1.70077525667595	0.849347538565799	-2.5294995022653	0.0236100802144217	0.973053198215468	-3.41122031265946	0.182541952315434
P4HA2	0.678302349668491	0.531407182838643	2.53500343223537	0.0233571685999935	0.973053198215468	-3.41304619694872	1.97052962080931
ZNF563	0.855692071759627	-0.183673909393689	2.60936100880249	0.0201852175007515	0.973053198215468	-3.42063123585229	2.35300226362098
PPP1R3B	0.184697198308484	-0.753494328973973	2.80652907180349	0.0136589884791377	0.973053198215468	-3.43730788148795	1.20285415870406
ELK1	0.548059441755987	3.83478912614567	2.46507651923269	0.0267721787454146	0.973053198215468	-3.44317152444175	1.72989280083752
CCT6B	0.556141749887806	0.131656502253696	2.54217660737266	0.0230314495012128	0.973053198215468	-3.44551808367105	1.74393098152111
LOC101927119	-0.532256638821486	-0.733522825795584	-2.74794101039379	0.0153470512296663	0.973053198215468	-3.44835673930678	0.587278198438043
DHDH	0.820721584014005	-0.432100796124472	2.65435984312453	0.0184716820390047	0.973053198215468	-3.4489371041404	2.27213878516706
ADRB3	0.196865624273271	-0.901282681241079	2.93532867833927	0.0105602149668595	0.973053198215468	-3.46157773451861	1.21758041645928
ZNF681	0.12216981561666	-0.888055464932563	2.92991734074713	0.010675285309857	0.973053198215468	-3.46601019536109	1.12994596796026
SNORD91B	3.98212691608961	2.61321845769711	2.47099058243343	0.0264658225195401	0.973053198215468	-3.46881417178634	53.630981603956
OR1J4	0.474984235325761	-0.762244880781462	2.76338727093855	0.0148832673225312	0.973053198215468	-3.47028218547776	1.6079888478656
NET1	0.69742159039274	1.15817824387821	2.47534095752396	0.0262426057261032	0.973053198215468	-3.47342968262904	2.00856711630483
LOC728407	1.39244264632875	0.563869772529602	2.49752275172445	0.0251321343792063	0.973053198215468	-3.48660919340141	4.02466889883846
CD99L2	0.388015285354028	-0.660575190279428	2.69926912369031	0.0169021173685643	0.973053198215468	-3.4875512814595	1.47405231552744
VBP1	0.279690160404007	-0.817819475893434	2.82494540306179	0.0131667888869532	0.973053198215468	-3.48927285357101	1.32271991783499
TTC22	0.612112635123783	-0.0456099368898235	2.53518150753108	0.0233490293715126	0.973053198215468	-3.49030123935432	1.84432366882314
LINC00330	0.198925688711471	-0.900261583056245	2.91827420805499	0.0109270607649007	0.973053198215468	-3.49195609213299	1.22009129597469
ATPIF1	0.729537052488777	-0.634989736434492	2.68190460356207	0.017493059227033	0.973053198215468	-3.49340809149242	2.07412017660295
LINC00466	0.212281365207729	-0.893634420615774	2.90249430468744	0.0112776077318776	0.973053198215468	-3.50482019792262	1.23649574302024
LOC728024	0.417942068942076	2.30508390300879	2.43296706483433	0.0284953723455464	0.973053198215468	-3.5078627576032	1.51883268426937
LOC101060195	-0.490510421619165	-0.754384107991518	-2.73549855573017	0.0157308304634011	0.973053198215468	-3.50869338445365	0.612313776218625
CMTM1	0.571563345852954	-0.713961087330408	2.70499641568997	0.0167114851490227	0.973053198215468	-3.50892291695912	1.77103362638878
ZSWIM7	0.274380376370245	-0.862610294611397	2.85729759917035	0.0123437374221473	0.973053198215468	-3.50971808157131	1.31571517403006
SCARNA4	4.31620876595489	2.95206044727953	2.44190882460887	0.0280051744025676	0.973053198215468	-3.51321131529783	74.904110282611
ZNF699	0.523606219252295	3.6993615149741	2.42125377589734	0.0291498686041417	0.973053198215468	-3.51668228631603	1.68810436058247
MEAF6	1.61517540363384	3.31250733632504	2.42205617961372	0.029104580957613	0.973053198215468	-3.5188127240459	5.02876991063067
LOC101928207	-0.757133381965821	-0.621091795413251	-2.65962580599589	0.0182805870145317	0.973053198215468	-3.52790177988335	0.469008971385152
IL22RA2	0.182714192269344	-0.889696225697073	2.89040207805957	0.0115536711332018	0.973053198215468	-3.53073749184361	1.20047125508014
PGBD1	0.458071428420622	-0.202469488843022	2.52930318439525	0.0236191495381194	0.973053198215468	-3.5337581235076	1.58102192892767
EGF	0.406104869470405	-0.299367528823276	2.5426592524416	0.0230096907046513	0.973053198215468	-3.54342135801462	1.50095994907979
AK7	0.431481104913548	0.523109511335646	2.4570235107001	0.0271947772204301	0.973053198215468	-3.5467586786725	1.53953605017176
C18orf54	0.466627676221119	0.238113629852077	2.47486039095684	0.0262671749274778	0.973053198215468	-3.54733621739461	1.59460758255608
TRNI	-4.32508565460893	4.14147931363438	-2.40641053193864	0.0299997950375052	0.973053198215468	-3.5507279598584	0.0132324166305267
NCMAP	0.282228195116391	-0.858612379730791	2.82928140120408	0.0130534457290338	0.973053198215468	-3.5530238024174	1.32608129073738
UGT2A3	0.166163902452513	-0.916652354002717	2.90640772677017	0.0111896574089887	0.973053198215468	-3.56129224310105	1.18076661640835
LOC101929036	0.582428820421198	-0.708525312592727	2.67392968153683	0.0177711152307281	0.973053198215468	-3.56267675149969	1.79038166970233
C10orf32	1.26885186356492	0.275593434532287	2.46664868102213	0.0266904102159637	0.973053198215468	-3.5753206910747	3.55676656387945
LIF	0.18258902687388	-0.878744569320152	2.85349276061062	0.0124378614221878	0.973053198215468	-3.57979845097354	1.20032100702388
KRTAP16-1	0.466894400100582	-0.742869828921856	2.69292608203978	0.0171157041041918	0.973053198215468	-3.58195009197917	1.59503295920325
TTLL6	0.250630623388351	-0.841142559093306	2.79959901594692	0.013848811829558	0.973053198215468	-3.58978771747274	1.2848354085198
DLL3	0.400416210201338	-0.584865145405527	2.61018967765137	0.0201523195470006	0.973053198215468	-3.59240743971799	1.49244573953206
FABP6	0.73799533440565	-0.445911292158087	2.57046332205539	0.0217889845514613	0.973053198215468	-3.6021707998237	2.09173807331912
NPIPB6	0.34001064185341	-0.759541199737152	2.70921161636739	0.0165725158590607	0.973053198215468	-3.60311792655148	1.40496254188946
AP5Z1	0.451066040555723	-0.45266356932312	2.55187527088547	0.0225979745103932	0.973053198215468	-3.61257877268997	1.56998496134897
TBC1D21	0.573832293112413	-0.712832055530277	2.64536004229279	0.0188027503707107	0.973053198215468	-3.61909406782894	1.77505657047989
SLC29A3	0.280318368870848	3.20065215029635	2.35988139139809	0.0328190209055264	0.973053198215468	-3.61984020365925	1.32355112274428
GPR152	0.323566942580928	-0.83801188788528	2.76609590753836	0.0148033557765061	0.973053198215468	-3.61997967285084	1.38204867107642
LOC101927818	-0.758432165998484	-0.620448168826543	-2.60857037744668	0.0202166536098533	0.973053198215468	-3.62175237044899	0.468400225422281
CRCP	0.571976341540986	-0.240932443846513	2.4935044545716	0.0253299113886827	0.973053198215468	-3.62274191891605	1.7717652066992
RARRES2	1.32876361171922	1.84913228955626	2.37267122763357	0.0320200295206989	0.973053198215468	-3.62341044166754	3.77637143860191
SCGB1C1	0.711387829120717	-0.6440669271573	2.61358787356353	0.0200179515569879	0.973053198215468	-3.6255368103016	2.0368160506577
ZNF551	0.364823141007374	-0.677384888145417	2.63432671284246	0.0192164485827078	0.973053198215468	-3.63236487636655	1.44025926282054
AC007392.3	-0.490607297660931	-0.754342809723167	-2.66871138109544	0.0179553676048678	0.973053198215468	-3.63379282810999	0.612254460556845
LOC100996763	0.997900201583277	-0.190892429287813	2.49872577940408	0.025073210164534	0.973053198215468	-3.63845510319361	2.71257997304795
VAC14-AS1	0.185751880706322	-0.906843691873155	2.85150769832615	0.0124872460041018	0.973053198215468	-3.63877584806331	1.20412345704806
PTP4A3	0.811856869916861	1.8036596417007	2.36174094867877	0.032701692243955	0.973053198215468	-3.63999502295918	2.25208593714762
SLC10A6	0.445134175357327	-0.75289847428774	2.66876377969941	0.017953508316703	0.973053198215468	-3.64548965286882	1.5606995892097
UGT3A2	0.231847749400853	-0.883829560328893	2.81569007066474	0.0134119464262716	0.973053198215468	-3.64597252765025	1.26092773720981
C20orf96	0.4155868299899	-0.706368876920507	2.64078512015914	0.0189732342309679	0.973053198215468	-3.64670598880906	1.51525967966103
ACAD11	0.518783825134375	-0.740346650499558	2.6480037358262	0.0187049089621231	0.973053198215468	-3.6472664601455	1.67998325337174
ZNF665	0.540371395883517	-0.120099481386004	2.45364151482389	0.0273741440417877	0.973053198215468	-3.64893738467358	1.71664429843283
SERTAD1	-0.487418596859308	0.566526007575175	-2.39511836886025	0.0306620900383551	0.973053198215468	-3.64911581797198	0.614209872801461
ABHD15	0.46363419906465	-0.45562830710929	2.53147465074881	0.0235190195091178	0.973053198215468	-3.65279019144408	1.58984129862438
SVIL	0.563760967972334	1.61666165879729	2.35378583073812	0.0332064174916563	0.973053198215468	-3.65834874069934	1.75726912056284
IL7R	0.475485704547145	-0.235827066467884	2.45669981722509	0.0272118959639221	0.973053198215468	-3.67446509568511	1.60879540699652
NR5A2	0.24020920756455	-0.797243657109753	2.71089683274369	0.0165172707290033	0.973053198215468	-3.6817039863725	1.27151513308191
TPCN2	0.377755927661603	-0.126843657224329	2.43099710181498	0.0286044602394142	0.973053198215468	-3.68484152294966	1.4590067962143
HSD17B7P2	0.875894416339126	-0.319502342300851	2.49399263467649	0.0253058044436731	0.973053198215468	-3.69127410938111	2.40102184703852
C15orf62	0.407876242461113	-0.514384963590032	2.5264021418767	0.0237535591657799	0.973053198215468	-3.69444362879764	1.50362106521251
PRKG1-AS1	0.745172130834167	0.270236355304451	2.38538858881734	0.0312438512884568	0.973053198215468	-3.70144741786909	2.10680404970975
TMEM235	-0.671826810679306	-0.611966271770845	-2.56224342907642	0.0221432400352306	0.973053198215468	-3.70254962892145	0.510774636418714
LOC647264	0.631530945815382	-0.684015436015513	2.58523200081495	0.0211661348462946	0.973053198215468	-3.70792473306956	1.88048730081412
GPD1	1.2610512216549	4.24480636802261	2.30397141244023	0.0365381367117217	0.973053198215468	-3.71071363449669	3.52912943537169
VSTM1	-0.406491892531162	-0.796395191301284	-2.66895982815779	0.0179465534742901	0.973053198215468	-3.71115815776463	0.665982495026502
PRC1	0.65668044815792	0.195449008180349	2.38431380969969	0.0313087522601379	0.973053198215468	-3.71235479627794	1.92838033930743
IGF2BP3	0.40004776272486	-0.451944805299355	2.48690170781395	0.0256581267922941	0.973053198215468	-3.72201481206742	1.4918959529555
BLM	0.500659881647009	1.88461670699064	2.30977784243142	0.0361341580421518	0.973053198215468	-3.72264474802534	1.64980959064938
PDCL3	0.547401656412107	1.2353561831173	2.32361426798989	0.0351883906638681	0.973053198215468	-3.72471902854853	1.72875527687096
LOC100996457	0.456992850132051	-0.771161371272711	2.63486320874954	0.0191961308455052	0.973053198215468	-3.72764615733954	1.57931759229684
C8orf49	-0.143186577121041	-0.928019291115036	-2.83609538671173	0.0128772501090808	0.973053198215468	-3.73119999597787	0.866592367502023
KANK2	0.489009093574482	-0.271548112285452	2.43405727243086	0.0284351716929689	0.973053198215468	-3.73256762159584	1.63069954844193
FANCD2	0.60267791427114	0.427838599647675	2.35444073855218	0.0331645891719926	0.973053198215468	-3.73320830137773	1.82700481757747
LRRC10B	0.477338400615132	-0.591640669405287	2.53433534132439	0.0233877290608173	0.973053198215468	-3.7392185522186	1.61177877870842
QRFP	0.78807530665078	-0.605667769360327	2.53977906857488	0.0231398291201698	0.973053198215468	-3.74032531387975	2.19915964237142
RBM3	0.71542518450657	3.51873808341246	2.27914100686986	0.0383141170682127	0.973053198215468	-3.75170487595324	2.04505602356652
SNORD18A	-4.60617872545589	6.63066214326889	-2.27946492930993	0.0382904352328316	0.973053198215468	-3.75201108988549	0.00998991968937197
OR6T1	-0.412354644330225	-0.793444689528845	-2.64323973842115	0.0188815784750626	0.973053198215468	-3.753694295998	0.66208942814905
SEC1P	0.2521408162395	-0.837054921130077	2.70858856274657	0.0165929862710838	0.973053198215468	-3.75480153123837	1.28677722365726
C16orf74	-0.359523060697328	-0.819902307641985	-2.66896149499334	0.0179464943542742	0.973053198215468	-3.75698781425543	0.698009154694695
LOC100506124	0.302267501170085	-0.782878646195604	2.64736790504414	0.0187283956410884	0.973053198215468	-3.75860905758212	1.35292308681708
RIMBP3B	0.201738668941241	-0.884625352184543	2.76194177257952	0.0149260846991115	0.973053198215468	-3.76176361058058	1.22352822040269
KIAA1211L	0.428779092963419	0.317401469617327	2.34168263589748	0.0339884694393714	0.973053198215468	-3.76559137444625	1.5353818202834
MT1M	1.33580546541869	5.17858633809479	2.2701632404228	0.0389759768226349	0.973053198215468	-3.76634751284469	3.80305794474662
SP6	-0.147796662638532	-0.914709755211429	-2.80157803381942	0.0137943431369898	0.973053198215468	-3.76708145656792	0.862606497239688
LOC101930026	0.457774952638216	-0.770851206393593	2.6130468455216	0.0200392863924644	0.973053198215468	-3.76763534331559	1.58055326369167
RP11-513O17.2	0.863669654014041	-0.506423026104698	2.49889568430347	0.025064898886772	0.973053198215468	-3.76847350532645	2.37184860689949
TRPV1	0.563081615926225	0.921250584663089	2.30697649339949	0.0363285322048571	0.973053198215468	-3.77086836861711	1.75607572160513
FERMT1	0.203208197118275	-0.797029626227006	2.66811374917981	0.0179765868830807	0.973053198215468	-3.77139338972615	1.22532755135793
CHAF1B	0.445247607178906	0.730972054254997	2.31366683966247	0.0358659396236386	0.973053198215468	-3.77280697404672	1.56087663224801
LOC101928105	0.530899055589743	-0.734293998895775	2.57419826949705	0.0216298237506187	0.973053198215468	-3.77303428951993	1.70046043003733
LOC643072	0.537464042989797	0.0455668250829616	2.35508344924722	0.0331235883024349	0.973053198215468	-3.78394436128939	1.71166065577868
TREX1	-0.566826296251211	0.237448952235311	-2.33593173681846	0.034366132595334	0.973053198215468	-3.7875604025514	0.567323100017709
MRGPRG-AS1	-0.162747570868247	-0.918248478782977	-2.7901468489982	0.0141118695195714	0.973053198215468	-3.79041362703137	0.849805677051078
LOC392232	0.374294667104047	-0.704597278095613	2.56573589378098	0.0219920532229976	0.973053198215468	-3.79142556440084	1.45396552315017
VAMP3	0.648951353392395	0.051424416366151	2.35024591376286	0.033433373124312	0.973053198215468	-3.79320739215636	1.9135331564753
ZBBX	0.154960687090535	-0.922256253375061	2.79493213545444	0.0139780902025255	0.973053198215468	-3.79321770255261	1.16761205797571
PCDH20	0.867956851790245	1.333946891454	2.27953820624311	0.0382850798937096	0.973053198215468	-3.79483928851761	2.38203901952128
SMLR1	0.166964311316059	-0.916243158035314	2.78304986071096	0.0143125751156267	0.973053198215468	-3.79802276658182	1.18171209080647
GPHA2	-0.362964042489825	-0.818177872930954	-2.6447522507336	0.0188253141329322	0.973053198215468	-3.79819344941749	0.695611445505038
TBC1D2	0.563105767055647	0.562298677091028	2.30737506946051	0.0363008166929463	0.973053198215468	-3.79826958481124	1.7561181333293
PKD2L1	0.147645527438255	-0.91465585581671	2.78530865307495	0.0142483958377857	0.973053198215468	-3.79830452324647	1.15910195369448
PXN	0.564352159342307	2.02811050179247	2.2612390273588	0.0396445103639153	0.973053198215468	-3.79861131194008	1.75830831005129
EFCAB4A	-0.477452303530621	1.51365219088175	-2.26792793066433	0.0391424291144183	0.973053198215468	-3.80408523084247	0.620361873961668
C2orf27B	0.47662720704475	-0.761475348151934	2.58188433002701	0.0213057997727541	0.973053198215468	-3.80805250910044	1.61063289952337
TSR3	0.885567093992802	1.88364352220719	2.25742111340442	0.0399337907464481	0.973053198215468	-3.81010819879416	2.42435884106283
LOC100507670	0.436506410781721	-0.78148593684928	2.59938941402379	0.0205851668177364	0.973053198215468	-3.8127965524925	1.54729216181309
MFSD2A	0.794954951010259	3.53868905149499	2.23709952659675	0.0415071083985888	0.973053198215468	-3.82000585754382	2.2143412407213
HIF3A	0.945703355253683	0.0152225583985565	2.34569379607443	0.0337273792448562	0.973053198215468	-3.82024898106551	2.5746236169406
CEP55	0.256706127026156	-0.787482746082814	2.62355167565711	0.0196289328809121	0.973053198215468	-3.82371169790013	1.29266519157171
DLX6	0.280334571740227	-0.823375628521136	2.6535210928208	0.0185022969001222	0.973053198215468	-3.82389290587373	1.32357256824397
ERP27	0.307137125114292	-0.819249832463589	2.64404749183258	0.0188515104694873	0.973053198215468	-3.82453827606949	1.35952738063822
RGR	0.391132903592452	-0.804205843931433	2.61284956894008	0.0200470712247012	0.973053198215468	-3.83084630927383	1.47865501891873
SEMA4B	0.674332078235792	1.66827439466294	2.24490892004892	0.0408957539755997	0.973053198215468	-3.83661275517931	1.96272159359874
COPRS	0.679353308019864	1.38374358928795	2.24922400615976	0.0405615756511184	0.973053198215468	-3.841179568837	1.9726016539905
LST1	-0.416877379480446	-0.791242398104816	-2.59280585829695	0.020853396493914	0.973053198215468	-3.84339811056724	0.659101734386375
PIRT	0.346937107894798	-0.807020014082285	2.61319525557898	0.0200334318276453	0.973053198215468	-3.84663258031179	1.41472774736613
NDUFAF6	0.522295823591762	2.05788907379167	2.22644367852695	0.0423550958656585	0.973053198215468	-3.85437317343023	1.68589372467402
SLC25A13	0.89458364734908	3.32000773501388	2.21521180252019	0.043266432844262	0.973053198215468	-3.85636672559874	2.4463170468115
HIST1H1B	1.0817222715493	2.41848781635599	2.21925234720602	0.0429365006491211	0.973053198215468	-3.8602892945064	2.94975545866908
LAMB3	0.464954019081902	-0.564396604377174	2.45326239322898	0.027394321186807	0.973053198215468	-3.86533796820375	1.591940988296
A3GALT2	-0.782695839261032	-0.315161111268451	-2.3885812266595	0.0310518137489226	0.973053198215468	-3.86583426863596	0.457171886630751
EVA1C	0.647728030037075	0.00365283106805879	2.31356952617942	0.0358726282531501	0.973053198215468	-3.86597109700902	1.91119371791047
IL18R1	0.177313467671011	-0.911098993112559	2.73883920003033	0.0156268846098152	0.973053198215468	-3.86714451422198	1.19400531653635
BNC2	-0.402967507412189	-0.171353680657367	-2.33213463232735	0.0346176569098366	0.973053198215468	-3.86857999191383	0.668333814865928
CDC6	0.382219855989117	-0.582316466162332	2.45608026412658	0.0272446900869921	0.973053198215468	-3.86924602984474	1.46553425619953
CASP5	0.356195649631479	-0.821713703423479	2.60793552339115	0.0202419300344027	0.973053198215468	-3.87578571977661	1.42788688647988
LONRF3	0.672808319941908	0.60878333397392	2.2585269851722	0.0398497967722744	0.973053198215468	-3.87632278931766	1.95973315769713
SMEK3P	0.433518564776236	-0.1883106155647	2.32971201905857	0.0347790400721136	0.973053198215468	-3.87819117854656	1.54267599074637
SMIM6	0.753485415975455	-0.544312759024247	2.44659474495725	0.0277515030750982	0.973053198215468	-3.87843288031349	2.12439151603296
PCOLCE2	0.445602687301679	-0.149403946715565	2.32310267622982	0.0352229403408434	0.973053198215468	-3.87926010139966	1.56143096692501
C4orf36	0.364018722288108	-0.817716921540316	2.59756519775829	0.0206591551869413	0.973053198215468	-3.8853459483287	1.43910115717231
RPL13AP3	0.793025156273958	0.0789374677314925	2.29201441817013	0.0373834634025293	0.973053198215468	-3.89235581553735	2.2100721372222
RRAS2	-0.362087347362353	2.77422183800656	-2.19251971330396	0.0451637387875136	0.973053198215468	-3.89594696420584	0.696221552069574
PABPC1L2B	0.880379380037582	-0.43242236210218	2.40897946349457	0.0298510326298956	0.973053198215468	-3.8960805713672	2.41181452715983
FLJ31662	0.0949070344169826	-0.952252681328815	2.78778187120063	0.0141784455244085	0.973053198215468	-3.89608897666577	1.09955662945132
MT1A	1.34989915249884	3.74489718064628	2.18607507820667	0.0457165521673505	0.973053198215468	-3.90241965330457	3.85703653858605
PDLIM1	0.606049023333253	2.19615508860114	2.19175885952202	0.0452286783116994	0.973053198215468	-3.9072898527509	1.83317424313509
BOK-AS1	-0.32936732744018	-0.834958103330513	-2.60915925342074	0.0201932349705943	0.973053198215468	-3.90781263726387	0.719378720664464
LOC101928070	0.566142609939763	-0.716715693984517	2.48941534251768	0.0255327005296901	0.973053198215468	-3.90845969878294	1.76145929421451
TRNAE5	6.20552685379601	3.80232413075348	2.20509624775406	0.0441028295078163	0.973053198215468	-3.91021238226967	495.479932669231
HIST1H2AK	1.02794121367978	2.83202000279705	2.18313153339045	0.0459711361045872	0.973053198215468	-3.91220907181022	2.7953049709052
NAAA	0.76575125700598	1.37751149001319	2.20586331780854	0.044038880157566	0.973053198215468	-3.91269472205022	2.15060942831922
ADIPOQ-AS1	0.112981253509544	-0.94327555021658	2.76504780677122	0.0148342277355696	0.973053198215468	-3.91320558110771	1.11961094397598
DERL3	0.766778568363088	1.57943195531857	2.19869320489212	0.0446400288230406	0.973053198215468	-3.91558019238849	2.15281990904121
LOC100506472	0.0969974125841092	-0.951237554761431	2.77536690756413	0.0145329855739841	0.973053198215468	-3.91694852166178	1.10185752265366
ETV3L	0.214803078202362	-0.858067589119531	2.64929344779949	0.0186573562029675	0.973053198215468	-3.91848716804988	1.23961776517071
PKP2	0.4333536500109	-0.0306153627896267	2.27948947415108	0.0382886413301082	0.973053198215468	-3.92500458177944	1.5424216016742
CDC25C	0.5105006747812	-0.580118849890368	2.42507756249371	0.0289346535641579	0.973053198215468	-3.92885492312272	1.66612517300902
LINC00997	-0.0799164990438639	-0.95966155004133	-2.78100684878766	0.0143708658074334	0.973053198215468	-3.93081891396794	0.923193430702446
SHE	0.565365252834095	-0.206115849900157	2.30719266106229	0.0363134982297841	0.973053198215468	-3.93091870519026	1.76009054338883
UBAP1L	0.639756114862534	0.472190956174236	2.23309361446927	0.0418240172471745	0.973053198215468	-3.93225047777364	1.89601841220172
CGA	0.522565610103352	-0.7384666870405	2.48895095785157	0.0255558283624419	0.973053198215468	-3.93648436542425	1.68634861742011
ZNF266	0.568432904654508	0.959088783532169	2.20456908031531	0.0441468287798102	0.973053198215468	-3.93748019501835	1.76549817847845
CRYGS	-0.351094988589358	-0.824085208901757	-2.57663317601061	0.021526665215858	0.973053198215468	-3.9401098518909	0.703916886607774
LOC643923	0.334614768833091	-0.832501504350021	2.58832886295222	0.0210377182114353	0.973053198215468	-3.94021933252764	1.39740195873259
IFT27	0.836031572349611	0.17437411621723	2.25358531217688	0.0402264179925905	0.973053198215468	-3.94112768209864	2.30719285747616
ZNF416	0.435366452423999	-0.518985384323981	2.39044108753422	0.0309404592665109	0.973053198215468	-3.94285990781657	1.54552931815647
GABRQ	0.719629387862754	1.25380196078402	2.19036806390718	0.0453476087556185	0.973053198215468	-3.9438577881899	2.05367195383508
NKX2-8	0.345733418914088	-0.773679878075257	2.53184275614556	0.0235020859172425	0.973053198215468	-3.95108253652143	1.41302587963112
TPSB2	-0.391066783150348	-0.804101861549405	-2.54755725478189	0.0227899895902042	0.973053198215468	-3.95167142513266	0.676334986749926
TAMM41	0.992365923323113	2.02750669569515	2.16747422834432	0.0473476284366422	0.973053198215468	-3.95204933385825	2.69760926491694
TRIM52-AS1	0.355150099068489	-0.822165499322495	2.56612621834174	0.0219752180328781	0.973053198215468	-3.95463417514002	1.42639473873572
LOC101929574	0.36626510311833	-0.816663030885995	2.55838752231352	0.0223113194931225	0.973053198215468	-3.95596979415724	1.44233756016038
LOC101929814	0.514697823367571	-0.576934482807628	2.4081493533695	0.0298990261080078	0.973053198215468	-3.9568405286488	1.67313284375402
MAFG-AS1	0.320368327143118	-0.803651372425423	2.55547424140644	0.0224391215386462	0.973053198215468	-3.95707575524054	1.37763509129651
FPR2	0.45805899885113	-0.318919357854688	2.31516969776185	0.0357627930262513	0.973053198215468	-3.9587455827524	1.58100227762786
LOC102724724	0.237075216362876	-0.881247100763972	2.64741809947422	0.0187265404955291	0.973053198215468	-3.95902229829749	1.26753645367169
PRND	-0.131747876469923	-0.933761593612182	-2.72497162449836	0.016062791429722	0.973053198215468	-3.9614988243256	0.876561969119811
LOC102724144	0.244526243926233	-0.877528479698562	2.63783183511974	0.0190840796895623	0.973053198215468	-3.96704674378396	1.27701617570288
SERF2-C15ORF63	0.940110764264244	-0.529719826548821	2.39393261415157	0.030732434819954	0.973053198215468	-3.9670595985452	2.56026498849198
SLC22A7	0.687878333648206	-0.215336259697856	2.29536219438607	0.0371449488454776	0.973053198215468	-3.96973577175802	1.98949001823275
PGBD2	0.15279416440808	-0.92329080736586	2.70192220716753	0.0168135492234299	0.973053198215468	-3.97402239802604	1.16508513827064
ARRDC1	0.684447725343533	1.78102016082736	2.15730725723232	0.0482618521756328	0.973053198215468	-3.97447284217926	1.98267655110494
TCTE1	0.671201585067571	0.323174118106653	2.21745047251212	0.0430833420985659	0.973053198215468	-3.97663281987847	1.95658691435457
KIAA1009	0.617153366949298	0.357107157817828	2.21424650464012	0.0433456041406491	0.973053198215468	-3.97667323318007	1.85364388044606
LOC102724213	0.681501824399946	-0.658990920121473	2.42566221532605	0.0289018808672359	0.973053198215468	-3.97844469440645	1.97684437710345
SSX6	0.381061309478813	-0.80920813021284	2.53680633015737	0.023274889630276	0.973053198215468	-3.98135224157745	1.46383734976359
HIST2H2AB	-1.18850108910211	-0.164825480659276	-2.30614522159525	0.0363863999045908	0.973053198215468	-3.98658583938459	0.30467760655771
KCNJ12	0.678065222132239	0.672958338517829	2.1858715673802	0.0457341112766258	0.973053198215468	-3.99048872499964	1.97006240937175
NPHP3	0.33415369802725	-0.832677957903347	2.55957784539461	0.0222593028633072	0.973053198215468	-3.99405820275336	1.39675780599682
OR51B6	0.310499096101254	-0.844470911355037	2.57533611423089	0.0215815582069822	0.973053198215468	-3.99575802835163	1.36410576413174
CCBL2	0.684085163954741	0.966785931794509	2.16744308988316	0.0473504037109805	0.973053198215468	-3.99796077322165	1.98195783943747
LOC102723900	0.798986480653005	-0.448353401787392	2.35132402971983	0.0333640967929264	0.973053198215468	-3.99999354889675	2.22328644237955
LOC102723393	3.55490522879859	2.54975792767196	2.14528589124672	0.0493639557660712	0.973053198215468	-4.00259436041691	34.9845042870787
ZNF839	0.170882200641098	-0.896356139275	2.65230514812443	0.0185467666487716	0.973053198215468	-4.00294687432815	1.18635098940409
OR2T8	0.426763119773722	-0.786397876583262	2.5000663570622	0.0250077043790855	0.973053198215468	-4.00506764254795	1.5322896496116
B3GNTL1	0.579038688551319	-0.306186186141922	2.29206967215726	0.0373795151329742	0.973053198215468	-4.0056204636801	1.78432231655108
RAX2	0.391610017248031	-0.63837444209097	2.40273108138211	0.0302140921728696	0.973053198215468	-4.00790496735446	1.47936067374553
RP11-24J23.2	0.746447763832533	-0.44811423606092	2.34249518470008	0.0339354261779558	0.973053198215468	-4.01089661944497	2.10949327334318
ENDOV	0.751523707094825	2.26821840387061	2.12505569672654	0.0512714326387618	0.973053198215468	-4.01269424429202	2.12022816330818
TAF1A	0.560579733021767	0.722719113025511	2.1679767789754	0.0473028585585096	0.973053198215468	-4.0144277021285	1.75168771720377
DSCAML1	0.630343410400598	1.70397038678139	2.13303766552037	0.0505108164985185	0.973053198215468	-4.0157151942443	1.87825548099218
LOC729458	0.415437993443208	-0.79201015261647	2.49758444134767	0.0251291096078305	0.973053198215468	-4.02030115035856	1.51503417042539
LOC652276	0.416601799583266	0.36507262002973	2.18442923281085	0.0458587373148987	0.973053198215468	-4.02255506692249	1.51679840290849
OR10Q1	0.296966419508936	-0.851237683242731	2.56947756079484	0.021831179093485	0.973053198215468	-4.02454600391578	1.34577010706826
SNX31	0.237043705968071	-0.816269086133987	2.54611619291014	0.0228544189517795	0.973053198215468	-4.02500921888888	1.26749651372687
ACSF2	0.479268582242719	4.97594824396336	2.10838359967156	0.0528944340961362	0.973053198215468	-4.02515682761161	1.61489280884989
FIBIN	0.84010029934443	1.40471506415253	2.13083783688288	0.0507193928251198	0.973053198215468	-4.03278740505278	2.31659931852199
MAP3K7CL	-0.549820937725993	0.565166772419009	-2.16482051565141	0.0475846887681376	0.973053198215468	-4.03376921360967	0.57705312957553
CNTD2	-0.283459575809499	-0.857961827060678	-2.57369567628055	0.0216511759699253	0.973053198215468	-4.03458572567466	0.753173567956478
TMEM72-AS1	0.176221753514786	-0.911620129565127	2.64976923246339	0.0186398431299123	0.973053198215468	-4.03769745982682	1.19270251530235
HNRNPH2	0.662930184172343	3.60761742239033	2.09776615024021	0.0539526191247296	0.973053198215468	-4.04174435590908	1.94046994643921
RP6-206I17.2	-0.137686140320472	-0.91837230826594	-2.66292757460412	0.0181617463154191	0.973053198215468	-4.04306332674279	0.871372137411566
LOC102724343	-0.390748782522529	-0.804289547953685	-2.49706930987132	0.0251543782676908	0.973053198215468	-4.04484103270917	0.676550095900939
NUDT13	0.788158103025859	0.619422924378899	2.1551771860119	0.0484554549760209	0.973053198215468	-4.04651672075106	2.19934173235612
SKP2	0.508348790014598	1.1350069126179	2.12768193826123	0.0510200112421566	0.973053198215468	-4.05045076297405	1.66254371845075
PPM1N	0.642587534839514	0.21013410405125	2.18066391317022	0.0461855738456053	0.973053198215468	-4.05253523641375	1.90139444392094
IBA57	0.2949756519616	-0.776556085709405	2.47802756254274	0.0261056553377435	0.973053198215468	-4.06392884976993	1.34309365659224
MKRN3	-0.459969051243628	0.621854267504727	-2.14258721026025	0.0496145539193553	0.973053198215468	-4.06407247970322	0.631303183253006
ZNF286A	0.379995231958804	0.491551085102987	2.14770490045302	0.049140325600599	0.973053198215468	-4.06798153494451	1.46227761721768
CLRN2	0.306287559365861	-0.846592622084335	2.53753175676463	0.0232418617517403	0.973053198215468	-4.07145758545317	1.35837286323024
FAM229A	1.02833587534122	0.188930451249087	2.17754374569182	0.0464580507143763	0.973053198215468	-4.07186347189875	2.79640838833319
GPC6	0.438441294192721	0.515125745146954	2.14125791120358	0.0497384249137756	0.973053198215468	-4.07636807827711	1.55028888997383
PRRG2	0.505248818719284	-0.676866747837666	2.38200352306864	0.0314486926008965	0.973053198215468	-4.07658679763493	1.65739786077279
KBTBD12	0.184288136658575	-0.711925314913354	2.42689482089347	0.0288329028137489	0.973053198215468	-4.07736216113828	1.20236221782124
CYorf17	-0.375983034490608	-0.811631725785124	-2.48676938733014	0.0256647456507892	0.973053198215468	-4.0779334136788	0.686613981699443
LOC101929732	0.338233539903153	-0.775842992365229	2.46489250928272	0.0267817647533537	0.973053198215468	-4.07819785007808	1.40246799740266
LOC102724103	0.99278714961115	-0.503377726721338	2.32351248288809	0.0351952620396037	0.973053198215468	-4.08077611840631	2.69874580820833
TEKT3	0.728301100420872	-0.311499924413061	2.2596260503711	0.0397664838819792	0.973053198215468	-4.08105765388757	2.07155824701881
RFTN1	0.631890492555402	1.21807519798835	2.10471224844647	0.0532581520067532	0.973053198215468	-4.0829062228806	1.88116354545627
LOC101927320	-0.426974963311174	-0.761240704726612	-2.43911675545549	0.0281573705095562	0.973053198215468	-4.08351614983906	0.652479887959323
MYLPF	0.88392318927186	0.0461246395227903	2.18443016648954	0.0458586565375184	0.973053198215468	-4.08356489480244	2.42037670014566
DUS1L	0.603807767101364	1.97515686277181	2.08388727729869	0.0553652983137536	0.973053198215468	-4.0845871488239	1.82907023072817
OSMR	0.283661158942584	-0.768463180862179	2.46051788696405	0.0270106272256378	0.973053198215468	-4.08622774807487	1.32798287938608
OR10J5	0.487475440983617	-0.756079854633868	2.42391874589735	0.0289997154463083	0.973053198215468	-4.08645200594377	1.62820053865078
POLE	0.436405190356408	0.189500702599878	2.15986412491799	0.0480304059898963	0.973053198215468	-4.08663652995822	1.54713555216857
QTRTD1	0.493807545114415	0.335684675897622	2.14733173112753	0.049174762600623	0.973053198215468	-4.08752444320608	1.63854318480575
CECR6	0.399421971850983	0.199566422313577	2.1579025599754	0.0482078734409953	0.973053198215468	-4.08792211239642	1.49096263014628
GKN2	0.334103907036777	-0.832689583443515	2.50821676256326	0.0246129530515569	0.973053198215468	-4.08889529726354	1.39668826177356
LOC102723590	0.520057184177623	-0.739728572008211	2.40536393235531	0.0300606033913176	0.973053198215468	-4.08975620004897	1.68212383781697
LOC101927300	0.297234231141728	-0.851165983394025	2.53376018768847	0.0234140689947251	0.973053198215468	-4.09056506928184	1.34613056822368
LSP1	0.531423569445476	-0.287354898089749	2.23197444254968	0.0419129588456031	0.973053198215468	-4.09410385566183	1.70135257904581
C1orf112	0.349761989587248	-0.429818248471941	2.2635786524328	0.0394682109530583	0.973053198215468	-4.0953594009852	1.41872983593145
C21orf54	0.646437768466671	-0.600522061642328	2.33924718632686	0.0341479252288094	0.973053198215468	-4.09602643429969	1.90872936827236
BSCL2	-0.576912041677055	-0.30730567008497	-2.23936433216994	0.0413289344431257	0.973053198215468	-4.09610023790305	0.561629981587969
SLC18B1	0.493465509915586	-0.366812941006564	2.25095964833479	0.0404278828652297	0.973053198215468	-4.09712299902431	1.63798284119583
CDHR4	0.47606040083604	0.630514579695826	2.12160279746441	0.0516037376889798	0.973053198215468	-4.09728945207006	1.60972024147053
LOC102723670	-0.36836610384665	-0.815442404892983	-2.47982020099167	0.0260146549377806	0.973053198215468	-4.09807197995837	0.691863841303456
CTLA4	0.327498589340669	-0.747442743756898	2.42915043535398	0.0287070811698203	0.973053198215468	-4.10589169738176	1.38749309401651
TBR1	0.455009092478321	-0.44690925952462	2.26931616244558	0.0390389761537947	0.973053198215468	-4.10871851991051	1.57618771442146
NR2F2-AS1	0.889836857121571	0.0973966906684064	2.16170449314718	0.0478644551765103	0.973053198215468	-4.11059474929974	2.43473240963367
SEC24D	0.597475416851828	1.0961200022187	2.09169076493374	0.0545668705986986	0.973053198215468	-4.11063361516843	1.81752451174507
PUS3	0.755007442836367	3.05254739911801	2.05483567868762	0.0584332234807854	0.973053198215468	-4.11166555299465	2.12762735887865
GCA	0.551113559279491	3.14727702257087	2.05286740001954	0.0586466250792705	0.973053198215468	-4.11359058268597	1.73518417287738
MEF2C-AS1	0.265412881185016	-0.867001975219587	2.54417226741263	0.0229416080807095	0.973053198215468	-4.11361827984049	1.30396924901803
GRAMD3	0.637875193381061	2.90992910103813	2.05397436759819	0.0585265193344049	0.973053198215468	-4.11397025983157	1.89245550226828
SLC1A6	0.740695395531784	0.961762348947448	2.09508858988019	0.0542225436511847	0.973053198215468	-4.11501192189048	2.09739352557449
VWA3B	0.477542120319985	-0.594777071016648	2.32498474957268	0.035095994384372	0.973053198215468	-4.11582429244283	1.61210716325357
HIST1H2BL	0.935990777321146	2.45002736174753	2.05741958606721	0.0581541572356838	0.973053198215468	-4.11616047333141	2.54973842970098
SRPX	0.527668011317602	-0.0682304153249767	2.17201464169777	0.0469445695898077	0.973053198215468	-4.11632365926041	1.69497503365627
PACRG	0.477060704753779	1.64412915539088	2.0662205432363	0.057212798333045	0.973053198215468	-4.12307383451439	1.61133125655255
SH3TC1	0.613112837909971	-0.104621002678494	2.17526096653818	0.0466583467446447	0.973053198215468	-4.12307410472756	1.84616928933886
TFPI	0.661223100083453	0.0877901602533629	2.14903925292816	0.0490173710755001	0.973053198215468	-4.12491270082519	1.93716022685724
CCDC37	0.60097406538366	-0.203571051949045	2.19354226570829	0.0450765998581108	0.973053198215468	-4.1268093742649	1.82389452793585
C8orf22	0.253311782728428	-0.873058926683575	2.54513132538956	0.0228985525171962	0.973053198215468	-4.12814130617188	1.28828487919967
RFWD3	0.590816750716613	0.942766341795976	2.08684245400819	0.0550616764744819	0.973053198215468	-4.12854380143682	1.8054624260966
AC079145.4	0.267019386700956	-0.866224266755793	2.53437924022439	0.0233857198188462	0.973053198215468	-4.12967193703235	1.30606576639166
MB21D1	0.24312822164152	-0.878210017193707	2.55050125240502	0.022658905806064	0.973053198215468	-4.132077314552	1.27523212599251
CYLC2	0.175895790099801	-0.91177753767855	2.59682511712376	0.0206892450618038	0.973053198215468	-4.13772665873059	1.19231380127412
ANKRD65	0.260851267071451	-0.847195634729479	2.51129663801859	0.0244653421275451	0.973053198215468	-4.13947649900789	1.29803459058974
HOXC8	0.399801759155317	-0.587541143211214	2.30385013525015	0.0365466196524946	0.973053198215468	-4.14385328919018	1.49152898636509
KRT8P41	0.433138409944369	-0.592485784317274	2.30573739757185	0.0364148216637476	0.973053198215468	-4.14581974846005	1.54208964647235
ZNF512B	0.687108344183463	1.5664152031303	2.05328359999059	0.0586014409603406	0.973053198215468	-4.14741088087132	1.98795872149533
HDHD3	0.680893827007011	0.269342536632286	2.11778397550856	0.0519735776645461	0.973053198215468	-4.1474360683711	1.97564282618286
TPGS1	0.796454541581977	0.872361982495666	2.07784478982044	0.0559909223913799	0.973053198215468	-4.14938101880503	2.21766433698763
CABP4	0.155801494548439	-0.921878239133753	2.60537266742549	0.020344278867264	0.973053198215468	-4.15216234893269	1.16859420774356
ZNF77	0.814038089165923	0.982522540916234	2.06744864819714	0.057082558103762	0.973053198215468	-4.15809329044355	2.25700359163585
HPN	0.66275929680869	-0.03246890103527	2.14372797930625	0.0495084791534257	0.973053198215468	-4.15935529880656	1.94013837297748
CASC1	0.450527243085506	-0.213409727255481	2.16692660712416	0.0473964582659194	0.973053198215468	-4.16105674645133	1.56913928526804
GLTSCR1	0.467496856592228	1.34887389332453	2.05026934733721	0.0589294021551895	0.973053198215468	-4.16121250143365	1.59599418668371
FABP5	0.899796766117116	-0.0805602629095296	2.16175393293997	0.0478600044136343	0.973053198215468	-4.16285929283471	2.45910328725861
EFCAB13	0.118455332400935	-0.940498711483887	2.62912419351295	0.0194145535780973	0.973053198215468	-4.1633733245284	1.12575658813499
LIN54	0.654808196395965	1.09424910193201	2.05849966633351	0.0580378698703168	0.973053198215468	-4.16370185624453	1.92477330351265
MPO	0.406362244089051	-0.538368921867447	2.2702549222745	0.0389691639361121	0.973053198215468	-4.16559760397129	1.50134630779161
LOC606724	0.567716748252173	-0.635292274596556	2.31290139965539	0.0359185822085314	0.973053198215468	-4.1680378860236	1.76423425829091
GPR26	0.326360410991784	-0.31560656981946	2.1816963710931	0.0460957396104153	0.973053198215468	-4.16896472144729	1.38591477779074
GEN1	0.182270636345447	-0.678877103579981	2.35104150944341	0.033382237525787	0.973053198215468	-4.16900332943457	1.1999388970175
SNORA3	-2.97500724856464	5.35626237908128	-2.01478596668415	0.0629186202635829	0.973053198215468	-4.17145755475686	0.0510470639848702
AC003051.1	0.381855317935431	-0.808814196730858	2.43149380903248	0.0285769173796542	0.973053198215468	-4.1731026499608	1.46500011055828
YOD1	0.448551354630018	1.56484972747412	2.03163698869581	0.0609943053094689	0.973053198215468	-4.18027916920724	1.56604190211875
KIF23	0.582118388554901	0.211207911735828	2.10100945563166	0.0536273219401995	0.973053198215468	-4.18139385933373	1.78982596443799
TCTEX1D1	-0.20847846866533	-0.87525262087295	-2.52768693244979	0.0236939427340084	0.973053198215468	-4.18149110255013	0.811818514050484
THAP6	1.0230235637133	2.15226449991854	2.01949547519992	0.0623753009768018	0.973053198215468	-4.18204353930283	2.7815923839946
C17orf104	-0.260752334849152	-0.615983670259824	-2.29490310071349	0.0371775723951576	0.973053198215468	-4.18227865987808	0.770471714980937
JMJD7	0.761365241162478	-0.0709366250089391	2.13753681325491	0.050086701646232	0.973053198215468	-4.1824262855765	2.14119747686577
FOS	-0.574882519277495	4.21893670726644	-2.00637303374463	0.063899962018685	0.973053198215468	-4.18307077109784	0.5627709796648
WDR90	0.33883212359856	-0.0811159189824988	2.12949906289107	0.0508467183648915	0.973053198215468	-4.1839577297549	1.40330774318323
MVD	0.664834965857075	1.16736781774391	2.04163768035093	0.059877893613433	0.973053198215468	-4.18571022203705	1.94416964048909
RP11-34F13.2	0.322997160336062	-0.838291205101593	2.46226107852284	0.0269192079055267	0.973053198215468	-4.18785035234773	1.38126142858179
IL18BP	0.861848380865472	0.444464677874679	2.07913761207989	0.0558565221254874	0.973053198215468	-4.18988991785024	2.36753275408569
TLE3	0.697063270526662	2.51557979195608	2.00827352857125	0.0636770614190711	0.973053198215468	-4.19018129997313	2.00784753573241
FAM71A	0.451271566684901	-0.695605315664052	2.32866157262533	0.0348492362757195	0.973053198215468	-4.19145873180443	1.57030766744208
LIPG	-0.149362453395252	-0.903228346801305	-2.56330757841057	0.0220970681762208	0.973053198215468	-4.19150200144023	0.861256892834411
FAM183A	0.997217323939361	-0.303165989351859	2.20794858350991	0.0438654719253551	0.973053198215468	-4.194041056596	2.71072824515077
MID1	0.611287756409631	0.440042386487685	2.07254543504941	0.0565449528195945	0.973053198215468	-4.19716121971273	1.8428029527761
ZNF740	0.631810526300233	2.86597679473436	1.99940884243796	0.0647228597575836	0.973053198215468	-4.19865969106181	1.88101312186667
IFI27	0.624012304754422	-0.687737676050116	2.31404133682866	0.0358402103388776	0.973053198215468	-4.19914038236977	1.86640161075865
LOC100506302	0.676867672586715	-0.513866435486852	2.25246419095515	0.0403123252943662	0.973053198215468	-4.19964135581158	1.96770457412281
EPHX2	-0.339539020420466	-0.466929122626995	-2.21418927277811	0.043350302397785	0.973053198215468	-4.2010406268161	0.712098509984713
GALM	0.571477218291781	0.49423967467613	2.06389629643891	0.0574600319699403	0.973053198215468	-4.20420950511718	1.77088109815032
MAGEA9B	0.286861411098111	-0.856402869618703	2.47948297817695	0.0260317503492358	0.973053198215468	-4.20449590923504	1.33223956706235
PARD6B	0.183106458252508	-0.54407553682241	2.23492342669388	0.041678980536564	0.973053198215468	-4.20661033417691	1.20094225148917
LOC102724759	0.298634007813446	-0.850501349391549	2.46962771240793	0.0265361229895818	0.973053198215468	-4.20678618902659	1.34801616979283
PPP5D1	0.816697731545942	4.08487156600563	1.98949507911867	0.0659109569852018	0.973053198215468	-4.20895155776456	2.26301440380219
C10orf82	0.330073012731585	-0.834779230259502	2.44507211037443	0.0278336896227034	0.973053198215468	-4.20993186176208	1.391069690554
ITGB7	0.397272502993052	-0.629715769604055	2.28440972482754	0.0379306259618251	0.973053198215468	-4.2101061608565	1.48776129422295
IQUB	0.604569631933357	-0.21763156425333	2.14750806604641	0.0491584871848453	0.973053198215468	-4.21048439106275	1.83046426597799
C19orf77	0.289077772953541	-0.855202584751763	2.46980588494315	0.0265269222616088	0.973053198215468	-4.21901914773465	1.33519556659333
TNNI3	0.795637007117849	-0.0120685889552024	2.10758711709576	0.0529731456459123	0.973053198215468	-4.21932256917475	2.2158520608623
TEPP	0.539380634609504	-0.598085724644964	2.26801079614405	0.0391362466520376	0.973053198215468	-4.21956813187644	1.71494435599831
CD69	-0.189239818345386	-0.880102840658878	-2.51376401825234	0.0243476982278757	0.973053198215468	-4.22282654729071	0.827588012106638
LOC100506944	0.220327692983325	-0.889579070346865	2.51700266594708	0.024194102191313	0.973053198215468	-4.2249871610322	1.24648512809952
RDH10	0.59869787806253	1.84891063541933	1.99478753746493	0.0652742413749735	0.973053198215468	-4.22715070389535	1.81974772357843
C2orf57	0.22483512995989	-0.887364957377504	2.51041634300873	0.0245074458324392	0.973053198215468	-4.23114309302125	1.25211626271488
NPVF	0.243207085745463	-0.87813245373635	2.49672406019735	0.0251713273377977	0.973053198215468	-4.23134855932348	1.27533269999723
HIST1H1A	0.814464157019822	2.0830332800525	1.98796995298738	0.0660954863735197	0.973053198215468	-4.2313748778471	2.25796543320272
RBP2	0.432194608269016	-0.783649050634113	2.37042554184455	0.0321589736140515	0.973053198215468	-4.23448288286075	1.54063490628156
HOMER3	0.692723595947895	2.097294836704	1.98336290224547	0.0666557671239764	0.973053198215468	-4.23753667156674	1.99915301017449
TLR7	0.436337161948172	0.430579232704292	2.04619394647273	0.0593754975634317	0.973053198215468	-4.23832685986937	1.54703030657951
DNAJB14	0.537826941868118	1.67723066077563	1.99098089450887	0.0657316352940838	0.973053198215468	-4.23903873107504	1.71228192823345
SENCR	-0.2134271565221	-0.892888726869327	-2.51422223775639	0.0243259101675438	0.973053198215468	-4.23913246702245	0.807811001770277
BZRAP1-AS1	0.441993281184578	-0.41170985899197	2.17859019814529	0.0463665002727498	0.973053198215468	-4.23916334502982	1.55580528723043
TFEC	0.0852321148616262	-0.940490918011835	2.59309900255114	0.0208413818649619	0.973053198215468	-4.24125726771401	1.08896980344053
LOC102723726	0.28882802507797	-0.855328461871511	2.45759462668372	0.0271645984045717	0.973053198215468	-4.24169610376997	1.33486214597438
WDR62	0.441056577344391	0.0730874751828837	2.07544508953766	0.0562411815851299	0.973053198215468	-4.24301572674571	1.55434864077297
C11orf71	0.611946245888016	-0.51535290000146	2.22437339927619	0.0425217153158654	0.973053198215468	-4.24391416360884	1.84401681874636
CALHM1	0.213627909747506	-0.808308998393414	2.42200184204183	0.0291076456564103	0.973053198215468	-4.24414116487424	1.23816186111082
FGF22	1.00383030558086	0.126921485165802	2.07786378308766	0.0559889457215437	0.973053198215468	-4.24618530351287	2.72871364428415
DDB2	0.507329168707903	0.992292748662989	2.00916016913709	0.0635733142994552	0.973053198215468	-4.24701786660186	1.66084941737163
MGC39372	0.43004875706899	-0.441531670557904	2.182456324234	0.0460297199462332	0.973053198215468	-4.24993696336052	1.53733247754667
B3GALNT2	0.52988668817828	3.52680208054367	1.96218766177352	0.0692869435496795	0.973053198215468	-4.25100114879522	1.69873981041005
NTPCR	0.90318716921035	1.2022246863888	1.99879588944542	0.0647957479013987	0.973053198215468	-4.25225995582787	2.46745478812758
RP3-513G18.2	-0.2357980676547	-0.881727410331682	-2.48996419275033	0.025505391829406	0.973053198215468	-4.25354641225272	0.78994017229996
VLDLR	0.582265074938608	6.19785591972757	1.96139186922302	0.0693876410831711	0.973053198215468	-4.25360803734333	1.79008852679287
MTRF1L	0.713137746642673	0.690452470983548	2.02056683442267	0.0622523023492463	0.973053198215468	-4.25436074291212	2.04038343115422
RNF157-AS1	0.291254355363841	-0.221183475859137	2.10826973280759	0.0529056802488036	0.973053198215468	-4.25555039960829	1.33810489482563
ZFP30	0.514515423689308	-0.528976019714129	2.21681153900247	0.0431355236884855	0.973053198215468	-4.25712468674244	1.6728276926922
EFCC1	0.597714113735487	-0.0723930464686091	2.08826016397678	0.0549165626998585	0.973053198215468	-4.25738525557922	1.81795840096394
ESR1	0.314099594927752	-0.23735342400801	2.10968718414694	0.0527658417344433	0.973053198215468	-4.25870006515143	1.36902607781112
GFOD2	0.786480105014393	0.335430899768892	2.04351152099623	0.0596708049279647	0.973053198215468	-4.25964108749205	2.19565433588987
LOC102724791	0.272689789699622	-0.806995855853842	2.40235715656192	0.0302359513099439	0.973053198215468	-4.25975929226007	1.31349272264718
MKNK2	0.725140372148447	3.36321602601814	1.95608747555085	0.0700622453533152	0.973053198215468	-4.26110011722154	2.06502095104999
TRNAA26	2.55326508562105	0.276888674428417	2.12847768025187	0.0509440569308205	0.973053198215468	-4.26154931914179	12.8489884143152
IRAK2	0.536908884756485	-0.103081695547399	2.08788125182266	0.0549553127995357	0.973053198215468	-4.26383524833851	1.71071067699166
LDHAL6A	-0.502089708484719	0.519853589470981	-2.02356400994821	0.0619093852058815	0.973053198215468	-4.26447669399208	0.605264510848562
USP2	0.738545344483329	1.96502548636502	1.96799964760169	0.0685555234644608	0.973053198215468	-4.26506864292361	2.0928888667843
LOC286190	0.156398278795124	-0.902588152733669	2.52119723295816	0.0239965492066175	0.973053198215468	-4.26615974361656	1.16929181449717
HIST1H2AB	1.07208029571869	2.05066762918527	1.96536327291815	0.0688864295233745	0.973053198215468	-4.26818231419925	2.92145066418814
TRNAG30	2.42205897310361	0.211321177073897	2.12770332651402	0.0510179683438844	0.973053198215468	-4.2694230194069	11.2690380907877
CITED4	0.50755501528178	1.47313199004758	1.9757174673449	0.0675951022046967	0.973053198215468	-4.27107931948162	1.66122455688266
RAB42	0.644180058720374	0.399594701209074	2.02842428904083	0.0613569748032078	0.973053198215468	-4.27256162400551	1.90442487235418
PLCE1	0.50622236663239	0.744798886232308	2.00485241784659	0.0640788209146322	0.973053198215468	-4.27264803839909	1.65901220269343
TPMT	0.227491859617497	-0.708080025239171	2.31243497493693	0.0359506959134573	0.973053198215468	-4.27278459081734	1.25544721989195
NR4A1	0.357333166066329	1.31796573941059	1.97806281979353	0.0673056746316406	0.973053198215468	-4.27456933243958	1.42951205543331
TLDC2	0.422428600731394	-0.560326096719489	2.2169962847206	0.0431204294757816	0.973053198215468	-4.27492220270459	1.52566228454331
RNA5S7	-3.35487684961726	0.677809811622553	-2.10300623163947	0.0534279502223986	0.973053198215468	-4.27657626526472	0.0349136695217804
LOC101927558	-2.76743595130734	2.77552400227193	-1.95837500767468	0.0697705942965874	0.973053198215468	-4.27735866436237	0.0628228793304937
LINC00222	0.220946245134567	-0.889256229771878	2.48691786759946	0.0256573185686229	0.973053198215468	-4.27962167133552	1.247256382663
MCC	0.505243929676119	0.525061576639065	2.01343364518581	0.0630754299895065	0.973053198215468	-4.2799042902755	1.65738975770292
TRNAE24	-3.15508228438363	0.577894170368128	-2.10388968751863	0.0533399584298835	0.973053198215468	-4.28020678210902	0.0426348926624506
FAM35BP	0.326083876660362	-0.747539453084807	2.33000676879434	0.0347593673653105	0.973053198215468	-4.28383913848367	1.38553157776068
CRYZ	0.607959393459333	-0.368061363873048	2.14923564107151	0.0489992989035564	0.973053198215468	-4.28390475318037	1.83667963167377
TNFRSF11A	0.722147469131467	1.02831345008172	1.98456254846948	0.0665094588186885	0.973053198215468	-4.28405108318317	2.05884978307559
KDM4E	0.629873592559205	-0.353340133361266	2.14414096188244	0.0494701296908642	0.973053198215468	-4.28695386963615	1.8773732503166
MIR671	2.1569636259146	0.0787347548534034	2.12485727676815	0.0512904747301744	0.973053198215468	-4.2894011805763	8.6448487724302
LOC101928882	0.277177572637543	-0.861186825388097	2.43940745663534	0.0281414876986361	0.973053198215468	-4.29062301361309	1.31940063968606
CRYAB	0.64784634037577	7.96509485430064	1.9375559496281	0.0724659887021497	0.973053198215468	-4.29122203023728	1.91141984526289
LOC100996660	-0.213579782260853	-0.892868362668466	-2.48487226517976	0.0257598219120757	0.973053198215468	-4.29322596021976	0.807687718427705
SLC2A4	0.461367016765106	1.28845551940214	1.96681947005439	0.0687034752121354	0.973053198215468	-4.29383005195891	1.58624092147093
C2orf61	0.202337677199656	-0.898557999939554	2.49239561395899	0.0253847489010277	0.973053198215468	-4.29488076156508	1.22426134346258
CBLN3	0.719362059195272	0.481093255213082	2.00851212170617	0.063649128094564	0.973053198215468	-4.29520817495011	2.05312302182412
FZD4	0.477728467850859	1.33845407946358	1.96364146374981	0.0691033256722355	0.973053198215468	-4.29615630361336	1.61240760343522
LOC442028	0.495209944823882	-0.202756707760981	2.08369267334455	0.0553853463988649	0.973053198215468	-4.29627496252582	1.64084268932743
NUPR1	0.757566118921812	1.52632055845537	1.95841473348412	0.0697655391615345	0.973053198215468	-4.29630197512462	2.1330782386646
EAPP	0.765050703375567	3.88260971377866	1.93067448529455	0.073377430298346	0.973053198215468	-4.2981357888683	2.14910333868649
MIR191	-2.07296098699097	0.0368435736705247	-2.12230317149175	0.0515361734821741	0.973053198215468	-4.29947074849168	0.125812699864783
SPATS1	0.265342225151573	-0.867144053814772	2.44268206533262	0.0279631636173439	0.973053198215468	-4.30071323429538	1.30387711897798
PSD4	0.255733057103318	-0.380096003078378	2.11853617993047	0.0519005359819794	0.973053198215468	-4.30125635275719	1.2914079497448
MIR4327	1.9762056795941	-0.0116644994240915	2.12277151645855	0.0514910384828797	0.973053198215468	-4.30553367726071	7.21531376818448
RNU6-15P	1.97761549578982	-0.0109289848505466	2.12250959400861	0.0515162757745119	0.973053198215468	-4.30584969088009	7.2254932082758
CNGA1	0.263188056820683	-0.784957503386867	2.35587208113672	0.0330733440634547	0.973053198215468	-4.30690857018256	1.3010713712923
RNU1-2	2.45151730066143	0.226014810546737	2.10347193438358	0.0533815497641821	0.973053198215468	-4.30791363649006	11.6059430714679
SNORD69	1.94491568077193	-0.0272904617566546	2.12214843707809	0.0515510934734275	0.973053198215468	-4.30909402392174	6.99304218225427
TRNAA13	-2.02689624737817	0.0138122216086607	-2.11813910792207	0.0519390812313084	0.973053198215468	-4.30959818073422	0.131743787367525
EDEM1	0.713163159917521	2.78540109381866	1.92599158692744	0.0740035875222842	0.973053198215468	-4.31123593285978	2.04043528463803
TRNAH4	-2.00748256771933	0.00408202852769374	-2.11790558423054	0.0519617625963215	0.973053198215468	-4.31135049810049	0.134326407014451
TRNAK20	2.16744749921931	0.0839774364012288	2.10986120942192	0.0527486968358419	0.973053198215468	-4.31357792884543	8.73595702087932
GJA4	0.572774797233227	0.0932782733350337	2.03066810270625	0.0611034719919442	0.973053198215468	-4.31394647614697	1.77318044764221
TRNAH6	-1.89267359459644	-0.0533096205659276	-2.12141703278377	0.0516216719146193	0.973053198215468	-4.31452859469947	0.150668443522529
EVA1A	0.702820100097308	0.981673167690154	1.96593362129062	0.0688147192079823	0.973053198215468	-4.31584712617768	2.0194397068615
MIR1244-1	-1.89952032453305	-0.0498688918319157	-2.11969089786944	0.051788593457119	0.973053198215468	-4.31683500454621	0.149640380829668
MIR486-2	-1.99696734895538	-0.00113777473604582	-2.11442589820059	0.0523008190573455	0.973053198215468	-4.31784972314932	0.135746330891712
GEMIN7	-0.689331695441481	1.88671766375515	-1.9345484799621	0.0728630571181997	0.973053198215468	-4.31813525076778	0.501911386674119
KLK8	-0.285973555004033	-0.856661294233296	-2.41704593084786	0.0293884579382728	0.973053198215468	-4.31913402204536	0.75128248334643
TRNAD8	1.91111722546076	-0.0441682684968227	2.11696193840979	0.052053508996817	0.973053198215468	-4.32043653486237	6.76063773742396
LOC102724002	0.622119495228831	1.32483145373182	1.94825801582354	0.0710688568048363	0.973053198215468	-4.32109533373864	1.86287220930731
MIR509-3	1.89069552213426	-0.0544046570579653	2.11739132912211	0.0520117427373497	0.973053198215468	-4.32138815209498	6.62397419991009
MIR196A2	-1.81578334129479	-0.0917595326863339	-2.12005223546028	0.0517536099679362	0.973053198215468	-4.32306376331448	0.162710400679745
MIR5739	1.80174482643433	-0.0988426387032152	2.12007590364862	0.051751319256233	0.973053198215468	-4.32418339911534	6.06021226341723
SYNJ2	0.70126465466324	2.92315966719508	1.916035254855	0.0753509306757212	0.973053198215468	-4.32456927112835	2.01630102025078
LOC102724220	0.317865888525065	-0.840819704201239	2.39035524087405	0.0309455907731738	0.973053198215468	-4.3251068536013	1.37419195395919
UBAC2	0.521874545515297	3.45866961007752	1.9130037551146	0.0757655435273076	0.973053198215468	-4.3252241761209	1.68518364418973
CA5A	-0.205381220102465	-0.896924417745964	-2.47347089597761	0.0263383371110064	0.973053198215468	-4.32525817197693	0.814336815666303
MIR34B	1.79268056499565	-0.103371358714959	2.11991675225743	0.0517667244344796	0.973053198215468	-4.3252716599797	6.00552912063945
ZBTB16	1.15976426928646	2.38658284313521	1.92201951059918	0.0745384793749208	0.973053198215468	-4.32597097549186	3.18918139949254
TOPAZ1	0.0877711445449111	-0.867345287186761	2.45395962180404	0.0273572250692043	0.973053198215468	-4.32750317632466	1.09173824318374
PLCD1	0.483210126576319	1.53981514855275	1.93655649347902	0.0725977265805611	0.973053198215468	-4.32777705942512	1.62127054125058
MIR107	-1.79357023864933	-0.102841035585941	-2.117706410022	0.0519811149466754	0.973053198215468	-4.32884453301653	0.166365144838761
MIR181D	-1.77688429187612	-0.111187909612841	-2.11800143729709	0.0519524516051633	0.973053198215468	-4.32989806481006	0.169164393903777
MIR1282	-1.73918092062137	-0.130045260145189	-2.11894078365547	0.051861286803298	0.973053198215468	-4.33183243066556	0.175664224651281
SDE2	0.542548586220885	-0.0325339466149659	2.03436196506161	0.0606882323552537	0.973053198215468	-4.33214675059503	1.72038583134878
SFTPB	0.666704488120717	1.0313526902192	1.95224658351666	0.0705544313610983	0.973053198215468	-4.33326794082466	1.94780770858131
MIR151A	-1.84434371345499	-0.0774536199817799	-2.112319404515	0.052507065492063	0.973053198215468	-4.33355593905	0.158129064820668
NBL1	1.3140651875345	2.95442922518685	1.91122298266435	0.0760100549376957	0.973053198215468	-4.33386948489645	3.72127066857446
MIR4787	-1.71487437760066	-0.142181808504333	-2.11863824092412	0.0518906328164659	0.973053198215468	-4.33459024969127	0.179986329607564
GLOD5	0.826139486341527	0.107191488832203	2.0203777079234	0.0622739991048072	0.973053198215468	-4.33465545237874	2.28448241928746
KCNJ13	-0.788921397219522	-0.0898869542485207	-2.05058349382089	0.0588951434801762	0.973053198215468	-4.33488286096302	0.454334577633272
SNORA70G	-1.71253893684125	-0.143377179551274	-2.11851071863091	0.0519030068108897	0.973053198215468	-4.33502453929926	0.180407168248442
C14orf180	0.618551573961672	0.662945910644965	1.96957392191719	0.0683586167231079	0.973053198215468	-4.33563797105099	1.85623747108392
RAD51C	0.734499675640717	0.646873468396087	1.97030800089426	0.0682669755346536	0.973053198215468	-4.33694453666767	2.08443883604339
ZIM2	0.411876323845077	-0.747235176499367	2.28879019776778	0.0376145358662046	0.973053198215468	-4.33738465432987	1.50964771735767
MIR3168	1.79600115692357	-0.101702910480961	2.1122489088424	0.0525139806875796	0.973053198215468	-4.33768930410059	6.0255041783137
SNORD93	1.85559471410855	-0.0719174266440377	2.10774432098848	0.0529576015757058	0.973053198215468	-4.34023021012007	6.39550061429575
MIR1178	1.76245638103923	-0.118524076014296	2.11239522674203	0.0524996287330351	0.973053198215468	-4.34056140646596	5.82673250534183
SLC22A3	0.403880638021526	-0.340255263794877	2.09116180194405	0.054620655322409	0.973053198215468	-4.34193692510847	1.49762517678506
CASP2	0.504029608021325	0.85817614163652	1.95368625404283	0.0703695805414277	0.973053198215468	-4.34273915603221	1.65537837490971
TRNAK2	1.77992012402123	-0.109811006210063	2.10996480239721	0.052738493341542	0.973053198215468	-4.34297633996448	5.92938278442199
TRNAD16	1.69547449517325	-0.15197563575145	2.11390697891155	0.0523515567552192	0.973053198215468	-4.34427285055967	5.44923098567508
UBE3D	0.400862164662323	-0.490735730407375	2.14286994136074	0.0495882444641093	0.973053198215468	-4.34625942230408	1.4931114507948
TOB1-AS1	0.207490888523594	-0.895981030808225	2.46054281039974	0.0270093180663571	0.973053198215468	-4.34641698471251	1.23058650432911
HIST1H1E	0.722293258559153	3.22851228132501	1.89926379083559	0.0776706396679094	0.973053198215468	-4.34715420445373	2.05914996348819
LFNG	0.760507295612784	2.41512151539627	1.90494574120016	0.0768776443570658	0.973053198215468	-4.34899871994996	2.13936123383038
IL12A	0.476687406086679	-0.698001317682294	2.23600828844867	0.0415932132320326	0.973053198215468	-4.35027688241016	1.61072986099929
APOBEC1	-0.40121319024736	-0.799020431847733	-2.322033529687	0.0352952470376303	0.973053198215468	-4.35044717006208	0.669507313392521
FAM26F	0.24681367692919	-0.876338819946952	2.42886153000881	0.0287231675458576	0.973053198215468	-4.35081788106147	1.27994060809494
CAPS2	0.471022947836352	-0.67264183712217	2.22251369899856	0.0426719090200869	0.973053198215468	-4.35341259902467	1.60163174123579
RNU4-1	-1.7146405015706	-0.142293922557824	-2.10658720777895	0.0530721137382258	0.973053198215468	-4.35460875025302	0.180028429018628
SNORA5C	1.59760918577876	-0.200912092560253	2.11294594023955	0.0524456431116436	0.973053198215468	-4.35527180506567	4.94120478851054
LOC101928428	1.59461979311863	-0.202406832622618	2.11287321507899	0.0524527693101144	0.973053198215468	-4.3557046885391	4.92645564366
RIN3	0.608976796235527	1.45201639885098	1.91977419635769	0.0748423824613319	0.973053198215468	-4.35776511719487	1.83854922553374
MIR3925	1.72702775388521	-0.136192570176432	2.10247892025727	0.0534805340114567	0.973053198215468	-4.36027562398097	5.62391338756233
HES5	0.618353929592673	-0.335302066966299	2.09257699592904	0.0544768684196573	0.973053198215468	-4.36033795508079	1.85587063245322
ARSJ	-0.231982709704236	-0.764274014011794	-2.31013757294842	0.0361092688869522	0.973053198215468	-4.36038149908416	0.792959833698209
TCEANC	0.545637919784827	-0.0804939067221282	2.02350565489014	0.0619160452859986	0.973053198215468	-4.36214005663441	1.72570889516675
ZNF804A	-0.266775351723176	1.14980595582646	-1.92545456700978	0.0740757009705888	0.973053198215468	-4.36451566256931	0.765845097923489
KIAA0247	0.495943578158289	1.9220534325017	1.90196816935619	0.0772922919209737	0.973053198215468	-4.3653767461408	1.64204690789427
PAPSS2	0.42685984711541	0.751650726939591	1.94434190398093	0.0715772414745615	0.973053198215468	-4.36549328189418	1.53243787108452
DEFB134	1.51258663671343	-0.243454859044168	2.11213896475267	0.0525247672115028	0.973053198215468	-4.36552927551768	4.53845495891905
TRMT10A	0.508018182660825	0.865367586933716	1.93818274669872	0.0723834812580522	0.973053198215468	-4.36597011967264	1.66199416012048
GTF3C6	0.965929397363963	2.16317094325227	1.89804861050879	0.0778411880167849	0.973053198215468	-4.36612823397393	2.62722826117357
PRRT4	0.535630030480283	0.416339010641189	1.96645495450462	0.0687492309164251	0.973053198215468	-4.36656167117578	1.70852432563741
SIRPA	0.489634160627002	1.53362851948384	1.91006310283155	0.0761696962596873	0.973053198215468	-4.36815375666565	1.63171916363295
MIR7843	2.20010893661646	0.100302718408297	2.0751577449254	0.0562712169908199	0.973053198215468	-4.36871325422144	9.02599670742098
TRNAV18	2.16251397983807	0.0815054383849452	2.07604200701079	0.0561788344541948	0.973053198215468	-4.36953574703247	8.69296414789168
SNORD36A	1.81080111636134	-0.0943090583469292	2.09166766177031	0.0545692186983159	0.973053198215468	-4.37046662342504	6.11534457297153
CCDC112	0.611776038754213	0.699455023594368	1.94477790403625	0.0715204779954836	0.973053198215468	-4.37049347411467	1.84370298063846
HELB	0.753547327328246	1.44203004956202	1.91202049818586	0.0759004631259128	0.973053198215468	-4.3708490671928	2.12452304405707
HOXC-AS3	0.281263617639244	-0.817511105729974	2.34874860613744	0.0335298109150261	0.973053198215468	-4.37230169576912	1.32480279929262
LOC102723699	1.53050721591442	-0.234447186240655	2.10666595332742	0.0530643135464556	0.973053198215468	-4.37272523348405	4.62051982923464
ATP2A3	0.769398421206662	1.5387714446944	1.90675478079059	0.076626702736069	0.973053198215468	-4.374170876331	2.15846737493623
LOC102723864	0.300056097545203	-0.849786144177781	2.37604238151881	0.0318125176081448	0.973053198215468	-4.37484085544964	1.34993453346548
TRNASUP1	-1.75134908297879	-0.123964853044626	-2.08992320290103	0.0547467867384918	0.973053198215468	-4.37874564367057	0.173539666046541
LOC101927834	-1.40048721329465	-0.299379658044715	-2.11148085747664	0.0525893763776419	0.973053198215468	-4.37919946535094	0.246476847885799
LOC102723916	1.40219750559978	-0.298651565409404	2.11133575359605	0.0526036317116756	0.973053198215468	-4.37925929331345	4.06412108999906
SEC16A	0.560297772413053	1.11824311708216	1.91768354878789	0.0751263565847709	0.973053198215468	-4.37953185174132	1.75119387989336
LOC101929054	0.3650191144847	-0.817236640325455	2.32565638237693	0.0350507972569904	0.973053198215468	-4.37975911744433	1.44054154309534
NUP85	0.700954396415106	2.98476595343452	1.87737070584987	0.080795392196729	0.973053198215468	-4.38150819962885	2.01567554326324
LOC102724902	1.51550553396253	-0.241952838146315	2.10194951270674	0.0535333748723318	0.973053198215468	-4.38212904403313	4.55172159516855
PDPR	0.392892438140093	0.876034406218975	1.92631026672366	0.073960823760357	0.973053198215468	-4.38283509870219	1.48125905378138
STEAP1B	-0.405687952450017	-0.703244034204225	-2.22991706558484	0.0420769220040864	0.973053198215468	-4.38410951048607	0.666518120324069
RNU105B	1.60864787498338	-0.195392783366952	2.09482183761204	0.0542495030139523	0.973053198215468	-4.38415940637037	4.9960513727335
TMEM74	0.341882468876799	-0.013177470331752	1.99563366075308	0.0651729687735424	0.973053198215468	-4.38608050623108	1.40759485158785
FBLN7	0.592034102675784	-0.0197325355745749	1.99944282203997	0.0647188213257834	0.973053198215468	-4.38658756745543	1.80766164765997
GGT6	0.453490073697186	-0.576599935164645	2.15942454236013	0.0480701232591951	0.973053198215468	-4.38674904372656	1.57379527322225
MDM1	0.542050365466528	4.00847513186864	1.87003363702736	0.0818675781259644	0.973053198215468	-4.38822724956519	1.7195289129071
ZNF222	0.511195406013739	1.11239755568171	1.91108781447025	0.0760286434161294	0.973053198215468	-4.38964321820782	1.66728308437605
SLC22A25	0.319625739680384	-0.701698578891908	2.23383450774502	0.0417652349243791	0.973053198215468	-4.39107833739676	1.37661245649438
ZP1	0.234141133286808	-0.833422535775982	2.36303941830819	0.032620000757862	0.973053198215468	-4.39202995606741	1.26382284709393
LALBA	0.399804342853001	-0.741944223995515	2.25489299929266	0.0401264315846272	0.973053198215468	-4.39270117082943	1.49153284003005
BRD7P3	0.61621641452876	-0.0453024374080966	1.99776883900175	0.0649180454553854	0.973053198215468	-4.39646666774619	1.8519079177097
LOC101929700	-1.39842544863059	-0.300446307746758	-2.10106186607819	0.0536220801631573	0.973053198215468	-4.39677867905199	0.246985549372452
LOC101928102	-0.557764399796088	-0.0434634145021784	-1.99578007499591	0.065155458977219	0.973053198215468	-4.39705643731681	0.572487487437997
GPSM2	0.591404498649144	0.34929395414368	1.95213296716797	0.0705690381988458	0.973053198215468	-4.39804604283321	1.80652389481227
STK38L	0.540668913974941	2.73834404367376	1.8670568876315	0.0823062047703921	0.973053198215468	-4.39919160286617	1.71715510715181
MIR125B2	-1.50833497463287	-0.245451429167028	-2.09146098633198	0.054590228385954	0.973053198215468	-4.40023575404952	0.221278105061968
SAP30	0.743456116311426	0.998274481483781	1.90841684212187	0.0763968001513967	0.973053198215468	-4.40289701959857	2.1031918435494
PLAC8	0.206289603539019	-0.896543127456264	2.43049068269854	0.0286325676297565	0.973053198215468	-4.40292761722899	1.22910910680464
PRSS8	0.23773546831995	-0.880892349108466	2.40648475715049	0.0299954869253736	0.973053198215468	-4.40389736600092	1.26837362343696
DUXA	0.231716631508181	-0.835330897702945	2.35846455155255	0.0329086834667881	0.973053198215468	-4.40462177742684	1.26076241786049
TSN	0.288243190262425	3.70937905429779	1.8584995705374	0.0835788847274671	0.973053198215468	-4.4052952774665	1.33408170035559
PLSCR4	0.447411676676575	0.968946734640637	1.90651331733801	0.0766601546913949	0.973053198215468	-4.40611841105807	1.56425813534164
LINC00692	0.448119530589396	-0.733112304214555	2.23262336266636	0.0418613670591588	0.973053198215468	-4.40773338942166	1.56536579356726
CBX8	0.62218460488881	1.11300957441412	1.89800879656476	0.0778467815301671	0.973053198215468	-4.40993873854288	1.86299350423214
ADAMTSL4	0.517812348543606	0.826116110100255	1.91132600946523	0.0759958893312596	0.973053198215468	-4.41023615606908	1.67835198146773
FLJ41309	0.198905310193322	-0.900327885352533	2.43195179838588	0.0285515438177567	0.973053198215468	-4.41061121147428	1.22006643257541
GYS2	0.35335765999873	-0.356970458035042	2.05120787074395	0.0588271074324076	0.973053198215468	-4.41083667514956	1.42384030309615
CMC2	-0.788769505697392	1.08157643847103	-1.89956157708681	0.0776288972593231	0.973053198215468	-4.41092170097633	0.454403592445075
PPP1R26	0.5556849965126	0.416207289776062	1.93392811460066	0.0729452067913612	0.973053198215468	-4.41717523938427	1.7431346170441
PCNAP1	0.532447996903011	0.597187326393111	1.92041907237815	0.0747549842453455	0.973053198215468	-4.41719630242429	1.70309638439127
CRTC3	0.489148089541037	1.08205741360158	1.89322034881203	0.0785221606750797	0.973053198215468	-4.41848057847476	1.63092622485501
EFCAB4B	0.533739585388865	-0.203564276810504	2.00938740171135	0.0635467503365819	0.973053198215468	-4.42023559264665	1.70529750523683
ITPR1	0.820598712417116	4.041349496266	1.84770334488351	0.0852096599773011	0.973053198215468	-4.42117755645147	2.2718596209972
KRTAP21-1	-1.19998452487704	-0.399634688073131	-2.10227110456967	0.05350127062621	0.973053198215468	-4.42194356562553	0.301198872965732
NCAM1-AS1	1.23150030982192	1.92921373706617	1.86650475064044	0.08238779383918	0.973053198215468	-4.42202090606935	3.42636629296573
SLC6A3	0.49332830220294	-0.4298678916586	2.08011420032252	0.0557551941207039	0.973053198215468	-4.42205865993518	1.63775811273442
LAMA5	0.407454535817042	-0.316527691923737	2.03423994889032	0.0607019072405573	0.973053198215468	-4.42217818218548	1.5029871118997
NUDT18	0.53971168517269	0.077273040952148	1.96301981557834	0.0691817868555052	0.973053198215468	-4.42311172094305	1.71551218327778
TMEM132B	0.318798935921118	0.993190205297381	1.89245706601335	0.0786303024616994	0.973053198215468	-4.42499755291114	1.37547473853985
COL18A1-AS1	0.197971601449855	-0.872801312605726	2.39343187531707	0.0307621870481675	0.973053198215468	-4.42567356087965	1.21892777754851
TM4SF1-AS1	0.313939863129889	-0.842797163448391	2.33627471512014	0.0343434984775856	0.973053198215468	-4.42750000156986	1.3688074182783
GYG2	0.155777296233041	-0.889323402796009	2.41744163144675	0.0293659424770981	0.973053198215468	-4.42766655605012	1.16856593007449
FLG	0.0731592484465744	-0.947814439790614	2.5037642062692	0.0248278604962916	0.973053198215468	-4.42837219717017	1.07590185897266
TMEM206	0.563845486350368	1.3924651096729	1.87373226480399	0.0813255026680826	0.973053198215468	-4.42973271468929	1.75741764837525
PXMP2	0.875206798361031	1.4439255475961	1.87286266738128	0.0814526616511812	0.973053198215468	-4.43023525212182	2.39937142874437
LOC100131395	0.147042293020541	-0.916310135525597	2.45057570747063	0.0275377152718476	0.973053198215468	-4.43110825603231	1.1584029543538
ZNF215	0.351253284504146	-0.694978527241812	2.20218839324288	0.0443460397375606	0.973053198215468	-4.43173865841036	1.42084715890832
TRNAR10	2.05487077195984	0.0276907586088097	2.04245676996571	0.0597872904956457	0.973053198215468	-4.43191111238275	7.8058290754616
HS6ST3	0.489095095307596	1.28268931294457	1.87479610639112	0.0811701820755383	0.973053198215468	-4.43369856769666	1.63083979746002
LOC101928815	-0.381529092817199	-0.808847160257166	-2.28521074518636	0.0378726393504754	0.973053198215468	-4.43487373146766	0.682816520712909
LCA5L	0.328811362405889	-0.767662330090487	2.25985166269707	0.0397494019109936	0.973053198215468	-4.43517740109093	1.38931575368602
LINC00641	0.156865974127376	-0.896851094559364	2.42184215765235	0.0291166538070704	0.973053198215468	-4.43553201194128	1.1698388147256
LPXN	0.512644143896358	2.47665699111392	1.84489362245678	0.0856387083910145	0.973053198215468	-4.43597295497377	1.66970029106811
SLC6A10P	0.555954829221582	1.2842932319306	1.87256361024064	0.0814964331988345	0.973053198215468	-4.43727489766969	1.74360503524419
SRCRB4D	0.424867613160156	0.051618938147789	1.9546176316187	0.0702502275777976	0.973053198215468	-4.43851929460976	1.52938793542488
FBN1	0.492423820917246	1.01072673519966	1.88284784631039	0.0800032361701404	0.973053198215468	-4.4390779846112	1.63627746088285
SLC30A4	0.51773175247447	1.38237028020631	1.86748628149621	0.0822428034702243	0.973053198215468	-4.43936139729531	1.67821671834631
TRNAL12	-1.50846270706769	-0.245386613478413	-2.06740135180695	0.0570875688244136	0.973053198215468	-4.43989457068951	0.221249842475898
AP4S1	0.503388766562309	0.233271893357568	1.93473676291775	0.0728381409762554	0.973053198215468	-4.44035764021325	1.65431787965766
NVL	0.574320688604896	2.72284294747638	1.83874900865608	0.0865837308353637	0.973053198215468	-4.44107809579427	1.77592371184454
PITRM1-AS1	0.291901977452155	-0.660065695086516	2.17460097831471	0.0467164050269709	0.973053198215468	-4.44155548427242	1.3389717617828
LOC101928506	1.34381963163919	-0.327831152613992	2.07635911993708	0.0561457383596048	0.973053198215468	-4.44453452429552	3.83365873940689
TNNC1	0.967013346542184	1.30688977206514	1.8686306799849	0.0820740433264618	0.973053198215468	-4.44478116513704	2.63007758707152
OXTR	-0.338894303849159	-0.384109736570054	-2.03794412998064	0.0602880186342148	0.973053198215468	-4.44604992457053	0.712557759721554
CHMP1B2P	1.00763106405545	0.450432644959265	1.91692549477412	0.0752295635819351	0.973053198215468	-4.4463940949532	2.73910455996409
TRNAC10	-1.56033278546483	-0.219460752564404	-2.05892350866618	0.0579922950476627	0.973053198215468	-4.44833009270526	0.210066152605223
C1orf233	0.56286045274274	0.746726439248635	1.8907392244275	0.0788741761116946	0.973053198215468	-4.44833179629563	1.75568738525253
VASP	0.518759778652856	1.26616701784707	1.86561851657219	0.0825189038462861	0.973053198215468	-4.4484392996876	1.67994285617119
USP51	0.229236027294935	-0.863072592864326	2.36435648630339	0.0325373364387055	0.973053198215468	-4.44886183926007	1.25763884107543
ATP5SL	0.585948468769774	0.362525894622279	1.91776020760054	0.0751159268129786	0.973053198215468	-4.44917676745261	1.79669428616779
ZNF565	-0.37488076808792	-0.548157904921913	-2.10641105575239	0.0530895664250972	0.973053198215468	-4.44947973311909	0.687371230491367
SYNM	0.503797567578029	0.558552843529559	1.90111197392939	0.0774118953808509	0.973053198215468	-4.45029889399812	1.6549943047394
MPP3	0.606889020911795	3.93374445672406	1.82743058889343	0.0883488571174239	0.973053198215468	-4.45070882194418	1.83471475198164
OTUD3	0.488503711310697	-0.112654989680213	1.97154744178891	0.0681124991472051	0.973053198215468	-4.45113903413219	1.62987563002699
C12orf4	0.434108959832677	2.76514655315991	1.83095838421998	0.0877952806010439	0.973053198215468	-4.45155957324376	1.54358704794036
TRPM1	0.507557091887232	0.420398620988973	1.91066043153555	0.0760874445590209	0.973053198215468	-4.45184842184958	1.66122800659422
JRK	0.49312659142674	-0.142095930565943	1.97605616192344	0.0675532358931258	0.973053198215468	-4.45209938624365	1.63742779258996
FCRL2	0.212747106020926	-0.893363942008669	2.3985163774108	0.0304613485653348	0.973053198215468	-4.45241124886521	1.23707176368086
ZNF205	0.636461161107291	0.164358659782202	1.93342585579032	0.0730117779797935	0.973053198215468	-4.45580697003651	1.88978140019029
FLJ32790	-0.250029142868807	-0.874658462914667	-2.36800357841414	0.0323094639076595	0.973053198215468	-4.4565257681205	0.778778086913075
CLEC5A	0.385263432180733	-0.771020701261722	2.24283299531719	0.0410574390374859	0.973053198215468	-4.45669061240871	1.47000151614421
LOC102723850	-1.02454694195484	-0.487392134207406	-2.09988805554827	0.0537395909588246	0.973053198215468	-4.45677680111715	0.358959057860306
GPATCH4	1.01620959777457	3.66430797123849	1.82379425738106	0.0889227183431138	0.973053198215468	-4.45685675540432	2.76270313666438
ASTL	0.601334821329593	-0.54621673405203	2.10904230599186	0.0528294197465828	0.973053198215468	-4.45739376320597	1.82455262743107
C11orf95	0.492820631817367	0.399573422293514	1.90854403337237	0.0763792322137013	0.973053198215468	-4.45747854105086	1.63692688245521
LOC102724371	0.20564997977433	-0.882094294217033	2.38471340997504	0.0312846073285506	0.973053198215468	-4.45807220786831	1.22832319078261
TEN1	0.468705263880983	-0.667081159427901	2.15813362413751	0.0481869369322865	0.973053198215468	-4.45948212045424	1.59792396343502
AC125421.1	0.188721255722474	-0.891300158661775	2.39728508423653	0.0305339442254865	0.973053198215468	-4.45955847688252	1.20770426490743
FNBP4	0.611661734292835	3.97753534719241	1.82032624984218	0.0894731062884821	0.973053198215468	-4.4610082457235	1.84349224920632
RP4-639F20.1	0.24536187742323	-0.877052755083262	2.36857716555169	0.0322737635725496	0.973053198215468	-4.462011618371	1.27808373917929
MORN4	0.622991816679343	0.392222619990543	1.90629140650861	0.0766909094620686	0.973053198215468	-4.46332044079355	1.86449794167257
GRID2	0.659885078049021	2.44600868119485	1.82671653626086	0.0884612830213113	0.973053198215468	-4.46359827906871	1.93456999706819
LOC102724129	0.161600868927172	-0.858973811296627	2.36179868694033	0.0326980556103503	0.973053198215468	-4.46418432791742	1.17539101260949
LINC01005	0.163271645333704	-0.918143475866002	2.43057911304574	0.0286276576557295	0.973053198215468	-4.46475268781945	1.17735646964422
ANKRD16	0.723078620484932	1.35829985757842	1.85175251145661	0.0845947261245625	0.973053198215468	-4.46508756050663	2.06076777667027
GPR157	0.465549307685866	1.41803507184334	1.84850402564388	0.0850877471705666	0.973053198215468	-4.46547226433706	1.59288893474738
TRNAC7	-1.61549081449766	-0.191866699732787	-2.0447445745494	0.0595348916265568	0.973053198215468	-4.46571219113252	0.198793075968668
ADAMTS8	0.272421326161566	-0.677143269281556	2.1737329551995	0.0467928661355605	0.973053198215468	-4.46748439061656	1.31314014507288
HOTAIRM1	0.782235545709243	0.167693309268547	1.92752073092725	0.0737985945138051	0.973053198215468	-4.46785271513799	2.1863545016589
KRT6B	0.213228609755552	-0.849071214505326	2.34006777851641	0.0340941199915992	0.973053198215468	-4.46984384280314	1.23766756178307
STK17B	0.357230172550546	-0.0727355767484123	1.94858868890908	0.071026079386688	0.973053198215468	-4.47273121461262	1.4293648325425
DMRT1	0.252074844498209	-0.807591951819036	2.28748109369176	0.0377087390432449	0.973053198215468	-4.47276724735407	1.2866923355233
P2RY6	0.397213736876201	-0.563720530341774	2.10007782609384	0.053720576842152	0.973053198215468	-4.47378391963876	1.48767386683779
LOC101929374	-0.253225305327877	-0.873013089610238	-2.35549801123839	0.0330971673042289	0.973053198215468	-4.47455702924595	0.776292959179279
TRIM31	0.165090868524029	-0.917191657549093	2.42206908676655	0.0291038530250881	0.973053198215468	-4.47740039383147	1.17950029329266
ASPDH	0.629539244270289	1.98182917711715	1.82511570916548	0.0887137928201601	0.973053198215468	-4.47768943354228	1.87674565870563
DRD5	0.499558413887404	0.291692584497241	1.9042014969444	0.076981097272885	0.973053198215468	-4.47870925592987	1.64799337900871
RPAP1	0.553045313455772	1.07452690180495	1.84924299500177	0.0849753690071576	0.973053198215468	-4.48508180321706	1.7385393618067
MRPS17	0.691965111130314	0.575065182509565	1.87815106691595	0.0806821005085147	0.973053198215468	-4.48520455656524	1.99763725787847
RP11-909B2.1	0.158065864319427	-0.92073639364094	2.42322067251195	0.0290389759584358	0.973053198215468	-4.48606057678984	1.1712433353124
MGC57346	0.608845882169084	-0.217294097193851	1.97788278596557	0.0673278516539314	0.973053198215468	-4.48664441134974	1.83830854933256
KIAA1024	0.504486234077911	1.49499040416094	1.83103893312012	0.0877826771728595	0.973053198215468	-4.48765761807578	1.65613443641475
LANCL3	0.513705704965928	0.373133943474168	1.88930543016135	0.0790782454577074	0.973053198215468	-4.49035913240875	1.67147372103052
LOC101928334	0.442946503782315	-0.778365562792795	2.21937413506687	0.0429265925872345	0.973053198215468	-4.49073122232137	1.5572890230408
EXOC3L2	0.473245563632027	-0.560452345346825	2.08938153865917	0.0548020308564708	0.973053198215468	-4.49311969527632	1.60519551222247
MIR320A	-3.37745412080071	6.94091110326323	-1.79871598907641	0.0929715393289941	0.973053198215468	-4.4946758798146	0.0341342458743977
KBTBD11	0.387202924273916	0.490117908813682	1.87368895951485	0.0813318308728612	0.973053198215468	-4.49857736739994	1.47285533905064
ZSCAN31	0.326872649843784	-0.386874147595672	2.00555307209328	0.0639963514119516	0.973053198215468	-4.49858852271409	1.38662487904068
GADD45GIP1	0.991149529544977	1.71398363607722	1.81845205612395	0.0897718095915274	0.973053198215468	-4.4991465491112	2.69432990469229
MIF4GD	0.546850692429916	3.60769291043319	1.79353295505795	0.0938284550862693	0.973053198215468	-4.50015410596182	1.72780305732281
UNK	0.490160628602631	2.63744435521979	1.79749224390745	0.0931732337595953	0.973053198215468	-4.5021180341708	1.63257843768811
PRAMEF20	-0.166834430558	-0.916254361121296	-2.40683185817887	0.0299753485983597	0.973053198215468	-4.50231446282051	0.846339727733835
KIAA1524	0.316338209858287	-0.294630863166504	1.97021747898449	0.0682782701009068	0.973053198215468	-4.502363319322	1.37209423295685
CTNNAL1	0.788022893326798	3.20574113095905	1.79006271004316	0.0944061007540172	0.973053198215468	-4.50732640981879	2.19904438012526
AMOT	0.562036561732602	1.21469940448293	1.82678970899388	0.0884497562875256	0.973053198215468	-4.50932892267837	1.75424148591273
MED4	0.579661828454338	0.615066761043615	1.85866293777989	0.0835544240033126	0.973053198215468	-4.50933807945486	1.7854345454875
FAM211A	0.317950191005878	-0.624406511173309	2.10541298031838	0.0531885532571697	0.973053198215468	-4.51072214931247	1.37430780663329
CRY1	0.550709201319597	2.25375293816331	1.79568502903729	0.0934718040102264	0.973053198215468	-4.51261026238209	1.73448267918204
HDHD1	-0.145197820111803	-0.927026566220616	-2.41883789163647	0.0292866258280593	0.973053198215468	-4.51313076769855	0.864851191228261
FAM46B	0.384870314428659	-0.71405044210446	2.16573558581075	0.0475028198351548	0.973053198215468	-4.51317317001086	1.46942374602593
SERF1A	0.897484327256099	-0.551011885500045	2.07991593905271	0.0557757514442707	0.973053198215468	-4.51620060575571	2.45342333106069
VPS9D1	0.566831275102491	0.811176288804189	1.83822730763694	0.0866643940192844	0.973053198215468	-4.52167442764005	1.76267276765649
ABCA9	0.414060051109347	0.154277722930419	1.88896624620784	0.0791265902726698	0.973053198215468	-4.52188889660845	1.51294797836099
MRPS34	0.517506552040887	2.75114034810299	1.78257268482302	0.095663616378918	0.973053198215468	-4.52199595122558	1.67783882576607
LOC101929352	0.177906482322371	-0.910810367633084	2.38601230367062	0.0312062465067787	0.973053198215468	-4.52356229948208	1.19471358917013
SNTB1	0.435150123857551	0.320532155482635	1.87123532545576	0.0816911028786757	0.973053198215468	-4.52391717109087	1.54519501217594
LAGE3	-0.392546298311362	2.63813988415351	-1.78192636120083	0.0957728208511967	0.973053198215468	-4.52429486939863	0.675335078755022
HES6	0.691157501669847	1.3275320308712	1.81243776458184	0.0907363504253246	0.973053198215468	-4.52449588920758	1.9960245984176
LOC100129307	0.208361176014676	-0.895551762915528	2.36122887562271	0.0327339618176103	0.973053198215468	-4.52583114129604	1.23165793452905
RTEL1	0.417126757153952	0.227334781298576	1.87847881880859	0.0806345605008417	0.973053198215468	-4.52619102464083	1.51759486674988
BHMT2	0.3531114822483	-0.712997358096222	2.16068616959198	0.0479562141628261	0.973053198215468	-4.52663675338782	1.42348982843466
LOC100132831	0.534012388603181	-0.371259333459597	1.99581257623859	0.0651515727092684	0.973053198215468	-4.52691542374513	1.70576277933887
PSTPIP2	0.54465350252392	0.144006673248317	1.887324378831	0.0793609859043093	0.973053198215468	-4.52818937680824	1.72401091344143
EPHA8	0.646985735103354	1.14308423697255	1.81699122624471	0.0900052473291444	0.973053198215468	-4.52879655623739	1.90977557490161
GHSR	0.530680717075785	-0.0499556972296106	1.91215939945549	0.0758813903726112	0.973053198215468	-4.52883941725514	1.70008919456297
APOM	0.62112299604704	-0.136940170075312	1.92883257790928	0.0736231408604051	0.973053198215468	-4.5294158521727	1.86101678329375
TRIP6	0.576555565472268	0.918689092993914	1.82628720937509	0.0885289408754394	0.973053198215468	-4.53065561463991	1.7798971210527
LOC100132354	0.244395500233902	-0.803284632860333	2.25142659161271	0.0403919857546299	0.973053198215468	-4.53065698657394	1.27684922480703
CETN1	0.747610544318629	-0.433438215054568	2.03115173358244	0.061048957816909	0.973053198215468	-4.53106899207911	2.11194757758899
TAF5L	0.514923604642938	1.36946404870457	1.80539689098747	0.0918772280187633	0.973053198215468	-4.53162593771469	1.67351064847035
LOC102724440	0.967465503522001	-0.516016875505886	2.06146515588083	0.0577196862093148	0.973053198215468	-4.53216206558222	2.63126706390484
FOXR2	0.142629285409875	-0.92845195239375	2.41074084456815	0.0297494391782356	0.973053198215468	-4.53221085526235	1.15330217646382
TFCP2L1	0.579539745383297	0.572697783891307	1.84140676772359	0.0861738389674701	0.973053198215468	-4.53943647438823	1.7852165874598
MDP1	0.809574176460219	-0.594939927851923	2.07815994322867	0.0559581320111132	0.973053198215468	-4.54171715581878	2.24695097831329
CTD-2201E9.1	-0.155774810448773	-0.921768414945597	-2.39412067508058	0.0307212679195148	0.973053198215468	-4.54217368474009	0.855751875055621
LRRC61	0.558271064196623	0.562215069329724	1.8382954368279	0.0866538563684475	0.973053198215468	-4.54499867758249	1.7476483149948
ECEL1P2	0.567620363493095	-0.356647534612499	1.98204872755728	0.0668163794338007	0.973053198215468	-4.54511800759334	1.76406422119159
TUBD1	0.429662987375669	0.538045781461233	1.83893066322461	0.0865556599150547	0.973053198215468	-4.54585416449151	1.53673953564513
JPX	0.566274125075049	0.570524556820425	1.83496890481533	0.0871697136028081	0.973053198215468	-4.54917359686438	1.76169096800587
MOB1B	0.384917151051438	0.664350328901242	1.82761314416395	0.0883201346650239	0.973053198215468	-4.54959139924858	1.46949257048336
TMEM239	0.891159034759238	-0.134469070721635	1.93395242704185	0.072941985726432	0.973053198215468	-4.5522356702714	2.43795368746087
FAHD2CP	0.884889753941898	0.755234062610621	1.82162489593625	0.0892666512496762	0.973053198215468	-4.55389620173353	2.42271728173172
ZKSCAN4	0.594096737829547	0.368352966868807	1.84695885496829	0.0853231571295266	0.973053198215468	-4.55607887382266	1.81139404208123
FAM76B	0.560489420474615	1.93450166225958	1.77170577277457	0.0975144380508952	0.973053198215468	-4.55637084661516	1.7515295249677
LOC101927606	0.475524225268175	-0.665568473744604	2.09966685680999	0.0537617618689577	0.973053198215468	-4.55712737127902	1.60885738014921
ZNF586	-0.148654270951491	-0.925348756502509	-2.39126113949291	0.0308914810957445	0.973053198215468	-4.5582339689296	0.861867035866276
KATNAL2	0.357215324874138	-0.47812949234443	2.00495563884889	0.0640666653464148	0.973053198215468	-4.55954855235442	1.42934360995355
RHBDD1	0.41656930516915	-0.603757055696159	2.06746996934165	0.0570802994103259	0.973053198215468	-4.55998445518245	1.51674911623384
MRAP	0.542110345389657	-0.658046884059366	2.09411823691877	0.0543206718399787	0.973053198215468	-4.56034344201924	1.71963205321226
MFSD7	0.452253065945694	-0.135578696646779	1.90400381274413	0.0770085972362392	0.973053198215468	-4.5615762819681	1.57184967987513
LOC101927247	0.780569703015206	-0.609462694095194	2.07050072725864	0.0567600653386444	0.973053198215468	-4.56199812548869	2.18271541090366
AC022007.5	0.189167892063416	-0.905145687831143	2.35561153882782	0.0330899354035261	0.973053198215468	-4.56227352973776	1.20824378999803
SH3BP5-AS1	0.251381538336408	-0.791358578432658	2.21963616825021	0.0429052820943941	0.973053198215468	-4.56239546913309	1.2858005729667
LOC101929751	0.252114234649708	-0.873746004502345	2.3073696300134	0.036301194798042	0.973053198215468	-4.56268280674124	1.28674301952755
ALDH3B1	0.41585245379892	-0.255704011186743	1.92622965000442	0.0739716396381107	0.973053198215468	-4.56301738518652	1.51566222216886
CCDC81	0.543215939615222	0.546346088572898	1.82617426549905	0.0885467474196232	0.973053198215468	-4.56456418969436	1.72153431985413
DCDC5	0.140737691010514	-0.915432398404614	2.37646422742894	0.0317866406529265	0.973053198215468	-4.56605676311457	1.15112265855786
LOC101927369	-0.727884707191292	-0.635701287595214	-2.0759494881709	0.0561884937412659	0.973053198215468	-4.56668403904687	0.482929447614123
DRAXIN	0.325124473178503	-0.728141630075117	2.15224758309851	0.048722904855798	0.973053198215468	-4.56676633351467	1.38420293139664
LOC102723549	0.307697707402833	-0.8459065983486	2.26236213957808	0.0395597877399292	0.973053198215468	-4.56698266582561	1.36028972126595
TEN1-CDK3	0.300708286565061	-0.849440470988245	2.26714118089757	0.0392011729363236	0.973053198215468	-4.56806792956933	1.35081523310583
LOC101929227	0.19061593051911	-0.790689465018073	2.22398098707738	0.0425533662586174	0.973053198215468	-4.56938417801875	1.20999464081353
FAM207A	0.461082663954814	2.36199369327645	1.7534308136912	0.100698370412075	0.973053198215468	-4.5704238709022	1.58578993352999
VILL	0.402143003521207	-0.67801289739623	2.10184011484649	0.0535443000206356	0.973053198215468	-4.57102370298301	1.49502511124534
ASPA	0.54743710590899	5.02822115321045	1.74393490160287	0.102388679125196	0.973053198215468	-4.57123841628176	1.72881656146201
AQP5	0.445972252449128	-0.470497745849283	2.00115195779401	0.0645159889849033	0.973053198215468	-4.57146679654298	1.56200812403254
LOC441455	0.639550862196778	1.73153801184326	1.76585522192166	0.0985239340246278	0.973053198215468	-4.5725519867347	1.89562928930391
LOC285043	0.229083924838307	-0.885126712345703	2.31875609384577	0.0355177739219697	0.973053198215468	-4.5734816067528	1.25744756566525
TAAR6	0.58844269475229	-0.425519823206336	1.99205550418592	0.0656022187295492	0.973053198215468	-4.57456007902634	1.80118124115267
PIK3R5	0.20341036190082	-0.71500679390248	2.14468515046733	0.0494196385164376	0.973053198215468	-4.57546058378396	1.22557529447752
ZMYM5	0.545397735968012	1.4445917557517	1.77226830189369	0.0974178584431392	0.973053198215468	-4.57583280216932	1.72529445759019
RP11-98I9.4	0.249003641296614	-0.875300811731106	2.30211749573895	0.0366680146896259	0.973053198215468	-4.57627747923844	1.28274670392254
ACSM4	-0.267331701104169	-0.369605992473346	-1.94540262745259	0.071439215410025	0.973053198215468	-4.57720447540559	0.765419138979308
LOC101930071	-0.760698589780932	-0.61928734924433	-2.06314731213211	0.0575399114768484	0.973053198215468	-4.57933474039151	0.467339834113627
KCNQ1DN	0.333693335261942	-0.832978739624691	2.23522412967314	0.0416551909191156	0.973053198215468	-4.58003276303114	1.39611493869822
LRIG1	0.638506619942535	1.8823518489146	1.75574592109178	0.100290017685407	0.973053198215468	-4.58132420839191	1.89365082627877
FAM170A	0.299841973169421	-0.849819635107031	2.25953201447049	0.039773605731048	0.973053198215468	-4.58249960520909	1.34964551052069
GGT5	0.424808762645632	-0.644278463712511	2.07347348507455	0.0564475653685652	0.973053198215468	-4.58301496330777	1.52929793280635
GRAMD1C	0.467618411854425	0.334513746420394	1.83069373740825	0.0878367010554316	0.973053198215468	-4.5833921232888	1.59618819996696
LOC101929433	0.534085039932487	-0.732728746290592	2.1136291115734	0.0523787441222902	0.973053198215468	-4.58543208826135	1.70588670977407
ZNF697	0.299767979022527	-0.348193830873022	1.9347063971624	0.0728421588615425	0.973053198215468	-4.58588479765318	1.34954564834718
GIF	0.169083911705043	-0.915203772983239	2.35796111075957	0.0329405987000368	0.973053198215468	-4.58764804936324	1.18421950463272
TSC22D1-AS1	0.217477814422419	-0.804513298121999	2.22438289084785	0.0425209500230291	0.973053198215468	-4.58787042713308	1.24293785390766
ZNF358	0.410731529338703	1.74190948554045	1.75418503261592	0.100565176089076	0.973053198215468	-4.58794317559047	1.50792046980467
ZNF317	0.515541730207371	0.846257296601282	1.79044442829061	0.0943424072802245	0.973053198215468	-4.58885250308785	1.67454540795722
RBPMS	-0.481002842666035	1.76406850907518	-1.75185958274175	0.100976347472849	0.973053198215468	-4.59060369956702	0.618163160469008
FAM86EP	0.134481629685121	-0.932506425632621	2.38445427908897	0.0313002627067146	0.973053198215468	-4.59227219996232	1.14394364420442
RP11-389K14.3	0.244513515380724	-0.877496412319225	2.29636759986541	0.0370735979872427	0.973053198215468	-4.59250385624	1.27699992124782
DZIP1L	0.625039792330008	0.0889810673919676	1.85219206930814	0.0845282112338845	0.973053198215468	-4.59343118958055	1.86832030077103
B4GALNT2	0.295746568037224	-0.780698347455773	2.18297937074009	0.0459843322837182	0.973053198215468	-4.59412475063741	1.34412946829382
ITFG2	0.576203097863947	1.58371729385473	1.75447008507708	0.100514876538071	0.973053198215468	-4.59489211232932	1.77926987551974
ATP1B3	0.333289145409101	5.82508142023539	1.72707065802613	0.105452152147928	0.973053198215468	-4.59593737019887	1.39555075723249
RFX8	0.318525976445471	-0.754038239412294	2.15541991948686	0.0484333565275144	0.973053198215468	-4.59882453202311	1.37509934091295
USP41	-0.255272081273598	-0.872025013909586	-2.28422782604825	0.0379438054023557	0.973053198215468	-4.59911238818731	0.774705686373627
MT1X	1.48560319608348	2.1316651579993	1.74115217440188	0.102888721934998	0.973053198215468	-4.59971282969144	4.41762930596846
CCDC89	0.525411529283114	-0.200222317428103	1.89299830286809	0.0785536063030648	0.973053198215468	-4.60071537638621	1.69115466486171
RAD9B	0.569310499510961	0.0406010267894121	1.85260454715173	0.0844658366953027	0.973053198215468	-4.60073074170065	1.76704825066717
FAM214A	0.402654302050921	4.04486250532537	1.72231580750381	0.106330304387344	0.973053198215468	-4.60090294384565	1.49578971083927
LOC101927026	-1.06007331062859	-0.469594696886149	-2.00772860381053	0.0637409005343865	0.973053198215468	-4.60133482640659	0.346430412367804
TRNAK26	-2.98579242667818	1.38858017813171	-1.78661370538613	0.0949833309086072	0.973053198215468	-4.60151780291116	0.0504994705619188
GRASP	0.756642565252504	2.15359041045651	1.73585129769303	0.103847207342598	0.973053198215468	-4.60161601430237	2.13110913585638
GRID1-AS1	0.234854264657828	-0.850151858678021	2.26329510947555	0.0394895377446032	0.973053198215468	-4.60170447225615	1.26472444025258
RANBP3L	0.426919004438774	0.457523447664243	1.80662693994569	0.0916770012406072	0.973053198215468	-4.60286498620671	1.5325285286887
FAM175A	0.386581449680181	-0.495309168814985	1.987958548999	0.0660968679452252	0.973053198215468	-4.60362383488932	1.47194028124921
MDM2	0.573462404726984	1.88292853089041	1.73851705665977	0.103364218094177	0.973053198215468	-4.605621855039	1.77440011908534
BLOC1S4	0.494982179108403	-0.227447828076229	1.89587029046668	0.0781477551456529	0.973053198215468	-4.60628999062623	1.64046900417626
LOC102724965	0.685018164200613	-0.392754725571428	1.96581996078385	0.0688290044149727	0.973053198215468	-4.60835227626687	1.98380786949401
AQP12B	0.633295122864282	-0.683104210402881	2.07275553639835	0.0565228917399961	0.973053198215468	-4.60912267948988	1.88380774141233
SLC5A3	-0.304666091566349	1.41598290533699	-1.74823581939392	0.101620029962018	0.973053198215468	-4.61104035264833	0.73736954720028
SLA2	0.595700323499163	-0.342695597595532	1.93789203017485	0.0724217386932421	0.973053198215468	-4.61127036544196	1.81430109784267
KCNV1	0.518835636193676	0.115355985528148	1.83546779735226	0.0870921743150151	0.973053198215468	-4.61159955265322	1.6800702973386
XKR7	0.437772721179976	-0.270644686883391	1.90133360607996	0.07738091921542	0.973053198215468	-4.61272742245205	1.54925275506455
SPINK4	-0.626238165761257	-0.686531825890169	-2.07167692619823	0.0566362321190221	0.973053198215468	-4.6136953111603	0.53459909626805
BCL3	0.351411203001534	-0.497507643326876	1.98012681461579	0.0670519008505287	0.973053198215468	-4.61439031561507	1.42107155467433
SPACA7	-0.788908537719847	-0.261618172571999	-1.92351750946965	0.0743363455341355	0.973053198215468	-4.61532592939547	0.454340420186191
RUNDC3B	0.565519802414504	1.62996922134229	1.73838626905261	0.103387868408698	0.973053198215468	-4.61571869559909	1.76036258566526
DOK1	0.464858149133497	0.0784447731044054	1.83627930315032	0.0869661792422607	0.973053198215468	-4.61609663490424	1.59178837631116
ZNF184	0.312128529819514	-0.397426321595861	1.93450946375448	0.0728682212335809	0.973053198215468	-4.616257922364	1.36633029593047
KLHL33	0.324853108016741	-0.199786417407173	1.87786451541189	0.0807236850631345	0.973053198215468	-4.61698413845075	1.38382735790533
C1QTNF7	0.153999302419945	-0.83490409355092	2.24855540460053	0.0406131869877543	0.973053198215468	-4.61897680125851	1.16649007305795
FDXACB1	0.474850294908398	0.903988986836811	1.76558132066002	0.0985714201936602	0.973053198215468	-4.62008449471672	1.60777348759125
GNAT2	0.526449259043204	-0.512075396586942	1.99221438028054	0.0655831047968511	0.973053198215468	-4.62215260985294	1.69291053728931
TMEM95	0.775093388245622	-0.28452096247386	1.92451622683239	0.0742018578967493	0.973053198215468	-4.62416767996303	2.17079484443972
GPRASP1	0.382782059560031	2.401474255803	1.71384372569302	0.107910866449918	0.973053198215468	-4.62531428900709	1.46635841644286
BAK1	0.532848988526671	-0.391088594783475	1.94194969677104	0.0718894130521994	0.973053198215468	-4.62575837907066	1.70377944871808
DNAH14	0.121814086365903	-0.875975124019619	2.29528412143075	0.0371504948689927	0.973053198215468	-4.62648813542222	1.12954408461275
LOC100130698	0.102842875819243	-0.926232967180125	2.36161409457414	0.0327096834697853	0.973053198215468	-4.62908052463443	1.10831725195399
ERRFI1	0.550094321298011	2.69781164539657	1.70588573182502	0.10941421090244	0.973053198215468	-4.63144865880582	1.73341650825201
RGAG1	0.307889405782869	-0.429091497432859	1.9360245529579	0.0726679297442521	0.973053198215468	-4.63178472284269	1.36055051159764
LOC101927126	0.651503651818081	-0.673997834489159	2.0546778739328	0.0584503064211222	0.973053198215468	-4.63181667078151	1.91842330203886
GRIK1-AS1	0.246303631565888	-0.876512905247971	2.27263689702443	0.0387925504057392	0.973053198215468	-4.63190190353454	1.27928794678007
KMT2B	0.44955011286797	4.23659642476007	1.69968269561212	0.110598691383169	0.973053198215468	-4.63260341659116	1.56760678070708
LOC101927931	0.735591886381806	-0.631969950073442	2.0348704593821	0.0606312735471199	0.973053198215468	-4.63272095583834	2.0867167262709
LOC102724183	0.522579509569051	-0.67764762796975	2.05829663074352	0.0580597134850816	0.973053198215468	-4.63489254849027	1.68637205692778
ZRANB1	0.517683897352697	4.162989757194	1.69639446476719	0.1112311141198	0.973053198215468	-4.63716280761543	1.67813640900251
LOC102723838	0.595289181590634	-0.702109784047623	2.06433777957014	0.0574129953442968	0.973053198215468	-4.63859318871001	1.81355531594825
C20orf57	0.194295489589843	-0.902585008591575	2.30885025708213	0.0361984106880544	0.973053198215468	-4.63909850294327	1.214455088778
ATP6AP1L	0.870073924726297	0.747425638776334	1.76364268382574	0.0989080988884163	0.973053198215468	-4.63943203256719	2.38708731177805
CDKN2C	0.599521835925643	1.64741433464531	1.7208356356956	0.106604975986174	0.973053198215468	-4.64002299818993	1.82124773691318
RAB31	0.414252115817101	0.987882904226131	1.7465218649433	0.10192573283198	0.973053198215468	-4.64077852113743	1.51323859017954
CYP2F1	0.252483338548111	-0.847405209527627	2.23378949266269	0.0417688042061487	0.973053198215468	-4.64222270639836	1.28721804905453
CRY2	0.496752372593528	3.38327170264002	1.69302380172467	0.111882664052638	0.973053198215468	-4.64293976678931	1.64337552351181
TRMT6	0.562701405534633	1.50570939369473	1.72314379703416	0.106176927238319	0.973053198215468	-4.64319645289164	1.75540817028037
PDXP	0.453568887100485	1.69782249987058	1.71613775260275	0.107480871790503	0.973053198215468	-4.64392400780009	1.57391931427181
POLR3E	0.648363377331417	1.85205706165021	1.71205588081067	0.108247025095603	0.973053198215468	-4.64437604380203	1.91240837549196
FFAR3	0.312599221749942	-0.77327553492522	2.14430868295354	0.0494545630160736	0.973053198215468	-4.64645245597798	1.36697356795466
PARP3	0.385788133352241	0.126018317783853	1.80894158940101	0.0913012745246633	0.973053198215468	-4.64700708172631	1.47077303005128
KLF9	0.612292897346352	4.31056102224859	1.6893628946977	0.112594086544195	0.973053198215468	-4.64701185616502	1.84465616067378
LOC102723537	0.571640918687976	-0.713879570040694	2.06482043458561	0.0573616126592977	0.973053198215468	-4.64743269618415	1.77117101581687
MAP3K6	0.364233457516111	0.30879220618235	1.78918560085253	0.0945525995034881	0.973053198215468	-4.64746682259763	1.43941021606914
MIRLET7F1	2.90522537257691	12.5062926505139	1.68831121980913	0.112799185773117	0.973053198215468	-4.64774288049664	18.2693606011452
RP11-593F23.1	0.181708613334115	-0.908946927356638	2.31288069821442	0.035920006945609	0.973053198215468	-4.64950797486265	1.19926469322195
SCUBE1	0.525210254251829	0.128980352252898	1.80837611428853	0.0913929390508134	0.973053198215468	-4.64978203375644	1.69081431190706
PVRIG	0.272591986327797	-0.863457501751755	2.24177059368204	0.0411404163271851	0.973053198215468	-4.65068232266623	1.31336426491194
GABRA6	0.97751543036577	1.94177855472601	1.70575442979246	0.109439167956999	0.973053198215468	-4.65184332645849	2.65784443201133
HELQ	0.366791202803403	-0.100619668953065	1.83581953012931	0.0870375440046751	0.973053198215468	-4.65281901593932	1.44309657313729
NRF1	0.428446909766405	1.48376470670717	1.71666195983893	0.107382824693735	0.973053198215468	-4.65284756305144	1.53487187694369
ASTE1	0.523646650041314	0.0412793394228672	1.81690438069978	0.0900191420700708	0.973053198215468	-4.65348321938459	1.68817261335346
RP11-692N5.1	0.688770802817084	-0.655375113250748	2.03122551068297	0.0610406456834273	0.973053198215468	-4.65559581930081	1.99126636928718
SNORA72	2.85261363730021	2.89151717639314	1.69820739272282	0.110882045897086	0.973053198215468	-4.6559849839922	17.3330249307832
VCAN	0.525402861878546	2.71487974706316	1.68776522986225	0.11290579388908	0.973053198215468	-4.65638325723117	1.69114000700356
YBX3	0.471843189373488	1.94341753069246	1.70055585584854	0.110431285576962	0.973053198215468	-4.65666913325402	1.60294600505035
COMT	0.482405173502086	0.390465177744497	1.77610375297839	0.096761606935097	0.973053198215468	-4.65698889333793	1.61996601965401
TMEM62	0.647715617982764	2.69299117351386	1.68772249453584	0.112914141945255	0.973053198215468	-4.65715949403948	1.91116999621747
LINC00309	-0.114062325925517	-0.933405656942688	-2.3527661857155	0.0332716404998455	0.973053198215468	-4.65960826053649	0.892202346812469
PKN3	0.459255322768697	-0.323697517200434	1.89072662109023	0.078875967857109	0.973053198215468	-4.6598866189825	1.58289480027566
APOOL	-0.712022852302773	0.227548478491818	-1.79171947809133	0.0941299285424433	0.973053198215468	-4.66165032832032	0.49065067907325
NBPF13P	-0.553830139307598	-0.534814071455781	-1.97775132578124	0.0673440494500391	0.973053198215468	-4.66201319846236	0.574744238752835
FIGNL1	0.448443271627669	0.105213240003458	1.7998839972824	0.0927793927468789	0.973053198215468	-4.66517660986036	1.56587264875503
C1orf167	0.193960854298973	-0.867397231765172	2.25306394628205	0.0402663469415064	0.973053198215468	-4.66669232117621	1.21404875723634
ANXA2R	0.300656712560462	-0.849414219275279	2.20855017486172	0.0438155628175042	0.973053198215468	-4.67069670318163	1.35074556795126
FLJ45825	0.353298409910772	-0.823109688486319	2.16769183835624	0.0473282377505821	0.973053198215468	-4.67104077737126	1.42375594293215
LINC00308	-0.424921944039927	-0.787159538299263	-2.12402143407743	0.0513707612531503	0.973053198215468	-4.6716273534227	0.653820817749767
WNT5A	0.336170229146715	0.616385863389026	1.74727289084612	0.101791679512267	0.973053198215468	-4.67166876536102	1.39957725337524
DLX2	0.1465016355227	-0.92650998267155	2.32963620081011	0.0347841021656022	0.973053198215468	-4.67301123845966	1.15777682438719
FAM83E	0.219610239470637	-0.889952156151644	2.26973594375182	0.0390077440227121	0.973053198215468	-4.67389082014268	1.24559115369674
PFKFB4	0.461042064206723	2.52446135741428	1.67719705438386	0.114986656932383	0.973053198215468	-4.67408132862254	1.58572555216511
ZBTB7B	0.485464901360064	2.05779588123452	1.68503256744475	0.113440684323342	0.973053198215468	-4.67473362992039	1.62493026556116
RP11-360P21.2	0.547924512987479	-0.72574000990473	2.05412763649164	0.0585099074967899	0.973053198215468	-4.6749949699955	1.72965940427857
MMP19	0.541700040777481	-0.182845521473706	1.83935757745044	0.0864897212137933	0.973053198215468	-4.67713823339576	1.71892662497971
RGPD2	0.59896073721817	0.646920472384037	1.74243438627175	0.102658048408844	0.973053198215468	-4.67733814215097	1.82022612380171
MAU2	0.539579573985935	2.31079677691789	1.67733665570195	0.114958953561227	0.973053198215468	-4.67864198092825	1.71528555989743
FAM183B	0.55659292170135	0.606589763912485	1.74361538963206	0.102445985074069	0.973053198215468	-4.67948351866989	1.74471797154524
ZNF320	0.250800255205113	-0.667004656195579	2.04111916931553	0.0599353134357829	0.973053198215468	-4.67995486379147	1.28505337597097
ACSM2B	0.15873277225451	-0.920357976020043	2.31493089595893	0.0357791641616275	0.973053198215468	-4.68064387917937	1.17202470730926
SNORD62A	2.84481629803392	1.34708698459613	1.73057279965158	0.104809431680506	0.973053198215468	-4.68122419856962	17.1983989990059
NOD2	0.313502775003305	-0.539927664029911	1.95482859539454	0.0702232187783634	0.973053198215468	-4.68518297113787	1.36820925954175
PLAUR	0.379127054473844	-0.721418788726078	2.06970407057236	0.056844080761398	0.973053198215468	-4.68658430259676	1.46100865163703
LOC102724211	0.536853226559879	-0.731226471693936	2.05146542272022	0.0587990639591046	0.973053198215468	-4.68672334673561	1.71061546457016
UTP15	0.485230938788562	2.15760690594085	1.67342537260904	0.115737333801814	0.973053198215468	-4.68786642840769	1.62455013716736
ZNF418	0.342395091890501	-0.72460093805603	2.07574461643693	0.0562098884981013	0.973053198215468	-4.68814999675508	1.4083166020799
LIN7C	0.406113810754176	1.40769098336717	1.6942947752024	0.111636594645987	0.973053198215468	-4.68820114831205	1.50097336964862
LRRC31	0.120767170418054	-0.939307131971461	2.34205752897279	0.0339639866628591	0.973053198215468	-4.68943853927065	1.12836216568961
TLR6	0.197225946516636	-0.710676458019385	2.07379924448588	0.0564134175197015	0.973053198215468	-4.68973525769277	1.21801921681643
GZMA	0.720510017172321	0.449080693666667	1.74957231904148	0.101382210693246	0.973053198215468	-4.69100883436765	2.05548127410316
NUSAP1	0.132401986607187	-0.933537412441328	2.3309348164047	0.034697494518661	0.973053198215468	-4.69200032728612	1.14156712173898
HIST2H4A	1.10120623035016	-0.0395228654556622	1.83400856047353	0.0873191464283176	0.973053198215468	-4.69238246029346	3.00779192657869
AHSP	0.524149493359856	-0.737686905447545	2.05496922764894	0.058418769899164	0.973053198215468	-4.69297885201376	1.68902171313682
LOC102724046	0.537185635404319	-0.731171380325276	2.04744085079794	0.0592386830425638	0.973053198215468	-4.69330173047472	1.71118418279827
VSX2	0.37245894960157	-0.344672188729284	1.87027516756437	0.0818320804746993	0.973053198215468	-4.69347148061386	1.45129890152217
HS3ST3B1	0.522486716867291	0.1563501404151	1.77489255700916	0.0969684209460794	0.973053198215468	-4.69422957089253	1.68621558116846
LOC100507217	0.501154822751426	-0.21294517576439	1.83419248037435	0.0872905101917853	0.973053198215468	-4.69423610293899	1.6506263513378
ORC2	0.556449297100623	2.79147666333368	1.65936655824118	0.118573092644571	0.973053198215468	-4.69459551855231	1.74446740511738
LENG9	0.696037053532541	-0.0336330859266589	1.80490625626743	0.0919572016042841	0.973053198215468	-4.69484223502823	2.0057881053616
COX7B2	0.52183089203777	-0.738842599017253	2.05493595421843	0.0584223706702971	0.973053198215468	-4.69520310950719	1.68511008166904
URB1	0.381784717364538	0.301685844002564	1.7558793812039	0.100266521729581	0.973053198215468	-4.69744731335359	1.46489668436513
LINC00696	-0.153158826597787	-0.923067571368432	-2.30927900888608	0.0361686982404058	0.973053198215468	-4.69900355088283	0.857993438810188
RFC3	0.441568428652728	1.55033337597664	1.68030503276129	0.114371262612419	0.973053198215468	-4.70068180237897	1.55514443980638
HIST1H4H	-0.519491826147001	-0.739813243109442	-2.05150086129508	0.0587952062002115	0.973053198215468	-4.70273924316862	0.594822744545439
CHADL	0.529937470812246	1.09858871790436	1.6974079340827	0.111035858758111	0.973053198215468	-4.70330194830322	1.6988260790825
ERVFRD-1	0.0988448449321479	-0.939937375787311	2.33898409073165	0.0341651930548732	0.973053198215468	-4.70438911061411	1.10389501136572
GPC5-AS1	-0.522126248063946	-0.73854644346005	-2.04886971636279	0.0590822586632044	0.973053198215468	-4.7047306348757	0.593257792747256
PPP1R32	0.410497208817894	0.790331160707	1.71304056184798	0.108061767743494	0.973053198215468	-4.70473478713635	1.50756717448864
DCAF17	0.465038225981625	0.831080127987939	1.71077790747094	0.108487876634211	0.973053198215468	-4.70473489392966	1.59207504635539
CPN1	0.569425028355021	-0.514809111436513	1.94418859148949	0.0715972111440417	0.973053198215468	-4.70492812800939	1.76725064025022
CNR2	0.275257140795265	-0.769723544356952	2.11033775096384	0.0527017744900913	0.973053198215468	-4.70585689082909	1.3168692521415
PPP3R2	0.409126171935835	2.72563169484441	1.65150212508309	0.120185530995068	0.973053198215468	-4.70593794267846	1.50550166056167
LOC101927250	0.680497020940499	-0.659512960075499	2.00254452346413	0.0643511545826737	0.973053198215468	-4.70596024017909	1.97485903464107
FADS3	0.397055302142731	2.2225910627732	1.65847034209026	0.118755891603112	0.973053198215468	-4.70650518454869	1.48743818629569
SNTN	0.265877233172233	-0.823532037779383	2.16793673812844	0.047306424167041	0.973053198215468	-4.7066060747668	1.30457489033458
MSANTD3	0.452567848590193	1.6476920300678	1.67282800520015	0.115856617622788	0.973053198215468	-4.70664863332381	1.5723445487581
C18orf21	0.553049940517252	0.496013659718886	1.73325528635418	0.104319463845816	0.973053198215468	-4.7067272763826	1.73854740615382
MAP1LC3C	0.385995643550492	-0.806763560689583	2.12597303655018	0.0511834817754	0.973053198215468	-4.70693059455989	1.47107826212261
GALNT18	0.534083195495743	1.94529550697677	1.66401737361489	0.117628390540152	0.973053198215468	-4.70759148248174	1.70588356337684
HDC	0.296166900166328	-0.766344893964648	2.10426743574216	0.0533023757205213	0.973053198215468	-4.70761677181396	1.34469456785145
MRPL3	0.369663314969504	2.14520551469491	1.65866059525879	0.118717065730381	0.973053198215468	-4.70835123498696	1.44724726613652
SEC14L6	0.386738279963745	-0.741228165636917	2.07064371813233	0.0567449976117501	0.973053198215468	-4.71012655543202	1.47217114416358
RHOU	0.529860089012553	1.45227137102491	1.6768361224462	0.115058309468961	0.973053198215468	-4.71070891010757	1.69869462594924
LINC01012	0.390109783383221	-0.638452812060478	1.99032608487728	0.0658106088226289	0.973053198215468	-4.71337834560564	1.47714295073205
LRRC70	-0.455809007740998	-0.203869925797337	-1.81797867483042	0.0898473959156097	0.973053198215468	-4.71351916458419	0.633934902195963
RP11-887P2.5	0.323858388494762	-0.773552834163463	2.10315338778098	0.0534132842469108	0.973053198215468	-4.71449732163426	1.38245152221613
LOC102723306	0.517613146169438	-0.74084872399468	2.04549654560397	0.0594521450199791	0.973053198215468	-4.71466087306538	1.67801768306596
LOC730101	0.188698852960008	-0.905429773081262	2.2705185260957	0.0389495817381467	0.973053198215468	-4.71509650135782	1.20767720929871
PPAP2C	0.620942048476623	0.902821017455277	1.69896485193393	0.110736485192687	0.973053198215468	-4.71644498547158	1.8606800672932
KLF17	0.27120420849802	-0.486736777715064	1.90457752474319	0.076928812246063	0.973053198215468	-4.71785706015424	1.31154287123988
KLHDC9	0.596927552060854	0.0315542849447193	1.77576641709342	0.0968191684594132	0.973053198215468	-4.7180565455311	1.81652902677883
CCSER1	0.316791137035216	-0.413979732710888	1.87580672531459	0.0810228785439417	0.973053198215468	-4.71842311808346	1.3727158324833
GLRA4	0.366984106302931	3.7585065635224	1.63625099128563	0.123366601268399	0.973053198215468	-4.71986887145155	1.44337497836821
FAM221A	0.474124015159488	0.625307266555662	1.71318116102434	0.10803533814078	0.973053198215468	-4.72063742588626	1.60660621819975
HMHA1	0.357016119015662	-0.490916316953541	1.91033162038353	0.0761327116868873	0.973053198215468	-4.72095860840987	1.42905890469109
RP11-756K15.2	0.160883765398234	-0.919356234455028	2.29018997482987	0.0375140526140076	0.973053198215468	-4.72174603042776	1.17454843770929
LOC101928111	0.51707093528274	-0.741228370669431	2.04102198858562	0.0599460808267746	0.973053198215468	-4.72279849928838	1.67710809022798
STAMBP	0.459723378174637	2.39595814709846	1.64356197138081	0.121832716842736	0.973053198215468	-4.72294328091851	1.58363585615804
PAOX	0.662707386081158	0.746002636680425	1.70375102086617	0.109820580723762	0.973053198215468	-4.72354336059818	1.94003766159705
PRR19	0.421525182104125	-0.708144601670849	2.03092667767524	0.0610743202535561	0.973053198215468	-4.72402272616843	1.52428459522533
SVILP1	0.342108245058162	-0.479375688321415	1.90081458948757	0.0774534765218279	0.973053198215468	-4.72495230687356	1.40791268885704
CHRNA3	0.421628520423446	0.843276931011275	1.69448644159594	0.111599527676164	0.973053198215468	-4.72653546957071	1.52444212037262
EOGT	0.457850145720196	0.0616547709331952	1.76384614709788	0.0988727162778193	0.973053198215468	-4.72694492721549	1.58067211483113
HOPX	0.994762665065821	3.03817309561601	1.63444725655602	0.123747589396799	0.973053198215468	-4.72716966314646	2.7040824918756
NEGR1-IT1	0.628181612288456	-0.68569332139057	2.00245125347284	0.0643621826950763	0.973053198215468	-4.72731754477038	1.87419945757074
BICC1	0.444055785312584	0.796516943278177	1.6968189960738	0.111149287326596	0.973053198215468	-4.72742151570263	1.55901745347209
FAM109A	0.422060986321159	-0.463019255404961	1.89781607871164	0.0778738618291572	0.973053198215468	-4.7277883190293	1.525101532179
CELP	-0.437911369039786	-0.689466473572795	-2.01077836559797	0.063384364530021	0.973053198215468	-4.72923184815158	0.645382981235816
CPSF1	0.522301919703497	3.2957930427347	1.63008925131151	0.124672287391194	0.973053198215468	-4.7297794118651	1.68590400210186
RNU6-14P	2.7288667926768	1.2775391974184	1.69747716120612	0.11102253235686	0.973053198215468	-4.73052483982873	15.3155215212638
NF1P2	0.800345699106681	1.46227006705253	1.66311699550559	0.117810769525234	0.973053198215468	-4.73085574567796	2.22631042900348
LINC00598	0.135674424175479	-0.898001833100551	2.26241746649792	0.0395556185125872	0.973053198215468	-4.73098481147098	1.14530894798205
DOK7	0.51365833743808	0.749856262448403	1.69673989442018	0.111164529885871	0.973053198215468	-4.73206547627047	1.67139454932759
CTXN2	0.907597238366343	0.846380092432657	1.6929657668549	0.111893911296191	0.973053198215468	-4.73217550900481	2.47836046410002
SLC28A2	0.489449733445715	2.25611314074517	1.63912483006349	0.122761675784698	0.973053198215468	-4.73241109325251	1.63141825801539
DCX	0.486340400993611	0.628866935410123	1.70450368609365	0.109677150892896	0.973053198215468	-4.73272314053447	1.62635351434918
TP53TG3C	0.235251683273363	-0.882053140594172	2.22332062477776	0.0426066790523947	0.973053198215468	-4.73390733708238	1.26522716517816
RDM1	0.84128305017876	0.182877983704129	1.74920131279622	0.101448179064479	0.973053198215468	-4.73498386307834	2.31934089928265
LOC100129550	0.178276866135051	-0.882341460797278	2.23409243048319	0.0417447895238545	0.973053198215468	-4.73530791118447	1.19515617370236
LOC101929094	0.900590374516117	-0.549456329791394	1.9448206066091	0.0715149206783302	0.973053198215468	-4.73584712976097	2.46105562687548
GPR27	0.566771051757836	2.38766106742655	1.634360408567	0.123765959181914	0.973053198215468	-4.73597960386574	1.7625666168033
NUTM2G	-0.179445389635161	-0.891776557430527	-2.24459441096455	0.040920211395315	0.973053198215468	-4.73625769620947	0.835733589413205
RP1-257A15.1	0.346178250496703	-0.826674325947663	2.13464188463724	0.0503592138019931	0.973053198215468	-4.73721010787847	1.41365457799151
ASL	0.465131522569739	1.16408589842185	1.66946443837546	0.116530259205274	0.973053198215468	-4.73769793685541	1.59222358845437
DLEC1	0.289544269605312	-0.656298849354181	1.99443149637988	0.0653168988360663	0.973053198215468	-4.73814197588009	1.33581857615924
LINC00904	-0.541356533838644	-0.729009234128511	-2.01764398316396	0.0625883874610184	0.973053198215468	-4.73850781432762	0.581958270589888
SLC10A7	0.474517849413413	0.438104465405857	1.71542517413221	0.10761427730951	0.973053198215468	-4.73876521447135	1.60723907937407
FXYD4	0.490953393011217	-0.754335108448579	2.04623322044542	0.0593711838755318	0.973053198215468	-4.73899891826794	1.63387320092103
DEPDC1	0.106182357164081	-0.900689714392096	2.26562106548473	0.0393149089323882	0.973053198215468	-4.73915654328147	1.11202464367836
CXCL3	0.219552708582829	-0.889941935416352	2.23237325027447	0.0418812449733643	0.973053198215468	-4.73972547524791	1.24551949579311
MYBPH	0.477074392968291	2.00668343319899	1.63897271950568	0.122793629801138	0.973053198215468	-4.73976733701206	1.6113533129514
KCNG2	0.50397794517902	1.57828606860303	1.65022001043289	0.120450193966812	0.973053198215468	-4.74125758820737	1.65529285556687
C9orf172	0.607863809735305	1.70760055536176	1.64550610240282	0.121427612163532	0.973053198215468	-4.74246913747993	1.83650408338464
POLR1E	0.404278038002573	1.43443168005452	1.65426110821477	0.119617709513582	0.973053198215468	-4.7425107604365	1.49822045127513
DOCK9-AS2	0.152425720431988	-0.923571363308025	2.28559394485727	0.0378449286354069	0.973053198215468	-4.7427744754774	1.16465594874081
KRTAP5-10	0.608952442791446	-0.695284624443438	1.99732094389205	0.0649714451041558	0.973053198215468	-4.74354227604946	1.83850445107319
AQP12A	-0.638274068969473	-0.169575694868721	-1.79944925515628	0.0928508700522317	0.973053198215468	-4.74357935871889	0.528203280211221
KCNN4	0.444448129202928	-0.268091243841127	1.81562282596001	0.0902244047514563	0.973053198215468	-4.74380756976055	1.55962924445328
SEC16B	0.405849000417575	-0.279227518465557	1.81602041107309	0.0901606802612449	0.973053198215468	-4.74384679531575	1.50057594900824
ZNF81	0.508649597127785	0.47172681944061	1.70798997128139	0.109014928647595	0.973053198215468	-4.74552185092257	1.66304389865235
RP11-264C15.2	0.153417102943591	-0.923037482224767	2.2830952371979	0.0380259637573684	0.973053198215468	-4.74559183587693	1.16581114080442
WDR89	0.18010588890676	-0.753156740066715	2.08221659620598	0.0555376295582012	0.973053198215468	-4.74597014172983	1.19734414187166
BFSP2	0.382242409781272	-0.386642187306364	1.85228329616026	0.0845144124422349	0.973053198215468	-4.74647522986472	1.46556730992728
MCM2	0.45135443641337	1.33899033510205	1.65519257392144	0.119426531518644	0.973053198215468	-4.7465969778758	1.5704378038042
RUNX2	0.38601962919945	0.574697723934767	1.69815407568501	0.110892298105118	0.973053198215468	-4.74680615445065	1.47111354731256
LOC440934	0.374826082022317	-0.0380087471043988	1.76226154068634	0.0991485775194485	0.973053198215468	-4.74887301669397	1.45473838745745
ASB13	0.564446671509425	1.46539133612688	1.64889431879267	0.120724382686503	0.973053198215468	-4.74891359594349	1.75847449943348
LINC01095	0.332703590645291	-0.648990841019825	1.97798522178792	0.0673152325354169	0.973053198215468	-4.74941379877109	1.39473382504106
TIAM1	0.49742969007037	2.41827912427965	1.62324202675692	0.126137190096203	0.973053198215468	-4.75020277496581	1.64448898751665
GNLY	0.643306184360535	-0.347353182341421	1.85416356077994	0.0842304557088044	0.973053198215468	-4.75198581724852	1.90276137123934
LOC102723846	0.496873443240246	-0.751322690898805	2.03417744272621	0.0607089136723624	0.973053198215468	-4.75326056057752	1.64357450009411
RGS7BP	0.427756398592939	3.35761179291341	1.61158204137329	0.12866585356236	0.973053198215468	-4.75428235457777	1.53381239659643
CUX1	0.552376719851812	3.42402171752272	1.61117987214766	0.12875384260169	0.973053198215468	-4.75468913559875	1.73737737400125
MT1F	0.489948565985548	-0.754746903019044	2.03685240810829	0.0604097332790827	0.973053198215468	-4.75535707544064	1.63223226553841
MIR219-2	2.63526127731966	7.83635221687203	1.61188652380156	0.128599271407767	0.973053198215468	-4.75601314861047	13.9469560104379
ZNF518B	0.32690404913672	-0.301397759244782	1.80882107355276	0.0913208035056297	0.973053198215468	-4.75662716136026	1.38666841876501
NAF1	0.529679147459413	2.86891622856313	1.61249584180561	0.128466118778197	0.973053198215468	-4.75716403074758	1.69838728931114
LOC100507236	0.125624336215534	-0.936966277162976	2.30026434166772	0.0367982733629913	0.973053198215468	-4.75730516062803	1.13385613957782
PMS1	0.459668034459438	0.550736032649939	1.69282464632243	0.111921264778194	0.973053198215468	-4.75737848295418	1.58354821429147
NPAT	0.498390993015981	0.825536412751543	1.67369924229151	0.115682682511863	0.973053198215468	-4.75776021463458	1.6460705997068
CACNA1S	0.354074490611881	0.446054832198204	1.70037256032031	0.110466409375135	0.973053198215468	-4.75779782395827	1.42486132131849
DGCR6L	0.532877763247051	2.72848657372339	1.61307040219982	0.128340670189563	0.973053198215468	-4.75835536279198	1.70382847520067
CALN1	0.47563283525744	6.04909866132372	1.60902578604965	0.129226007180435	0.973053198215468	-4.75858357043725	1.60903212762148
NXPH2	0.304453076614088	-0.69246491313375	2.01032322086694	0.0634374579023066	0.973053198215468	-4.758587260588	1.35588323592954
HAPLN1	0.387745366898038	1.51477937513013	1.63916289033248	0.122753681549506	0.973053198215468	-4.75905030554315	1.47365449529431
KDM5D	0.487934069232254	2.433072848246	1.61588300840149	0.127728088569595	0.973053198215468	-4.75980286534609	1.62894744867618
ANKRD31	0.0849936071541368	-0.941367061852725	2.31148273259733	0.0360163425299477	0.973053198215468	-4.76038044223391	1.08871010672025
RMDN1	0.635752313690287	2.51131435363911	1.6143710018858	0.128057088232094	0.973053198215468	-4.76068350460181	1.88844230818809
TTLL13	0.525575304450494	0.334630710932932	1.70985659363664	0.108661801499954	0.973053198215468	-4.76103938327692	1.69143165668158
LOC102724599	0.548123900135395	-0.7256966169603	2.00076272694745	0.0645621300530053	0.973053198215468	-4.76299627611683	1.73000431051784
LOXHD1	0.252241975949813	-0.719678580369742	2.03354188683672	0.0607801963680069	0.973053198215468	-4.76485557100299	1.28690740025264
ACCSL	0.149155271428864	-0.925168376061024	2.27492689501284	0.038623465159088	0.973053198215468	-4.7665966173509	1.16085322255475
FNDC9	0.284522340165833	-0.528125402308252	1.89515815490133	0.0782482133591943	0.973053198215468	-4.76679118827206	1.32912700588602
RBM18	0.422260991762881	2.87354889266933	1.60496077232902	0.130121088785909	0.973053198215468	-4.76705449355623	1.52540659129034
ZNF737	0.510578194419493	-0.31300905054218	1.8213737636552	0.0893065424307809	0.973053198215468	-4.76723585306701	1.66625433543603
PADI4	0.212567413266359	-0.850519294973346	2.17250405842983	0.0469013143193732	0.973053198215468	-4.76794527452734	1.23684949081906
EFCAB2	0.718777770180108	0.0441788369439266	1.74268443188907	0.102613117527399	0.973053198215468	-4.76869371105235	2.05192375498902
LOC101929728	0.317323140186158	-0.841165868002309	2.13893373213939	0.0499556927853766	0.973053198215468	-4.76869879543143	1.37344631592404
ZNF487	0.266080065412344	-0.866710559287088	2.17737617482606	0.0464727265078325	0.973053198215468	-4.77186815756711	1.3048395270195
SNORD32A	2.89699170577269	2.23773356910706	1.62898629736864	0.124907259042234	0.973053198215468	-4.77220942395777	18.1195543469408
SNORA51	-2.61587854652501	1.89617110333842	-1.63519062872122	0.123590450138506	0.973053198215468	-4.77302741348504	0.0731035356182725
ANAPC16	0.552193269409602	0.105735041777975	1.72616575923813	0.105618782178386	0.973053198215468	-4.77562035210431	1.73705868058682
LHFPL3-AS2	0.147032020442533	-0.926229989700209	2.27081409298327	0.0389276360988304	0.973053198215468	-4.77712836989918	1.1583910546302
LOC101928258	0.676016538466522	-0.661668655294975	1.95936981815122	0.0696441040108274	0.973053198215468	-4.77781890662965	1.96603050615056
LATS1	0.582871833156134	2.08650617966686	1.60913271979785	0.12920253282075	0.973053198215468	-4.77812747724382	1.79117500729876
PRSS30P	-0.191471873521926	-0.825262461947192	-2.14104234764926	0.0497585392307491	0.973053198215468	-4.77822405449626	0.82574285001803
MIR410	-2.91513699752349	3.2169551677063	-1.60428531815853	0.130270332438243	0.973053198215468	-4.77872931525085	0.0541966057235952
LOC101927561	0.722714330912074	-0.638402632553157	1.94703658852435	0.0712270688012582	0.973053198215468	-4.77901802389875	2.06001719717959
FANCG	-0.464002705268432	1.16754870033177	-1.63778681666761	0.123042999999247	0.973053198215468	-4.78130716268778	0.628761853495204
FEN1	0.544617363727127	2.6594650209384	1.59675295787539	0.131944603312792	0.973053198215468	-4.78136641025657	1.72394861088714
PLA2G4B	0.759378000056242	0.789874391218746	1.6599863737857	0.118446813157169	0.973053198215468	-4.78186797443451	2.13694662635454
OTUD7B	0.544543842854438	4.12495552010441	1.59004642697572	0.133450793482537	0.973053198215468	-4.78192819808599	1.72382186933993
TP63	0.161468070996148	-0.860203540691599	2.1833735114718	0.0459501580153047	0.973053198215468	-4.78224842700308	1.1752349334786
ZMYND12	0.430207860399381	-0.157383207127228	1.76201192713022	0.0991920941422872	0.973053198215468	-4.78229427421757	1.53757709172271
MAML3	0.347045240463344	0.0976407462871955	1.71964044587775	0.106827217738047	0.973053198215468	-4.78237201262626	1.41488073378251
CENPO	0.290101653875631	-0.679244411416555	1.98546800499157	0.0663992234078667	0.973053198215468	-4.78291376621777	1.33656334796436
FHL5	0.280662805683979	-0.840758707288571	2.13908091749291	0.0499419076328025	0.973053198215468	-4.78342691185625	1.32400708099491
LOC101928054	-0.214766094069473	-0.817708058716479	-2.12576274137705	0.0512036316934405	0.973053198215468	-4.78371838751513	0.806730117068861
WFDC11	0.496244793633682	-0.751695189606743	2.0161492685097	0.0627608978993946	0.973053198215468	-4.78375808284101	1.64254159233381
ZEB1-AS1	-0.0973913234284852	-0.950914974442242	-2.30884509024333	0.0361987688894788	0.973053198215468	-4.78392764723523	0.907200927685199
ITGA7	0.503618327959514	1.95786609203251	1.60748899839541	0.12956377135277	0.973053198215468	-4.78417923563793	1.65469769077485
COG8	0.478348112012817	2.78008513245154	1.59287279476289	0.132814247141403	0.973053198215468	-4.78457104978543	1.61340703200645
RP11-638L3.1	0.248514049239643	-0.843502137466451	2.14805915271799	0.049107655006265	0.973053198215468	-4.78485321387889	1.28211883503754
LOC101930580	0.495513513329371	-0.752060755740861	2.01587205084983	0.0627929403203191	0.973053198215468	-4.78491229401802	1.641340873103
INSIG1	0.428866673350058	4.44876351956152	1.5876487709349	0.133992831400775	0.973053198215468	-4.7852881706152	1.53551629550547
TMEM120B	0.449473504588045	3.48665546263326	1.58696764235469	0.13414715711047	0.973053198215468	-4.7867371647076	1.5674866936479
CSNK1G1	0.289115862989932	1.4448138436815	1.62090949804948	0.126639587781957	0.973053198215468	-4.78732415282051	1.33524642520965
SERHL2	-0.324011105075498	-0.695258249188391	-1.99335729988056	0.0654457528615431	0.973053198215468	-4.78738732159699	0.723242210675893
TRNAR27	-2.60258773707467	7.40306617488349	-1.58641175884192	0.134273218218765	0.973053198215468	-4.78987200354226	0.0740816261901207
POU2F3	0.598770476732901	-0.389523666353506	1.84119156884312	0.08620696335195	0.973053198215468	-4.79101164459985	1.81987983963924
HIST1H2AA	-0.507504695129892	-0.745874851129289	-2.00453069492287	0.0641167213296183	0.973053198215468	-4.79179934908277	0.601995869417312
CCNT1	0.432550902249291	0.435602990210157	1.67673763945127	0.115077867144388	0.973053198215468	-4.79358533442834	1.54118392302434
STIL	0.273884259319358	0.360953450100646	1.68220045759747	0.11399736807382	0.973053198215468	-4.79413573985293	1.31506258719123
LINC01142	0.149958734754161	-0.924764537633785	2.25861284438099	0.0398432824640961	0.973053198215468	-4.79427954660061	1.16178630034182
PRODH	0.445168446487264	2.46055616556042	1.58946336516727	0.133582433300392	0.973053198215468	-4.79454102813686	1.56075307706465
MUC4	0.12886899713717	-0.926691736589767	2.26546579697683	0.0393265436278158	0.973053198215468	-4.79533213279445	1.1375410932644
KIAA0319	0.444783376993688	0.981356255754274	1.63647299698046	0.123319778874704	0.973053198215468	-4.79639653330365	1.56015219436589
LOC101929578	0.153160759477512	-0.923110757202936	2.25454058198861	0.040153354639097	0.973053198215468	-4.79643854095229	1.16551233103639
PGAM2	0.556493033864875	2.65103745587509	1.58510549428686	0.134569846541146	0.973053198215468	-4.79709725879419	1.74454370414555
LOC100996909	0.57331283241918	3.09072403246899	1.58089002458633	0.135530924178961	0.973053198215468	-4.79727536199987	1.7741347378119
C19orf81	-0.350545129082241	1.04141686193231	-1.6308290436063	0.124514896792139	0.973053198215468	-4.79922665806738	0.704304048432646
ONECUT1	0.324121775832937	-0.405492615290111	1.82027995394984	0.0894804741173698	0.973053198215468	-4.79975350041135	1.38281569039926
LOC101928695	0.455482844483758	-0.77202333647391	2.02915338643981	0.0612744970647107	0.973053198215468	-4.80138418045212	1.57693461342059
SCARNA11	-2.76142601233768	2.10275052518107	-1.60936070693051	0.129152496751429	0.973053198215468	-4.80190767669655	0.0632015778387678
LOC100287072	0.599243309749163	0.618811815094604	1.65671129263836	0.119115390821641	0.973053198215468	-4.80195328744101	1.82074054238135
ATXN8OS	0.460819499063451	-0.649300490944769	1.94260306728759	0.0718040291901717	0.973053198215468	-4.80220743774856	1.58537266420214
COA4	-0.857576854738539	1.30165987684228	-1.61813931929989	0.127238486453843	0.973053198215468	-4.8022830212002	0.424188708842615
DYNLT1	0.695083048583309	0.573242000756432	1.66046629228577	0.118349116014736	0.973053198215468	-4.80270562333036	2.00387548605118
TNRC6C	0.479544654787846	2.79155813621173	1.5790222387614	0.135958628209126	0.973053198215468	-4.80285097531355	1.61533869796378
EVC	0.385527347351888	0.0161104712867137	1.7172077321297	0.107280827322997	0.973053198215468	-4.80314989808985	1.47038952304414
WBP1	-0.436688386463275	4.17239942404984	-1.57394372190996	0.137127386927344	0.973053198215468	-4.80329449541352	0.646172756219128
CD84	0.456513644896473	-0.208187575932129	1.7587285014155	0.0997660837306075	0.973053198215468	-4.80342700293739	1.5785609563444
IRF4	-0.202982964393117	-0.551186503605342	-1.87704994080707	0.0808420017936923	0.973053198215468	-4.80372993562005	0.816292147339286
SLC17A9	0.377142674620822	-0.463526550052289	1.84446252799258	0.0857047076182178	0.973053198215468	-4.80422759689646	1.45811233015505
TSPAN9	0.546784420848826	2.42595708122778	1.58237938777237	0.13519069908974	0.973053198215468	-4.80504487534055	1.72768855687649
DSE	0.36951873619553	0.910827645447545	1.63319209006946	0.124013306692825	0.973053198215468	-4.80622730643594	1.44703804002633
LNPEP	0.440704259044987	1.14665114808155	1.62043229581914	0.126742583194034	0.973053198215468	-4.80637636240599	1.55380111176108
LINC01015	0.224263640687944	-0.797247305464456	2.08780201147164	0.0549634196340139	0.973053198215468	-4.80708590110448	1.25140089613514
CPT1A	0.469668168745738	2.37667359970602	1.58053204096131	0.135612809676979	0.973053198215468	-4.80835374772854	1.59946335321694
COX7A2	0.59877869861366	5.35652352664039	1.57096706005303	0.137816404841091	0.973053198215468	-4.80841856982598	1.81989480253579
ACMSD	0.191255206851412	-0.904116479529884	2.21540914225739	0.0432502641661439	0.973053198215468	-4.80854110927115	1.21076840904912
SLC2A1	0.521134799537736	4.65422746441217	1.5693276901749	0.138197133971776	0.973053198215468	-4.80977352510305	1.68393749734038
GFER	0.328464461302144	-0.141177958622112	1.73744408814035	0.103558383491953	0.973053198215468	-4.81020205199889	1.38883388210334
LOC729658	1.58015291272188	0.0356720079074875	1.77461071080011	0.0970166027318912	0.973053198215468	-4.81135538136553	4.85569825250806
CROT	0.412695153790499	3.26576973629025	1.56910883597083	0.138248028672101	0.973053198215468	-4.81135654035902	1.51088436835002
ZNF18	0.474935247537271	0.650362857746094	1.64633378706665	0.121255498726115	0.973053198215468	-4.81219718469126	1.60791007797743
LINC00112	0.444069000400109	-0.777804050100568	2.02924814953047	0.0612637846267445	0.973053198215468	-4.81247661278401	1.55903805616033
MTDH	0.459541455926257	4.09122671172176	1.56696889976024	0.138746514363998	0.973053198215468	-4.81248586426149	1.58334778376665
KCNS2	0.383159170809713	2.05613899169986	1.58367861069587	0.134894505138111	0.973053198215468	-4.81254717143976	1.46691150097842
WDR43	0.360191308424993	3.02020701062799	1.56912568198094	0.138244110553241	0.973053198215468	-4.81309346639672	1.43360364878396
GPR150	0.321126872857819	-0.683132883502993	1.96697773527062	0.0686836176314767	0.973053198215468	-4.81429703926329	1.3786804869315
LOC101928233	0.151456051564741	-0.924016347404692	2.24570947946687	0.0408335611779693	0.973053198215468	-4.81479631939349	1.1635271654877
SLC2A2	0.275074173486461	-0.637777269829763	1.93331684419203	0.0730262340238182	0.973053198215468	-4.81492801556005	1.31662833015948
RP11-554F20.1	0.177779389374994	-0.910849905563704	2.2225866948533	0.0426660043721088	0.973053198215468	-4.81523214506494	1.19456175914728
KCNB2	0.4282639250875	0.988782581028086	1.62195963270146	0.126413189032551	0.973053198215468	-4.81564858277417	1.53459104460092
THRSP	0.626403549278755	2.97024664018141	1.5679646395899	0.13851437242614	0.973053198215468	-4.81568905848547	1.87086997373564
PALM2-AKAP2	1.0163460438861	0.844208018884503	1.63345093863296	0.123958468493096	0.973053198215468	-4.816739124503	2.76308012248323
RP5-1033H22.2	0.438089460655574	-0.506925842048708	1.8615106349349	0.0831290710249041	0.973053198215468	-4.81755629690625	1.5497435422915
C9orf24	0.978460134704736	1.26919934164178	1.60841842253968	0.129359406607661	0.973053198215468	-4.81859453856889	2.6603564955704
ADM5	0.378819736349312	-0.602972421065432	1.90640323485085	0.076675409707688	0.973053198215468	-4.81881031971612	1.46055972618328
SOWAHA	0.391695951758727	0.298259576969015	1.6716048719714	0.116101189293273	0.973053198215468	-4.81900044869072	1.47948780734368
DEPTOR	0.6240338565465	2.77945351664737	1.56668300504768	0.138813227663516	0.973053198215468	-4.81974361984455	1.86644183549156
LOC100507461	0.509930354844123	-0.744811856059211	1.98603525123106	0.0663302484032399	0.973053198215468	-4.82007443654743	1.66517521951964
RAB40A	0.432125217858735	-0.731987285516399	1.98945953827889	0.0659152518281406	0.973053198215468	-4.82090573459912	1.54052800470234
OR4D2	0.485933064945614	-0.756815777411711	1.99902811941476	0.0647681239117967	0.973053198215468	-4.82171287149134	1.62569117684213
SAMD12	0.533459674743298	1.47107373325474	1.59503213303274	0.13232968043656	0.973053198215468	-4.82186400376456	1.70482024111003
SPATA19	0.33412014752277	-0.786253692715003	2.04884338413776	0.0590851379409976	0.973053198215468	-4.82187983865264	1.3967109448539
LOC102723723	-0.454811124479878	-0.772195342981935	-2.01693082367375	0.0626706416568413	0.973053198215468	-4.82193588899192	0.634567810955514
FLJ20464	0.22199470897906	-0.833742136175509	2.11997412982876	0.0517611700407624	0.973053198215468	-4.82248597618058	1.24856477166445
CCDC153	0.604172451918102	-0.566594489264088	1.89218666160596	0.0786686454376946	0.973053198215468	-4.82270249892203	1.82973738651346
COL15A1	0.265198239870443	-0.583874569906171	1.88784441687876	0.079286676989823	0.973053198215468	-4.82278612219392	1.30368939337963
LOC389705	0.513888289525061	1.66206957479844	1.58668728076943	0.134210723769174	0.973053198215468	-4.82379503711407	1.67177893418574
CENPBD1	-0.133219188179971	-0.908023883314521	-2.22333003715525	0.0426059187280707	0.973053198215468	-4.82386577402172	0.875273221537253
CEBPZ	0.436053329006352	2.54160347934206	1.56589507582737	0.138997231717866	0.973053198215468	-4.82420575579399	1.54659127072588
SEC14L2	0.429859372240619	3.70664881538635	1.55735084955636	0.141005921601281	0.973053198215468	-4.82534544035428	1.53704135766697
SCNN1A	0.366696290994191	-0.152272312128235	1.73025582425196	0.104867461852726	0.973053198215468	-4.82540875453434	1.44295961273034
MCIDAS	0.121010304770975	-0.939240260226279	2.26574187368146	0.0393058586761468	0.973053198215468	-4.82561398688466	1.12863654264851
PER1	0.487386401374599	2.27788664195018	1.56935606613169	0.138190536292241	0.973053198215468	-4.82562634397378	1.62805557076546
LOC441601	-0.641979717077541	-0.146884427266978	-1.73687154028459	0.103662123374302	0.973053198215468	-4.82585535860304	0.526249566848016
45172	0.46479231960369	4.711402682778	1.55658240926151	0.141187780441832	0.973053198215468	-4.82660869978886	1.59168359307974
RP11-363D24.1	0.435359143866598	-0.781984684381184	2.02556125481681	0.0616818336704665	0.973053198215468	-4.82675782535059	1.54551802260801
LOC102724010	-0.22949740845349	-0.637487288923985	-1.92840066532417	0.0736808655602854	0.973053198215468	-4.82679730259677	0.794933028741087
LOC100996681	0.119224041368973	-0.940081948267308	2.26644027120264	0.0392535770391777	0.973053198215468	-4.82691941006422	1.12662230001773
RPA3	0.490914284173513	0.358962417937566	1.65951467127926	0.118542905899522	0.973053198215468	-4.82865791369769	1.63380930328868
CENPE	0.185009627944531	-0.770217401872829	2.05041605274574	0.0589134011881512	0.973053198215468	-4.82925123404569	1.20323002470386
VSIG10	0.256696213588902	-0.794908480344716	2.06640258125656	0.0571934760188826	0.973053198215468	-4.82938702282743	1.29265237687997
ACOT9	0.684141998660634	2.83873279144706	1.55845837777638	0.140744164638216	0.973053198215468	-4.82996641079066	1.98207048662947
LOC101929387	0.118632525843018	-0.940377915291449	2.26520916612097	0.0393457807629295	0.973053198215468	-4.8299968283464	1.12595608249382
SNORD15A	-2.52353342010718	1.17501171070819	-1.62787543004276	0.125144302346925	0.973053198215468	-4.83026757356013	0.080175810837586
INF2	0.552013945358918	2.93368633897614	1.55693448538974	0.141104433486021	0.973053198215468	-4.83042864735922	1.73674721211567
RAET1E-AS1	0.448602148786125	-0.775461657347006	2.01563547909043	0.0628202964735105	0.973053198215468	-4.83043075212956	1.56612144991586
TCAM1P	0.143845699515838	-0.927868322623004	2.24336201549466	0.0410161791564877	0.973053198215468	-4.83067802524347	1.15470592309522
DEFB1	0.461085844160158	-0.769214080695991	2.0072417300594	0.0637979882626449	0.973053198215468	-4.83212624079929	1.58579497667563
LRRC38	0.463643827143105	0.604788591099391	1.63521639152936	0.123585007303234	0.973053198215468	-4.83232900570709	1.58985660581483
MC4R	-0.482000955320685	2.05435442497827	-1.56894092153903	0.138287088118709	0.973053198215468	-4.83254584229195	0.61754647180948
IGSF9	-0.378097413985696	-0.156899960693538	-1.72621846984427	0.105609069602245	0.973053198215468	-4.83310382078291	0.685163752882817
FGFR4	0.751158485263134	1.59419628885156	1.58285088502996	0.135083144019436	0.973053198215468	-4.83329724995613	2.11945395108298
HCLS1	-0.495377959037092	0.479518503852282	-1.64383551808639	0.121775646518781	0.973053198215468	-4.83484507266379	0.60934055799719
LINC00839	0.167715607880798	-0.874325133148085	2.16764273049373	0.0473326129850673	0.973053198215468	-4.83718196631246	1.18260024063099
CEP97	0.486556175121275	0.752192876795886	1.62053073110122	0.126721331830593	0.973053198215468	-4.83797084938818	1.62670447722301
APOL5	0.172953761312647	-0.91326435246301	2.21298093359922	0.0434496079716329	0.973053198215468	-4.83945835215578	1.18881113474678
LOC101929469	-0.139878588541729	-0.929675390411576	-2.24147468999008	0.0411635553733226	0.973053198215468	-4.83950785766599	0.869463791857678
PPP2R2A	0.535138503508867	5.7346042009215	1.54754017016521	0.143342724139513	0.973053198215468	-4.83967503525197	1.70768474620491
FAM90A27P	0.441858174889392	-0.778833238639218	2.01394280622866	0.0630163478789162	0.973053198215468	-4.83980564235133	1.55559510234102
SCAP	0.562665401669243	4.3656268388752	1.54625554736445	0.143651127746271	0.973053198215468	-4.83982879728421	1.75534496993864
GPSM1	0.517440068709101	1.78568320382352	1.57067157716749	0.137884962003791	0.973053198215468	-4.83985517864055	1.67772728115871
H3F3C	0.390940576053316	5.89723396360103	1.54726136307579	0.143409610510512	0.973053198215468	-4.84024401480113	1.47837066018359
FAT2	0.588640859574229	0.495245721678107	1.63857779445745	0.122876625638746	0.973053198215468	-4.8412707626771	1.8015382072805
PRSS37	0.299351220122211	-0.779760922979994	2.03543958112852	0.0605675816443141	0.973053198215468	-4.84207547527648	1.3489833303705
ZNF189	0.56804378592479	1.90024428349121	1.56592540523343	0.138990145090762	0.973053198215468	-4.84208113840306	1.76481132371262
CCDC68	-0.119358100984108	-0.926037977456609	-2.23952235444946	0.0413165294579879	0.973053198215468	-4.84223949602574	0.887489932832604
MFSD3	-0.399849322996329	-0.321099170017323	-1.76535121556819	0.0986113290498065	0.973053198215468	-4.84254108854957	0.670421055461384
TTC24	0.353336726884747	-0.789275445958194	2.03562672248634	0.0605466515569879	0.973053198215468	-4.84371260616226	1.42381049799675
TMEM100	-0.484720455013549	5.21717500859675	-1.54294924133951	0.144447472221972	0.973053198215468	-4.84504362486403	0.615869335888006
SHF	0.645114439933993	2.0637978006497	1.55962014406907	0.140470032952924	0.973053198215468	-4.84513140588575	1.9062051627831
LOC101927505	0.42865587945586	-0.719860329949415	1.96520866969659	0.0689058795858996	0.973053198215468	-4.84531347405248	1.53519265215815
HCG4B	0.360791549661183	0.0238019724308715	1.68605714839304	0.113239875099284	0.973053198215468	-4.84594651263832	1.43446441511819
NKX6-1	-0.422902587467521	2.18014488875579	-1.55529069875525	0.141493925398803	0.973053198215468	-4.84664906373238	0.655142449088618
CXCR5	-0.276227230015265	-0.402175429931999	-1.78376081628479	0.0954631541742305	0.973053198215468	-4.84715495321858	0.758640525275994
ZNF137P	0.280740410459511	-0.767878373172247	2.02383366493307	0.0618786179108118	0.973053198215468	-4.84720625316301	1.32410983425425
CCER1	0.148801354061012	-0.880879398185475	2.17161973840302	0.0469794986731858	0.973053198215468	-4.84858111553482	1.16044244913197
CCDC18	0.255111738134258	-0.0553088430973645	1.694903955928	0.111518820424371	0.973053198215468	-4.84907555593645	1.29060582270301
MYO16-AS1	0.421588152452996	-0.788965261352189	2.01998597685738	0.0623189608226208	0.973053198215468	-4.84970178595379	1.52438058298023
CSGALNACT2	0.452867888770691	1.72538852657436	1.5649760016851	0.139212124246354	0.973053198215468	-4.84971575588812	1.57281638608185
SNORA24	-2.54548641816292	1.20006321261959	-1.61107499138496	0.128776797552907	0.973053198215468	-4.85177472391175	0.0784348905448981
LOC101929977	0.418353056577453	-0.790581386883997	2.02042326897807	0.0622687716691721	0.973053198215468	-4.85216459128559	1.51945703401404
TFAP2B	0.447323474175834	1.31712245564691	1.57845816815829	0.136088021015562	0.973053198215468	-4.85227949601696	1.56412016994684
LOC100133920	0.175449753888576	-0.8783679582945	2.16258139227127	0.0477855703207542	0.973053198215468	-4.85237417480305	1.19178210473038
ASPM	0.228226947610753	-0.610155795587459	1.88884750378466	0.079143521232547	0.973053198215468	-4.85456818232174	1.25637042334578
LOC101059915	0.218607679779727	-0.89045137867711	2.16621937107292	0.0474595897292681	0.973053198215468	-4.85643767358548	1.24434299999353
LOC101929060	0.120092683644875	-0.939683006768968	2.24901440950226	0.0405777484247523	0.973053198215468	-4.85656346463188	1.12760135694006
RTL1	0.28512180333682	0.221261097878513	1.65193406910614	0.120096479564677	0.973053198215468	-4.85714159654598	1.32992400743829
PLIN4	0.356301354883982	-0.5698495282681	1.86383916233747	0.0827827072293665	0.973053198215468	-4.85754312042818	1.42803782960136
OTX1	0.388817261048257	-0.465083565452197	1.81142405927152	0.0908998277038241	0.973053198215468	-4.85785721695907	1.4752349438127
TMEM211	0.430831604994876	-0.784346277045877	2.00952389421486	0.0635307989500795	0.973053198215468	-4.8579003259331	1.53853644628884
CCDC152	0.427257475194568	0.118323405444748	1.66504029815741	0.117421486068687	0.973053198215468	-4.85796959605489	1.5330473325731
LOC101928624	0.683130052765888	-0.381511808019544	1.8012805813917	0.0925501062999232	0.973053198215468	-4.85837117806193	1.98006575304946
PGAM4	0.67602710540722	1.68279832782115	1.56049447618893	0.140264024125242	0.973053198215468	-4.85849354020312	1.96605128118809
OLAH	0.223452996459188	-0.888023763817209	2.16112056875014	0.0479170514123343	0.973053198215468	-4.85855419219434	1.25038686628508
MYADML	-0.410321297677591	-0.113053254993125	-1.70030592937661	0.110479179871774	0.973053198215468	-4.85857490356194	0.663437055103586
PTOV1-AS1	0.273901211234662	-0.6680037051267	1.93045159951996	0.0734071237990054	0.973053198215468	-4.85887203754809	1.31508488020978
MDH1B	0.411097240400332	-0.0117961933148583	1.68259466080852	0.113919740700766	0.973053198215468	-4.85930380088718	1.50847203385092
HIST1H3B	-0.417678056765519	-0.790764262336804	-2.01629372250135	0.0627442069932286	0.973053198215468	-4.85935720102999	0.65857421781255
PARD3-AS1	0.737456206537122	-0.631024627917378	1.89412927578895	0.078393558568263	0.973053198215468	-4.85940147946526	2.09061066296661
OR8B3	0.225742630901547	-0.886872923291415	2.15859313180528	0.0481453264507472	0.973053198215468	-4.85974473060759	1.25325307515352
LRFN3	0.471375991389029	1.94854754333039	1.55077327788302	0.142569026243749	0.973053198215468	-4.85999088188735	1.60219728682104
TRAF2	0.453137084179577	1.87478704305352	1.55253338587874	0.142149316262628	0.973053198215468	-4.86029282222335	1.57323983802511
RP11-685M7.3	-0.172037308895217	-0.913596695850735	-2.20160928642279	0.04439462477904	0.973053198215468	-4.86036053033027	0.841947760441744
AGBL2	0.329647925914176	-0.248397043157045	1.72515738479582	0.105804738448112	0.973053198215468	-4.8614632923679	1.39047849083096
GATA3-AS1	0.538249939566131	-0.51469087205211	1.84273866033199	0.0859690807746741	0.973053198215468	-4.86165270210318	1.71300637275582
GZF1	0.495695278714045	0.96342129567403	1.58975488320662	0.133516602415169	0.973053198215468	-4.86187939257549	1.64163923917367
RPL23AP7	-0.622508639479518	4.25287985261574	-1.52880164836338	0.147897372788692	0.973053198215468	-4.8624901201612	0.536596620241498
LOC101927446	-0.166784953997239	-0.916249848423779	-2.20470593798245	0.0441354022187088	0.973053198215468	-4.86307353730639	0.846381602748706
KRT1	-0.151751429340658	-0.923804658905261	-2.21788682709417	0.0430477389750839	0.973053198215468	-4.8630929303759	0.859201826563948
ASIC5	0.17264958401758	-0.913472469998479	2.19917742150906	0.0445991920138223	0.973053198215468	-4.86422599452746	1.18844958038257
ARMCX5	0.456262217710619	2.42867315180126	1.53696610690103	0.1458980584838	0.973053198215468	-4.86455748150553	1.57816411309613
HLA-L	0.560277158199336	1.41619528771956	1.56536328770811	0.139121536840108	0.973053198215468	-4.86458235595668	1.75115778078054
DCLRE1B	0.361028894277702	0.644741326149023	1.60819283360093	0.129408984367771	0.973053198215468	-4.86468370410997	1.43480491793136
EID1	0.643250187673317	3.37406795278987	1.52769266759623	0.148170718265068	0.973053198215468	-4.86531648052376	1.90265482588911
HIST2H3D	1.34779851998333	1.1645761325792	1.58109340696704	0.135484421123207	0.973053198215468	-4.86686253210265	3.84894282615357
KIF15	0.3493535461904	-0.513147777213175	1.82744840446704	0.0883460537260657	0.973053198215468	-4.86718570830869	1.41815048342246
LOC102724532	0.423793927411991	-0.787772512648954	2.00781081807782	0.0637312652140413	0.973053198215468	-4.86746576023276	1.52774673461982
WRNIP1	0.383442018201935	3.33447111484255	1.52578143882904	0.148642806123308	0.973053198215468	-4.8675778855952	1.46732647175502
TMEM253	0.149850827537598	-0.924812263025494	2.21647849104453	0.0431627470496915	0.973053198215468	-4.86863834766155	1.16166094197956
CYP26A1	-0.412012160208658	-0.505600061294109	-1.8254409393055	0.0886624400507976	0.973053198215468	-4.87020499177311	0.662316222099695
FGFR3	0.588834927849911	3.62895371395414	1.52289421026119	0.149358381340655	0.973053198215468	-4.87053978901725	1.80188786262137
ACSS3	0.483179588970138	1.34446722089479	1.563045327377	0.139664464429766	0.973053198215468	-4.87144312280737	1.62122103228522
RP11-395P17.3	0.115673247423863	-0.941911054947902	2.24426515797033	0.0409458300282484	0.973053198215468	-4.87168437300421	1.1226289902821
POLR2F	0.548304297437364	1.89877255008461	1.54293337263676	0.144451303302463	0.973053198215468	-4.87238190277028	1.73031642677948
ZG16	0.234398840685455	-0.791733539091676	2.04019026124492	0.0600383067520883	0.973053198215468	-4.87396231275154	1.26414858556301
DAPK1	0.371190650215274	2.08913670312736	1.53541043266908	0.146277239077762	0.973053198215468	-4.87524478892063	1.44945938679032
ABHD10	0.437489096141064	0.209108092265334	1.64180668650878	0.122199474105979	0.973053198215468	-4.87544600294557	1.54881341049911
MALSU1	0.540066747059969	4.34744449763547	1.51849064328602	0.150455364581393	0.973053198215468	-4.8758609342502	1.71612140442043
DLX4	0.214005739298676	-0.892752275628928	2.15858865952314	0.0481457312751752	0.973053198215468	-4.87598023398395	1.23862976363922
KAZN	0.467366650047178	3.24228801791422	1.51935492178614	0.150239527804222	0.973053198215468	-4.87654209319665	1.59578639132319
PCED1B	0.380080484782393	-0.595100380799314	1.86521524188159	0.0825786264196967	0.973053198215468	-4.87743562186296	1.46240228582752
SLCO1C1	-0.571419767463061	5.08004457452875	-1.51605727827211	0.151064454725042	0.973053198215468	-4.87975423899696	0.564723093788514
CDK1	0.445170944445335	-0.627180829498092	1.88236204419742	0.0800732145319357	0.973053198215468	-4.87982005968861	1.56075697576527
RFX5	0.487245274319369	0.785023138268856	1.58728049592428	0.134076253907654	0.973053198215468	-4.88035459732238	1.6278258242891
ZFP57	0.303527178179082	-0.721914611406459	1.96037873506298	0.0695160326576167	0.973053198215468	-4.88129006092754	1.35462840677516
CCDC6	0.514087580102801	1.85903120304714	1.53695530805843	0.145900687727542	0.973053198215468	-4.88156230835442	1.67211213717639
AKAP7	0.419842280148171	1.68748183769671	1.54175312587812	0.144736484271165	0.973053198215468	-4.88187172482025	1.52172153099641
NINL	0.432930870539021	-0.0843044336422716	1.67887200866281	0.114654651199566	0.973053198215468	-4.88219662106147	1.54176963531274
MCU	0.459650017072809	1.60416607179333	1.54426444558581	0.144130249976754	0.973053198215468	-4.88254478154121	1.58351968314808
VWA1	0.389815160852091	0.710456348866459	1.59016579064423	0.133423858038964	0.973053198215468	-4.88299448377997	1.47670781524057
CNBD2	0.325980432486237	-0.51840006080939	1.8179832126909	0.0898466710719658	0.973053198215468	-4.88347024065443	1.38538826000371
MTMR2	0.598724158041936	4.76164527187822	1.51242143779654	0.15197840426563	0.973053198215468	-4.88407264898712	1.81979554713953
THADA	0.458766847182233	1.50170476602027	1.54664312529336	0.143558021416877	0.973053198215468	-4.88446553267203	1.58212178362503
ACER2	0.705985112159186	2.32912365633569	1.52402208701261	0.149078501312892	0.973053198215468	-4.88455345070908	2.02584138323946
PPP2R3A	0.525187049784936	2.41786792531721	1.52125568756128	0.149765766863388	0.973053198215468	-4.88542832812688	1.69077507791754
TMEM150B	0.536934736928732	3.81890949884099	1.51034839838439	0.152501589898075	0.973053198215468	-4.88635312587046	1.71075490315041
LINC00637	-0.163229746537849	-0.918062751563708	-2.19444021822993	0.0450002081528395	0.973053198215468	-4.88654617211714	0.849396020200934
BRPF1	0.596683306271439	2.94902518540475	1.51361603890771	0.151677602370726	0.973053198215468	-4.88674476838998	1.81608540139172
GS1-279B7.1	0.95341498985786	0.665252335304645	1.59447437440359	0.132454699110921	0.973053198215468	-4.88718979352371	2.59455492622994
MFGE8	0.429187810587674	1.94754992978468	1.52986382353014	0.147635963721435	0.973053198215468	-4.88731208966417	1.53600948615362
AIMP2	0.384841213933359	1.10847509031372	1.56201325111909	0.139906783549193	0.973053198215468	-4.88763682948561	1.46938098568929
WDR18	0.549448737391577	2.28246622652509	1.52167622756729	0.149661118777108	0.973053198215468	-4.88817869108891	1.73229780359885
ASCC2	0.506900947177351	2.90067582213437	1.51269151533008	0.1519103545345	0.973053198215468	-4.88823830853176	1.66013835814841
AGAP11	0.575287647616711	0.855569931617674	1.57678244532875	0.136473037186005	0.973053198215468	-4.88872641910171	1.77764178780265
PRR23A	0.288499467647446	-0.855554564748794	2.09134772745815	0.0546017449314981	0.973053198215468	-4.88880655796245	1.33442363913888
ANKRD36	0.143829441499421	-0.927821112637813	2.21010027899155	0.0436872073977853	0.973053198215468	-4.88899288147719	1.15468715001997
FXYD1	0.741229494118402	1.39478676324901	1.54729882189088	0.143400622527614	0.973053198215468	-4.89090785470354	2.09851403969795
HIST1H3C	-0.548241797384624	-0.725508825177547	-1.92108897740843	0.0746642915047768	0.973053198215468	-4.89184607905251	0.577965097324574
DNM3OS	0.100861214522396	-0.917030524238183	2.2009286291848	0.0444517929893993	0.973053198215468	-4.89293371791187	1.10612311728506
RNF149	0.450704270519413	3.39653736539326	1.5057520877639	0.153666996012872	0.973053198215468	-4.89320177590931	1.56941709055801
LOC728739	0.392064466039142	-0.803812011895093	2.01141406944538	0.0633102765613032	0.973053198215468	-4.89331472028851	1.4800331202
LRFN2	0.487167454401312	0.888751163735781	1.57081619367409	0.137851404830851	0.973053198215468	-4.89335202877287	1.62769915194573
RAD52	-0.64809546268789	0.309843051742063	-1.61948177706822	0.126947950194015	0.973053198215468	-4.89425812544079	0.523040979821346
WBP11P1	0.407727609500607	0.754593648443204	1.57772715143598	0.136255866170348	0.973053198215468	-4.89562557048942	1.5033975941701
NDUFA2	0.877494484358248	2.20904416916374	1.51810339606108	0.150552156830979	0.973053198215468	-4.89619861819455	2.40486672051841
LCE1A	0.390147207878355	-0.804770269277294	2.01062220596313	0.0634025762306203	0.973053198215468	-4.89653550470007	1.47719823309567
COL9A3	0.483853196055229	0.430688968486604	1.60356728059623	0.130429146052211	0.973053198215468	-4.89669976641855	1.62231346615336
DENND1B	0.467728728453261	2.31562496105615	1.51300724032837	0.151830835828179	0.973053198215468	-4.89830211379991	1.59636429573325
NEDD1	0.507999181886102	0.637369844057319	1.58463476856957	0.134676876789186	0.973053198215468	-4.89850305700049	1.66196258124386
OACYLP	0.855555301710236	-0.336993346525872	1.77055722941543	0.0977118921190629	0.973053198215468	-4.8987948060105	2.35268046539184
PYCR1	0.394682158521149	1.05624504284322	1.55628079230853	0.141259215472732	0.973053198215468	-4.89912343094031	1.48391246702517
SDCBP2-AS1	0.267917021545124	-0.408323654551265	1.75075017204166	0.101173027669753	0.973053198215468	-4.89912344326659	1.30723866286997
WDFY2	0.639352996575963	2.8876014980683	1.50456796408051	0.153968443769707	0.973053198215468	-4.89921119664035	1.89525424654301
LOC102546227	0.426180415531104	-0.786719949181519	1.98717103376546	0.066192337568315	0.973053198215468	-4.89933178106047	1.53139703802139
POLR2D	0.501228023764169	1.55654111709967	1.5333239695901	0.146787103146011	0.973053198215468	-4.89938617562295	1.65074718328084
MTFR1	0.557227123887938	0.572518553800324	1.58889784716357	0.133710218310182	0.973053198215468	-4.89999575295384	1.74582482644558
PRKAG3	0.367968954978538	-0.601113395389007	1.85294089285671	0.0844150052658696	0.973053198215468	-4.90067150939805	1.44479718451803
FKBP1A-SDCBP2	0.105347894669824	-0.947025004161375	2.23652538644051	0.041552390480429	0.973053198215468	-4.90074824861389	1.1110970878796
ANKRD61	0.41193528729746	-0.613601346587884	1.86078861661692	0.0832367331090678	0.973053198215468	-4.90075451954579	1.50973673402331
C2orf80	0.822215281015031	0.607827772245143	1.5869019688429	0.134162045021108	0.973053198215468	-4.90195499165398	2.27553520803822
LOC101927127	0.402307051124444	-0.798499570861399	1.99966083686421	0.0646929160121076	0.973053198215468	-4.90212612240774	1.49527038664948
HEXIM2	0.653201604818967	1.43448433030293	1.53656481341984	0.145995790196791	0.973053198215468	-4.90225367695772	1.92168346165716
LOC102724156	0.603408134485376	-0.697995956469456	1.90014314751728	0.0775474334272497	0.973053198215468	-4.90236829603663	1.82833942064454
STK32A	0.501652332287664	2.32206092554313	1.5096691897763	0.152673335267748	0.973053198215468	-4.90251834746044	1.65144775800024
SIM2	0.460721002828071	-0.248167360009863	1.7026735545866	0.110026190701167	0.973053198215468	-4.90285325512006	1.58521651865304
LOC102724471	-1.20341281283819	0.488485025684183	-1.60244007088795	0.130678794295484	0.973053198215468	-4.90375702553932	0.300168044493675
COL4A3	0.270457716954172	-0.215874056961983	1.68743955364166	0.112969426098836	0.973053198215468	-4.90392842327718	1.31056418091458
PLAG1	0.440672086550204	1.15395365842197	1.54699918033784	0.143472532818076	0.973053198215468	-4.90462187361656	1.55375112290706
CCZ1B	2.075864954251	3.12921761255542	1.50404822391162	0.154100913266373	0.973053198215468	-4.90467060281137	7.97143840753219
CBX3P2	0.799850879777953	-0.0928706231890773	1.67969102291622	0.114492611807615	0.973053198215468	-4.90471390943757	2.22520908007831
TMEM87B	0.471853794079884	2.6295570933072	1.5025440479987	0.15448483200598	0.973053198215468	-4.90516781532161	1.60296300391223
ANKRD35	0.533089414463334	0.824579493031047	1.5658654280605	0.139004159373719	0.973053198215468	-4.90591615917212	1.70418913073503
PLEKHM1P	0.507999988112736	1.11453386963648	1.54712904642854	0.143441362797569	0.973053198215468	-4.90757252714495	1.6619639211629
FAM76A	0.364421707748433	1.37826863807542	1.53337381437722	0.146774905189115	0.973053198215468	-4.90816667747045	1.43968121088334
MAP3K19	-0.200396251438767	-0.784278114474574	-2.01614362169956	0.0627615504412802	0.973053198215468	-4.90878358021199	0.81840639410721
WHAMMP1	0.267794387906732	-0.813866417243363	2.03774225505806	0.0603105084612373	0.973053198215468	-4.90878713130984	1.30707836126588
HEMK1	0.294556696093577	-0.414600007756623	1.74879781303326	0.101519967983646	0.973053198215468	-4.90919713427318	1.34253107747964
FILIP1	0.457406965792057	0.316243916083449	1.60504119225978	0.130103329535849	0.973053198215468	-4.90993286214661	1.57997174788262
RWDD1	0.494325870362026	2.93427003635601	1.49492603037231	0.156441577011956	0.973053198215468	-4.91062714235132	1.63939270325215
TBCC	0.63535633964675	2.58452804424095	1.49918217116557	0.155345807019981	0.973053198215468	-4.91079238252845	1.88769468208136
MRPL14	0.538917275705923	1.95212091150706	1.51178152567386	0.152139741335505	0.973053198215468	-4.91093703931457	1.71414990533392
SEC63	0.426804175926	1.5384500669822	1.52488866643914	0.148863762456532	0.973053198215468	-4.91098408682982	1.53235256082022
LDLR	0.440220605704982	1.85519293639688	1.5137005322799	0.151656345843366	0.973053198215468	-4.91169891091594	1.55304979236739
RP11-439L8.4	0.186192764134158	-0.871671205191909	2.11817618250991	0.0519354811441261	0.973053198215468	-4.91181961406306	1.20465445217022
KIF7	0.363632153439915	0.902455747352308	1.55463394593781	0.141649796854461	0.973053198215468	-4.91332736053414	1.43854495300808
TFDP2	0.501584285469837	1.69804721314016	1.51690979294456	0.150850827628834	0.973053198215468	-4.9142159988154	1.65133538605882
SREK1IP1	0.309147637458138	-0.576235275422796	1.82760056002895	0.0883221143310332	0.973053198215468	-4.91481650003969	1.36226347677467
ZNF671	0.121033359292971	-0.939260717988029	2.21519752616966	0.0432676027703457	0.973053198215468	-4.91482555386768	1.12866256312445
RP11-490D19.6	-0.471765748581649	-0.763795009175994	-1.95004433530265	0.0708380474520298	0.973053198215468	-4.91502564205077	0.623899645178031
CEP68	-0.378048477312858	0.531576654829903	-1.58024026703397	0.135679581558138	0.973053198215468	-4.91523166954484	0.68519728333766
RGPD6	0.274598584517112	-0.862462542923061	2.08689727148993	0.055056058914331	0.973053198215468	-4.91523219909169	1.31600230512603
EYA2	0.435510558670938	0.111777078543812	1.62517733757367	0.125721651913311	0.973053198215468	-4.91532715992944	1.54575205463452
NDUFA7	-0.812818237773863	0.0740399357343792	-1.63780237386063	0.123039725822996	0.973053198215468	-4.91621675132383	0.443606115392895
CMTM6	0.195174623099735	-0.814426425688259	2.04669483523443	0.0593205035855977	0.973053198215468	-4.91623037150217	1.21552322639179
SPRR2B	0.38118011229808	-0.809148968063644	2.00374102253054	0.0642098350444741	0.973053198215468	-4.91665431759055	1.46401126809848
THEMIS	0.122755894576678	-0.938397417069105	2.21242732302107	0.0434951765313214	0.973053198215468	-4.91706844865503	1.13060839961771
C1QTNF9B-AS1	0.429630697200132	-0.784985828351718	1.97352334302358	0.0678668916225382	0.973053198215468	-4.91824644835995	1.53668991485691
FLJ31306	-0.184668689805065	-0.780019146173174	-2.00771258523321	0.0637427780290645	0.973053198215468	-4.91827795080074	0.831379682793139
FANCI	0.289521828058639	0.258375753694998	1.60372303954685	0.130394681606134	0.973053198215468	-4.91849402691547	1.33578859866069
TNNT3	0.518528947387077	-0.57866477995762	1.83447945272361	0.0872458454731923	0.973053198215468	-4.91869154716839	1.67955511758808
MAFB	0.440499712905953	0.895608844880388	1.55108167708393	0.142495410385165	0.973053198215468	-4.91895162926147	1.55348332024547
SPINT2	0.429653042834588	-0.302688784074822	1.70892702035878	0.108837532697307	0.973053198215468	-4.91898314544572	1.53672425355168
KBTBD8	0.39653626362759	1.51316349079275	1.51961490289186	0.150174653671705	0.973053198215468	-4.91900052095918	1.48666634891211
WHAMM	0.347875220574098	-0.312521382701877	1.70497844436587	0.10958676394337	0.973053198215468	-4.91992718935957	1.4160555441178
LOC102724060	0.472845910261674	-0.763418784271225	1.94648500886416	0.0712986196801069	0.973053198215468	-4.92005692305114	1.60455411860203
PAIP2B	0.521199569238128	1.63969219147316	1.51444452844222	0.151469282351378	0.973053198215468	-4.92007925321408	1.68404656899979
PIN4	0.543997038251789	1.78072454807147	1.50969255595229	0.152667424170957	0.973053198215468	-4.92011941390227	1.72287953326795
LINC01192	0.159663041040622	-0.919906597663453	2.17809112238012	0.0464101417027438	0.973053198215468	-4.92065212366297	1.17311551260342
VPS9D1-AS1	0.299460631999039	-0.810905818501813	2.02031159660351	0.0622815850831888	0.973053198215468	-4.92099954865433	1.34913093324309
BIRC8	0.465243366749103	0.51375885605555	1.5774819057887	0.136312215386771	0.973053198215468	-4.92142797229321	1.59240167935401
PHOSPHO2-KLHL23	0.500324991347744	-0.749489468527205	1.92867997276422	0.0736435317194568	0.973053198215468	-4.92193230253248	1.64925717792584
C17orf74	0.287346848665046	-0.856083189805952	2.07253557418056	0.0565459884259292	0.973053198215468	-4.92205706532706	1.33288644319264
PIP5K1P1	0.377267558859044	0.926496074507628	1.5464220478312	0.143611123717968	0.973053198215468	-4.92226511787119	1.45829443677353
LOC101928864	0.377275040404762	-0.811190120160149	2.00266294790026	0.0643371547280857	0.973053198215468	-4.92252539390894	1.45830534711084
CAPN10	0.430728985587454	0.928857530354008	1.54611968084021	0.143683778550142	0.973053198215468	-4.92268749571665	1.53837857069111
FAM151B	0.56538508611491	1.32314510975089	1.52473090151431	0.148902837237756	0.973053198215468	-4.9236668821188	1.76012545210501
MCAT	0.274044106085326	-0.762032319014922	1.97270309313007	0.0679687520388899	0.973053198215468	-4.92377828261404	1.31527281249431
CAMK4	0.48549667078989	2.2993947081324	1.49333088747141	0.156853923355459	0.973053198215468	-4.92402166137543	1.62498188948923
RNF43	0.505664904965203	2.63287224570315	1.48658609951031	0.15860754247269	0.973053198215468	-4.92560426307581	1.65808762471737
LOC100506331	0.142983961286345	-0.928261621534852	2.18986826266294	0.0453904191148602	0.973053198215468	-4.92568558161129	1.15371129747248
TBCEL	0.468472203786061	1.76402000738914	1.50571806628125	0.153675650088639	0.973053198215468	-4.92568905399825	1.59755159451828
MAFG	-0.229969486072547	4.77647850955909	-1.4794725862157	0.160474781052154	0.973053198215468	-4.92613491684627	0.794557847213939
WDR91	0.47524215116098	3.39946299010814	1.47981229816029	0.160385193434001	0.973053198215468	-4.92628314196975	1.60840362713909
WIPF2	0.311306932036453	0.410573173620042	1.58217593763321	0.135237131482326	0.973053198215468	-4.92654291636111	1.36520818301426
NLRP9	0.108279605223122	-0.945559867755286	2.21925134801012	0.0429365819476224	0.973053198215468	-4.92673521634974	1.11435928250656
GPC2	-0.39940563575187	0.454988991661436	-1.57693455025927	0.136438051047248	0.973053198215468	-4.92868441901588	0.670718578730868
TNFAIP8L2	0.459131933458429	0.830707176807628	1.54732804090289	0.143393611960047	0.973053198215468	-4.92963545395548	1.58269950002725
DCAF15	0.587012298054405	1.59900762495482	1.50838069678213	0.152999592126388	0.973053198215468	-4.93014408388458	1.79860667921445
DDN	0.235391007254428	-0.746192301725868	1.95689209075097	0.0699595343366917	0.973053198215468	-4.93123237440481	1.26540345394411
GAL3ST4	-0.217982223265897	0.111151516617007	-1.61149017479447	0.128685948139226	0.973053198215468	-4.93205585163328	0.804139736517779
MYCBP	0.450924434037936	1.37314197095502	1.51529567075293	0.151255517420236	0.973053198215468	-4.93239483674381	1.56976265698586
PTPN11	0.642944316952146	5.04903775286795	1.47436495859868	0.161826794561722	0.973053198215468	-4.93292853690954	1.90207294847954
LINC00937	0.368078143691785	-0.815800456183908	2.00122026677787	0.0645078944527197	0.973053198215468	-4.93417173392203	1.44495494867638
TSIX	0.0526316772959255	-0.951056079218584	2.23015725187533	0.0420577494267428	0.973053198215468	-4.93474204956837	1.05404134625524
TMEM248	0.386404900518778	2.65941207856833	1.47833369591861	0.16077543031266	0.973053198215468	-4.93534504002148	1.47168043436547
LOC101927676	0.499624717978648	-0.74994550459019	1.92057860310083	0.0747333777207692	0.973053198215468	-4.93580933103808	1.64810265133464
TMOD1	0.635190194798551	1.79548274419461	1.4970291387343	0.155899310892778	0.973053198215468	-4.93633741731697	1.88738107738758
CSAD	0.516890663041288	2.69916257673917	1.47639870667049	0.16128731629349	0.973053198215468	-4.93741326475103	1.67680578144316
LIMS3-LOC440895	0.115414918512682	-0.942024462362692	2.20706880786443	0.0439385552062172	0.973053198215468	-4.93743329435181	1.12233902021282
TNFRSF9	0.261224545627601	-0.739205649196396	1.944761488003	0.071522614483793	0.973053198215468	-4.93747144972225	1.29851920951084
LOC643327	0.391708155589218	-0.803827437580288	1.98450905614375	0.066515976486558	0.973053198215468	-4.93764667676311	1.47950586287226
ARHGEF28	0.594594969361256	1.0412704900233	1.52860047987601	0.147946925847657	0.973053198215468	-4.93789967677189	1.81229676057208
PQLC2	0.413275887201694	0.932251520956916	1.53425101096911	0.146560378951086	0.973053198215468	-4.93802762138145	1.51176204420635
CEP95	0.599957484325788	0.910698269118178	1.53634977911511	0.146048182821693	0.973053198215468	-4.93811563900168	1.82204133342801
MIR379	-2.64568416483847	8.30997720999815	-1.47214761729325	0.162416688965502	0.973053198215468	-4.93848456418643	0.0709567909876234
LOC102724801	-0.366162095141657	-0.816550458973647	-1.99930667546331	0.0647350035548075	0.973053198215468	-4.93883778048175	0.693390396885298
PPAN	0.391240351420944	1.09380034858087	1.52372048404979	0.149153300003088	0.973053198215468	-4.93933861361643	1.47881390572547
MTIF3	-0.717978777533309	0.0264154206551629	-1.62613283470906	0.125516928565018	0.973053198215468	-4.93972516199957	0.487737085499946
LOC102724612	-0.082105491605118	-0.958586499618486	-2.23335057398169	0.0418036213731177	0.973053198215468	-4.94090050177019	0.921174777364673
RBAK-RBAKDN	-0.687807398714102	1.28297061051252	-1.51274918825042	0.151895826377541	0.973053198215468	-4.94252869930951	0.502677031945304
LINC00086	-0.22468680244876	-0.805110894252282	-2.01552776365868	0.0628327558359966	0.973053198215468	-4.94255826946389	0.798766351252115
APLN	0.360574840103751	0.366403245643316	1.57480606704902	0.136928326655708	0.973053198215468	-4.94321941007641	1.43415358665061
LOC101928609	0.559646605504075	-0.440746525612564	1.75940855369148	0.0996469609713628	0.973053198215468	-4.94338075787215	1.75005393157616
SEMA5B	0.391993179765167	1.43121573556674	1.5038687057117	0.154146690466541	0.973053198215468	-4.94381546868583	1.47992761791398
LOC102724748	0.515192349933133	-0.389621614945219	1.73191891693886	0.104563305577141	0.973053198215468	-4.94443844077685	1.67396045701448
TMEM19	-0.339995187676788	2.7725784714334	-1.46957900635836	0.163102275910202	0.973053198215468	-4.94451264913853	0.711773748039697
DOC2GP	0.944503655295304	0.198586693203884	1.60146997854988	0.130893973079032	0.973053198215468	-4.94458449784853	2.57153669315593
LAMC2	0.265544940436587	-0.389637374984561	1.71193341987945	0.108270084246982	0.973053198215468	-4.94481343852425	1.30414146159201
DCP1A	0.409490397304953	1.01443842406721	1.52405847100375	0.149069480084193	0.973053198215468	-4.94482356394386	1.50605010233184
MOB3B	0.401347284861798	0.0364870387213504	1.6142969562792	0.128073218618069	0.973053198215468	-4.94488847769413	1.49383596504369
NTN1	0.522201189336644	2.36995792059045	1.47434642958896	0.161831716540576	0.973053198215468	-4.94659167495713	1.68573418892607
PLEKHD1	0.589616851445561	2.80718438272309	1.46788124506731	0.16355674812728	0.973053198215468	-4.94680438647668	1.80329735224265
LOC102723661	0.641765408537049	-0.439074659886378	1.76210324172372	0.0991761727693597	0.973053198215468	-4.94682718801563	1.8998318999295
CRADD	0.4990826829427	0.428514407220182	1.5666942473137	0.13881060377393	0.973053198215468	-4.94732486263197	1.64720956401895
MAP1LC3B2	0.72590239115627	1.1570954938252	1.51464908606742	0.151417884356856	0.973053198215468	-4.94853729400697	2.06659513596948
LOC257396	0.153910108591704	-0.922783331529392	2.16701153079287	0.0473888827993963	0.973053198215468	-4.94868539559722	1.16638603398262
KCNJ4	0.440946554166255	0.0972936035882621	1.6031575303166	0.130519847932545	0.973053198215468	-4.94880027536571	1.55417763580301
LINC00384	0.141739576399344	-0.897657089153799	2.13594982448324	0.0502359221600984	0.973053198215468	-4.94903950079568	1.1522765294569
SCN3B	0.576352337154918	3.19134940212816	1.46283844727097	0.16491287734283	0.973053198215468	-4.94909539598389	1.77953543230967
WDR45B	0.524454068473365	2.10703422033196	1.47794502833178	0.16087814014649	0.973053198215468	-4.94917157008592	1.68953622546666
RPL17	1.03056943032121	4.38070656655585	1.46083355114502	0.165454637026707	0.973053198215468	-4.94941062807963	2.80266130072733
GCNT2	0.423273231961457	-0.282666431574102	1.6797618567606	0.114478606920517	0.973053198215468	-4.94949989103532	1.52695145091381
HIST3H3	0.569726604218135	-0.610595500344821	1.8309123867113	0.0878024785216737	0.973053198215468	-4.94951844834732	1.76778368075943
LOC648987	0.119600081968128	-0.939944072640374	2.19617477444886	0.0448529853082245	0.973053198215468	-4.95019368282448	1.12704603540832
C11orf94	-0.519656849856465	-0.739748379082187	-1.89873208335769	0.0777452224112035	0.973053198215468	-4.95122898841502	0.594724592788567
ZNF585B	0.409113695586092	0.345042769969653	1.57139895911316	0.137716249030018	0.973053198215468	-4.95132595621761	1.50548287751359
C16orf95	0.497967133426437	-0.525154452119312	1.78554261890403	0.0951632244286812	0.973053198215468	-4.95208323306353	1.64537304474117
MRS2	0.468629460031473	1.72824271566568	1.4856345369643	0.158856261516564	0.973053198215468	-4.95303199589382	1.59780283923827
TPI1P3	0.880649048086604	1.06840021749011	1.51595973350059	0.151088914193101	0.973053198215468	-4.95463784420812	2.41246500418046
IKZF5	0.467467708303367	2.64268386116552	1.46290507585038	0.164894898464179	0.973053198215468	-4.95528368953607	1.59594766686212
SDC1	0.496199616786653	0.400101922297693	1.56269631947088	0.139746367301009	0.973053198215468	-4.95644404554395	1.6424673891597
ABCA17P	0.21016906313776	-0.863375771807425	2.0777680976371	0.0559989045637565	0.973053198215468	-4.95653207300663	1.23388664707224
TNFAIP6	0.424545719284285	-0.357671902286168	1.70432092184882	0.109711963863558	0.973053198215468	-4.95653628852788	1.52889571404041
LINC00493	-0.373802446238182	-0.812715993313447	-1.98376827666833	0.0666062951069327	0.973053198215468	-4.95667795252107	0.688112837681845
PDE7A	0.455799445626362	1.1093913285705	1.50973218272957	0.152657399962042	0.973053198215468	-4.95672491716428	1.57743395176239
NKX2-1	-0.159280121155047	-0.919995667604128	-2.157322002688	0.048260514462574	0.973053198215468	-4.95692951569109	0.852757450107082
DYRK1B	0.474206940661155	4.16504642672484	1.45451737530391	0.167171072808758	0.973053198215468	-4.95704521111374	1.60673945235055
NFAT5	0.440904877289	1.73551873633789	1.48095117777137	0.160085157128564	0.973053198215468	-4.95856420781508	1.55411286388221
MFSD1	0.473324031755227	1.72673945099103	1.48094217587934	0.16008752682383	0.973053198215468	-4.95911410640531	1.6053214738436
AMHR2	0.400127286508374	-0.233510714277556	1.65575155954847	0.119311930052483	0.973053198215468	-4.95917839633725	1.49201459888382
DNAJC9	0.622252177120898	2.16298175876252	1.46866036836428	0.163348054399707	0.973053198215468	-4.95960013224139	1.8631193951149
BTC	0.298780899317016	-0.696229091527193	1.88916061971547	0.0790988824365215	0.973053198215468	-4.96023638904887	1.34821419645871
CD200R1L	0.172994772535214	-0.913249866913875	2.14329431611805	0.0495487786709702	0.973053198215468	-4.96046107862015	1.18885989034458
GRAP	0.382238025069009	-0.529081934358925	1.77678430522694	0.0966455725586686	0.973053198215468	-4.9605588102903	1.46556088385041
ITGA9	0.574119934991737	0.854068991306507	1.52284618684918	0.149370308075743	0.973053198215468	-4.96058800912397	1.77556722452695
SSTR1	-0.385727415233002	1.33470618966189	-1.49498421261644	0.15642655403286	0.973053198215468	-4.96061629868894	0.67995584602728
RCAN2	0.518254256928469	5.6805138957638	1.45272656447189	0.167660414074269	0.973053198215468	-4.96090880805703	1.67909382318206
MLEC	0.43197127604873	2.86183257798181	1.45571838569063	0.166843560529178	0.973053198215468	-4.96096177775885	1.54029087128577
MTMR10	0.548892583817531	4.18779212216325	1.45129925580621	0.168051279429375	0.973053198215468	-4.96109685315768	1.73133464784015
RNU6-33P	2.44563621103875	0.92638408990252	1.55036986972498	0.142665369770288	0.973053198215468	-4.96114797052289	11.53788779585
POM121C	0.461095181513664	-0.190847369348901	1.64608209080548	0.121307815534351	0.973053198215468	-4.96134736173094	1.58580978387305
FGD2	0.431854314254611	0.72203563794267	1.53071947895501	0.147425664749319	0.973053198215468	-4.96160823056666	1.54011072663723
ATG14	0.363518531609844	1.23502278383919	1.49852740999632	0.155513958906872	0.973053198215468	-4.9623136285502	1.43838151218327
BCAS2	0.489029308416311	2.82867221161637	1.45411147850221	0.167281880483075	0.973053198215468	-4.96351806632523	1.63073251310856
RAB27B	0.534162000707616	1.86157546417704	1.473080346237	0.162168330443395	0.973053198215468	-4.9639039937507	1.70601800118962
HOXD-AS2	-0.354267618581761	-0.822493176828234	-1.99262575366249	0.0655336372076418	0.973053198215468	-4.96440297257593	0.701687157703854
LAYN	0.538881000034607	0.320815421769117	1.56554197364889	0.139079758564779	0.973053198215468	-4.96440859562521	1.7140877245232
EGR2	0.232760813547452	-0.714515241853782	1.90712162090981	0.0765759064738068	0.973053198215468	-4.965028869828	1.2620795708871
SUDS3	0.389334537479599	3.46041238633716	1.44829757529412	0.168875751911482	0.973053198215468	-4.96557750419743	1.47599824548179
ZNF771	0.590023289974197	2.24421659185008	1.46183529876446	0.165183761581875	0.973053198215468	-4.96583040498436	1.80403043073077
LOC101927578	0.0973661259690463	-0.909116565656961	2.14833653864613	0.0490820874019243	0.973053198215468	-4.96610096626113	1.10226386717828
ETAA1	0.465490573501336	1.08950068794558	1.50257749422241	0.154476286622544	0.973053198215468	-4.96752685313827	1.5927953804622
LOC101928215	0.288686142152271	-0.855322348189558	2.04421207310844	0.0595935517301837	0.973053198215468	-4.96757506089062	1.33467276526297
LOC102724719	-0.367413712673705	-0.815973563922559	-1.98081453968643	0.0669675367215535	0.973053198215468	-4.96808214500262	0.692523080195614
LBX2	0.176174145866244	-0.911660381565623	2.1358676795172	0.0502436572386948	0.973053198215468	-4.9683658385073	1.19264573489179
TRIQK	0.331691261186866	0.67107677108539	1.52861278775539	0.147943893692297	0.973053198215468	-4.96899985431261	1.39332260933145
HSPA1B	0.376227234934405	-0.811593575722892	1.97439577864563	0.0677587029744216	0.973053198215468	-4.96978033097574	1.45677812704519
LOC101928862	0.15496007496975	-0.922314060622626	2.15361842609666	0.0485975875438902	0.973053198215468	-4.97043064221431	1.16761134325632
LOC100288181	0.140272338510231	-0.878527343550267	2.09876692361477	0.0538520498552791	0.973053198215468	-4.97056898018235	1.15058710537074
ITGB8	0.420142512978555	3.11169814348424	1.44559583324607	0.169620707478815	0.973053198215468	-4.97099039735233	1.52217847034939
TMEM190	0.377381452743624	-0.811072780974746	1.97252846470282	0.067990455710263	0.973053198215468	-4.97178845363044	1.45846053705052
KCNH7	0.532508537134273	1.07581884228333	1.50025370023128	0.155070952573634	0.973053198215468	-4.97182647631651	1.70319949336133
LINC00890	0.174114514875586	-0.693832362389619	1.88695775280803	0.0794134111884957	0.973053198215468	-4.97265698241443	1.19019185268871
TMEM132D	0.255043678616115	-0.0377035962136986	1.6043637664358	0.130252991517536	0.973053198215468	-4.9727576371207	1.29051798768164
TREH	0.302436917513386	-0.84855835779979	2.03001041436486	0.0611776771731119	0.973053198215468	-4.97284326316599	1.35315231351604
NSUN3	0.494761089201976	0.778654546169569	1.51824502040141	0.150516751811447	0.973053198215468	-4.97300147178583	1.64010635312835
LOC653486	0.659262371669545	-0.670136609611326	1.8401940309831	0.0863606574292669	0.973053198215468	-4.97367476531824	1.93336570298919
GPRIN1	0.452494126242682	0.0152674485817	1.59730580446098	0.131821094145722	0.973053198215468	-4.97371331552927	1.5722286360996
LOC100128568	0.350402635663338	-0.8245591846666	1.99018361511207	0.0658278028794754	0.973053198215468	-4.97395256747309	1.41963903083885
FTCD	0.439593589622044	-0.580105383940193	1.79691956140594	0.0932677550321443	0.973053198215468	-4.97430691921695	1.55207631039629
NELFA	0.525625185059418	1.99560338853357	1.46060037815058	0.165517740685774	0.973053198215468	-4.97475347635276	1.69151602842681
RNASE4	0.607015219378025	1.33610127525843	1.4848011881961	0.159074349934384	0.973053198215468	-4.97483829423482	1.83494630477981
C7orf55	0.600844013060354	1.20462122310794	1.49076907641311	0.15751806116505	0.973053198215468	-4.975461015474	1.82365734163868
KLF15	0.421625323309617	1.0785323436765	1.49690624455075	0.155930954525939	0.973053198215468	-4.97550477049897	1.52443724656543
UCHL1-AS1	0.45565975156	-0.77194841840609	1.92227109572874	0.0745044968636481	0.973053198215468	-4.97569107572276	1.57721360898989
LIN52	0.4880517355489	1.45708916535254	1.47803228629878	0.16085507646444	0.973053198215468	-4.97592430028144	1.6291391321996
AC074286.1	0.150541978387393	-0.906055947773079	2.12993040120325	0.0508056632035029	0.973053198215468	-4.97618924035765	1.16246410244733
ETV3	0.535898575035087	1.2846691525842	1.48569650956635	0.158840053210176	0.973053198215468	-4.97638065620467	1.70898320215345
PIGW	0.260931594287812	1.39930712326883	1.47942759462546	0.160486649209132	0.973053198215468	-4.97654516036105	1.29813886228301
DNAJC28	0.433479671340472	0.605115834195127	1.52816508276601	0.148054223578252	0.973053198215468	-4.97695591452189	1.54261599194361
TCEAL5	0.393785530350137	2.59452736101973	1.4460299053315	0.169500836673298	0.973053198215468	-4.977094143321	1.48258254561552
LOC101928718	0.142550733050521	-0.928474203408517	2.16054468175681	0.0479689762490745	0.973053198215468	-4.97728070095662	1.15321158541493
PRMT6	0.484728684139541	0.910363510321446	1.50537421889827	0.15376313786242	0.973053198215468	-4.97802085082964	1.62373440417839
LOC101927767	0.169095226520962	-0.915199669343242	2.13571598957641	0.0502579438325334	0.973053198215468	-4.97949021442168	1.18423290393423
MIR3691	2.98234714070647	3.66158095596429	1.44441856477394	0.169946168928827	0.973053198215468	-4.97955402631712	19.73408099386
HIST1H2AC	0.359892615983602	-0.819710930314813	1.97865594327617	0.0672326591747509	0.973053198215468	-4.97992003816288	1.43317550615478
CCDC114	0.462603048844797	-0.128295458222337	1.61935004514942	0.126976434485573	0.973053198215468	-4.98010426403252	1.58820277834523
BRICD5	0.593487993398677	0.641655689186737	1.52365351542898	0.149169912774457	0.973053198215468	-4.98019263261493	1.81029170160186
TSHR	0.287001070060677	-0.562789736339929	1.77543292941331	0.0968761030992097	0.973053198215468	-4.98093662194019	1.3324256392512
GS1-18A18.1	0.0728881712125657	-0.963273079335499	2.21845909885769	0.0430010877152341	0.973053198215468	-4.98098580053899	1.07561024599927
DSTNP2	-0.442391819474809	0.0969594142695924	-1.57961084582605	0.135823718959248	0.973053198215468	-4.98123338781395	0.642497842962756
PTPMT1	0.356142655956751	4.21912616777316	1.43486156584425	0.172607443519762	0.973053198215468	-4.98151136312808	1.42781121951162
ARHGEF15	0.362727247704213	0.530496530187616	1.53066686072389	0.147438589700556	0.973053198215468	-4.9816839819178	1.43724379423084
CPS1-IT1	0.232512736350793	-0.883479068604674	2.08176822333198	0.0555839633445644	0.973053198215468	-4.98177497642057	1.26176651655762
MATN1	0.174242684680928	-0.827483953174307	2.02546506935238	0.0616927747824599	0.973053198215468	-4.98208929540293	1.19034440912314
GOLGA2P2Y	0.427243578895259	-0.786159767122176	1.93549156425799	0.0727383328344433	0.973053198215468	-4.98232668186744	1.53302602903653
ITPKB	0.452314701232901	2.70877661809454	1.4403702831969	0.171069288132779	0.973053198215468	-4.98235928636647	1.57194656426731
LMF1	0.456718165086502	1.20963280163678	1.48444338028703	0.159168065565171	0.973053198215468	-4.98241476122904	1.57888383694784
SLC25A36	0.458156538177354	3.41369401416712	1.43443326435982	0.172727512570789	0.973053198215468	-4.98306679786236	1.58115649504579
BUD13	0.463464428788117	1.39088331192418	1.47490525587976	0.161683326896938	0.973053198215468	-4.98345432192715	1.58957141373734
ZBTB41	0.350462423408842	0.39322723815981	1.54152809924542	0.144790911176496	0.973053198215468	-4.98412125554846	1.41972391039329
SFR1	0.502397558737451	-0.1375016140002	1.61937402381083	0.126971249188643	0.973053198215468	-4.98429811438275	1.65267891923993
ARHGEF10L	0.374639681825264	3.73732643975275	1.43224411991474	0.173342291405652	0.973053198215468	-4.98486893144316	1.45446724920626
CYP2D7P	0.46860745059755	1.09730152198794	1.48851477748422	0.158104425329668	0.973053198215468	-4.98514445943696	1.59776767288925
RELN	0.587924330563768	2.69148564065615	1.43812694533625	0.171694302413247	0.973053198215468	-4.98578746008648	1.8002478152484
EIF3IP1	0.532065324536574	1.11409355081208	1.48573347403697	0.158830386186296	0.973053198215468	-4.98788608435573	1.70244478115081
SOGA1	0.480806889417042	2.76678691326482	1.43429304043193	0.172766837629017	0.973053198215468	-4.98909965656024	1.61737892175591
ZBTB49	0.279308956930332	-0.453867430141968	1.7114841078023	0.108354725640209	0.973053198215468	-4.98946975128965	1.32221578850164
FES	0.534116337707586	0.633406804712406	1.51617753241263	0.151034305447736	0.973053198215468	-4.99048226321239	1.70594010106817
C19orf44	0.392990558571094	-0.217183200913758	1.62979411326466	0.124735125780517	0.973053198215468	-4.99056111029264	1.48140440268889
NPY6R	0.147824501470237	-0.925852646936581	2.14818871470578	0.0490957113004859	0.973053198215468	-4.99063354466909	1.15930942140972
POU3F1	0.314937575299887	0.383369305835311	1.53681646585942	0.145934495847273	0.973053198215468	-4.99138596184184	1.37017377560022
HCG25	0.725467554599033	-0.637049871668458	1.81147808728664	0.0908911081629249	0.973053198215468	-4.99156872074945	2.06569670020587
NCK2	0.540367607398177	2.42046592587757	1.43713360884159	0.171971658142895	0.973053198215468	-4.99221401811629	1.71663779496339
NEURL3	-0.272203384895141	-0.719021776251297	-1.89143561834482	0.0787752305780074	0.973053198215468	-4.99229790380344	0.761699327196974
ELN	0.371281920785048	-0.293566548103619	1.6484320245996	0.120820124496469	0.973053198215468	-4.99324899306571	1.44959168581183
NIP7	0.476994749038606	0.421259327352977	1.53266221960883	0.146949127077142	0.973053198215468	-4.99357073495066	1.61122498355184
DYNC2LI1	0.407867477674644	1.29519322524083	1.47091307605813	0.162745899233758	0.973053198215468	-4.99404526940214	1.5036078863527
SLC6A1	0.399775884808568	6.94070814485986	1.42714437357357	0.174781471671274	0.973053198215468	-4.99450785611115	1.49149039452618
ZNF226	0.464394953140756	-0.302113888833618	1.65913687095442	0.11861991812207	0.973053198215468	-4.99525462347045	1.59105123704711
GCSAML-AS1	0.245850883659355	-0.876839381350624	2.06285704480515	0.0575708960390421	0.973053198215468	-4.99538474531462	1.27870888293517
ZSCAN10	0.253052601755747	-0.654689804801968	1.83440638255331	0.0872572162666	0.973053198215468	-4.99539654354928	1.28795102353797
LOC101060181	0.542056965883799	0.76314162327277	1.50166728364346	0.154708983671102	0.973053198215468	-4.99638876173509	1.71954026255289
SRBD1	0.492076758391789	1.06673256032552	1.48027339889593	0.160263660481145	0.973053198215468	-4.99810561341312	1.6357096688303
SLC25A38	0.518060901064605	2.09823446512615	1.43926470970451	0.171377075091155	0.973053198215468	-4.99812869116148	1.67876919193106
SQLE	0.471071176184886	2.7869362549713	1.42660174135595	0.174935184930451	0.973053198215468	-4.99829494911682	1.60170898715234
NGRN	0.662590773610811	2.52793419719421	1.43023822863446	0.173907193893644	0.973053198215468	-4.99887408340288	1.93981144220302
ASTN2	0.496590872896167	3.95828866287196	1.42022331648181	0.176750399095884	0.973053198215468	-4.99957093346331	1.64311014029234
P4HA1	-0.465587304968883	3.96859700891059	-1.4201899714414	0.176759929289817	0.973053198215468	-4.99960119799611	0.627766306630447
TMPRSS4	0.228546969962179	-0.774936726474328	1.94604485943944	0.0713557625397367	0.973053198215468	-4.99961747235861	1.25677255430493
ZNRF3	0.392003932981333	0.980424506860644	1.48383996034168	0.159326215571607	0.973053198215468	-4.99963010177403	1.47994353198113
CACNA1F	0.314113627711224	-0.301697462954561	1.64155003593204	0.122253179727534	0.973053198215468	-5.00012397498631	1.36904528919244
AADACL3	0.136339053108239	-0.881544494027246	2.0849378047383	0.0552571884272397	0.973053198215468	-5.00129896565856	1.14607040646146
LGALS3	0.492803135101397	0.747818644763114	1.49856740173314	0.15550368408673	0.973053198215468	-5.00152524647038	1.63689824186104
PTPRB	0.522258020560399	1.73139339409739	1.4471784117266	0.16918401068585	0.973053198215468	-5.00185625960872	1.68582999398528
BEST4	-0.132174276892115	-0.933557836408661	-2.1552157869525	0.0484519401219489	0.973053198215468	-5.00200165579847	0.87618828240185
TFB1M	0.42529333613156	2.94433728682286	1.42163522899239	0.176347255241873	0.973053198215468	-5.0022840011311	1.53003916961402
WDR78	0.320412679786308	0.193822924055367	1.54981757131872	0.142797361466587	0.973053198215468	-5.00268009195328	1.3776961944092
LOC101929683	-0.124758937528405	-0.937244417163556	-2.16098603339247	0.0479291771153965	0.973053198215468	-5.00322313328983	0.882709665112608
GATS	0.250275508095244	-0.519389966312162	1.7322024735343	0.104511524408826	0.973053198215468	-5.00415147549972	1.2843792248208
C16orf59	0.531649569509857	-0.232338877444778	1.632635369712	0.124131321255943	0.973053198215468	-5.00423704092819	1.70173712829065
PMS2P1	0.581077566429163	1.61427435711654	1.4494557783292	0.168557231071977	0.973053198215468	-5.00456220509299	1.78796404310553
TBC1D25	0.556182756341812	1.8255058103133	1.44129530093902	0.17081211899866	0.973053198215468	-5.00540617788126	1.74400249541295
C9orf131	-0.157090574550545	-0.887337728685843	-2.08686857974797	0.0550589991073319	0.973053198215468	-5.00565015287269	0.854626647887491
CECR1	0.209141220765344	-0.703650358500495	1.87292564426975	0.0814434467168763	0.973053198215468	-5.00584911371295	1.23261905764628
SPIB	0.192472339195171	-0.83499218867951	2.01715279552887	0.062645029344228	0.973053198215468	-5.00632974254731	1.21224297162744
ZNF451	0.40631407878943	2.51152042397251	1.42355269171703	0.175800975551875	0.973053198215468	-5.00669775309456	1.50127399673832
IL17RA	0.385546768768358	0.0413104606730419	1.56818423866145	0.138463220720557	0.973053198215468	-5.0069976546064	1.47041808036876
DSG4	0.0955587155631409	-0.951956165395208	2.18393663910537	0.0459013726187234	0.973053198215468	-5.00774012958731	1.10027342331103
COL18A1	0.36791953550741	-0.156425264243593	1.60255670277725	0.130652944305768	0.973053198215468	-5.00877237210844	1.44472578516956
CCPG1	0.508823479068896	1.54344581711239	1.44816981157097	0.168910919156555	0.973053198215468	-5.00941009719419	1.66333309709607
SNX25	0.457309840293588	4.13090576021339	1.41210919328045	0.179081972235177	0.973053198215468	-5.0095212014308	1.57981829979102
LINC00945	-0.492481660481679	-0.531951922989447	-1.75061738538648	0.101196591142589	0.973053198215468	-5.00956177081957	0.611107948384699
KIAA1683	0.283838088162186	-0.67785731985423	1.84267162550382	0.0859793759645943	0.973053198215468	-5.00961611634461	1.32821785914735
ISG20	0.598164839182482	0.243243101937443	1.54173373257429	0.144741174222218	0.973053198215468	-5.00968370301698	1.81877798576682
ITPRIP	0.293758057628308	-0.443886959249609	1.69362549175848	0.111766113725627	0.973053198215468	-5.00974928083924	1.34145930855526
GPATCH2	0.604917855260812	0.0669414225627192	1.56459475420571	0.139301348261823	0.973053198215468	-5.01119738155059	1.83110178732894
FASTKD5	-0.381661510707459	0.700074543972605	-1.49383379454375	0.156723823024516	0.973053198215468	-5.01188818182188	0.68272610957596
GSTO1	0.473889720630363	3.4077176211283	1.41096745315883	0.179412070036793	0.973053198215468	-5.01199929247846	1.60622984324538
C2CD4C	0.311991689241916	-0.380100135984223	1.66550017240233	0.117328571374127	0.973053198215468	-5.01254370457454	1.3661433392955
ZFP36	0.412263298175565	1.68900971373682	1.43945894460281	0.171322967744468	0.973053198215468	-5.01291583548681	1.51023202532117
MYO1A	0.246212595184627	-0.693184774462452	1.85676286476682	0.083839315525942	0.973053198215468	-5.01292692027916	1.27917149033577
SLC17A2	0.354866759103224	-0.427362652057303	1.68805418465215	0.112849362640551	0.973053198215468	-5.01331152353746	1.42599064135117
SYTL1	0.405632378010087	-0.380587049634908	1.6726359118636	0.115894997996626	0.973053198215468	-5.01377369430235	1.50025092583847
ASAP2	0.546697768583083	3.00602769503139	1.41188993686996	0.179145324467271	0.973053198215468	-5.01387673142567	1.72753885523463
ZDHHC7	0.490783741723102	2.22591397078451	1.42327687372676	0.175879469273517	0.973053198215468	-5.01412971936285	1.63359603573926
PRPF18	0.573462484948898	2.88978540857843	1.41241472118297	0.178993723334212	0.973053198215468	-5.01459402973131	1.77440026143112
ZNF814	0.103325508515067	-0.922102888936916	2.13743080144067	0.0500966568563835	0.973053198215468	-5.01476642185477	1.10885229120046
LOC100506235	0.334910595917904	-0.51023589001555	1.7252000300025	0.105796868352991	0.973053198215468	-5.01763039442097	1.39781540923227
ALDH1L1-AS2	0.113278776359131	-0.943115535295485	2.16247436323963	0.0477951920586699	0.973053198215468	-5.01843519615683	1.11994410337327
NOM1	0.46457963425436	1.49290330203136	1.44251059823202	0.17047473452876	0.973053198215468	-5.01892450984728	1.59134510129612
ZFR2	0.427681256992935	0.142446727467713	1.5450753154267	0.143934965701839	0.973053198215468	-5.0193485947698	1.53369714780889
RAPSN	0.520153672212664	0.231255823329159	1.53477870744447	0.146431453895367	0.973053198215468	-5.01957611951385	1.68228615047126
LRRC25	0.200166817716828	-0.899721815906588	2.08576967979729	0.0551717180596239	0.973053198215468	-5.0199585345122	1.22160652677525
CPNE5	0.589069286922525	3.00637737268834	1.40689565405299	0.180593376388091	0.973053198215468	-5.02009098458979	1.80231020087728
VPS37C	0.527998204710955	0.798681631455939	1.48058663364904	0.16018114468626	0.973053198215468	-5.02034792201829	1.69553479562404
USP3	0.401376711384544	1.37151999778516	1.44629996837197	0.169426293101323	0.973053198215468	-5.02056266556178	1.49387992408847
C7orf49	0.290383171501009	-0.799089407488628	1.94854123101122	0.0710322173281678	0.973053198215468	-5.02059060805449	1.33693966707199
VAV3	0.368277109846652	1.78820603796239	1.42971245971234	0.174055513143675	0.973053198215468	-5.02075801174959	1.44524247440947
NPHS2	0.424184002575879	-0.546811299565693	1.74814527230582	0.101636159829716	0.973053198215468	-5.02107170093541	1.52834278692275
STAG3L5P-PVRIG2P-PILRB	0.110851017986678	-0.944273687944889	2.16289957024216	0.0477569772543298	0.973053198215468	-5.02119765662584	1.11722844751159
CHPF2	0.425019102491884	4.78143244026267	1.40292726520326	0.181750821396242	0.973053198215468	-5.02127504490317	1.52961963893104
PTPN1	0.313166067261524	0.522906617094882	1.50092646766258	0.154898591943493	0.973053198215468	-5.02141109511163	1.36774865044137
ZSWIM4	0.420240927186379	0.128780582522975	1.54494187496584	0.143967087148958	0.973053198215468	-5.02179637890456	1.52232828170937
ARGLU1	0.359012850281462	7.07280320528494	1.4049430734525	0.181162119587257	0.973053198215468	-5.02193288985135	1.43191520196681
CDKL4	0.478887153356445	1.09763597527192	1.45974158731976	0.165750328175752	0.973053198215468	-5.02197675485956	1.61427695954319
TSPEAR-AS1	0.25192200509061	-0.836274266238305	1.99831522182773	0.0648529579341953	0.973053198215468	-5.0221509613661	1.2864956932567
LIPH	0.189395664908736	-0.869776705155263	2.05021801079928	0.0589350023058956	0.973053198215468	-5.02217675123706	1.20851902646843
XPC	0.521720618724441	1.73817949653864	1.43046913316285	0.17384208880235	0.973053198215468	-5.02242836068792	1.68492426924227
HOXA10	0.403163405135491	-0.360220752006672	1.65808258879585	0.118835056345939	0.973053198215468	-5.02250833660975	1.49655141587166
WDR19	0.476301811358259	2.64330465280431	1.40860160772497	0.180097671267102	0.973053198215468	-5.02271138890905	1.6101088917849
KDM4A	0.525883269806279	3.22677161960197	1.40281214133131	0.181784489799753	0.973053198215468	-5.02302991542577	1.69195263925169
PDE5A	0.513630498135033	1.08472011671662	1.45961273774795	0.165785248129655	0.973053198215468	-5.02324928593703	1.6713480195159
INPP1	0.495889057745459	2.17035558295886	1.41663131594351	0.177779448811415	0.973053198215468	-5.02387141953962	1.64195738525939
CYB561A3	-0.378274920846875	0.309948118585357	-1.52062641920965	0.14992247064394	0.973053198215468	-5.02392551237903	0.685042142409314
AQPEP	0.151830455214723	-0.892642822131423	2.08337452584107	0.0554181363309015	0.973053198215468	-5.0242795418098	1.163962875866
ZBTB32	0.316160322347565	-0.756181722771152	1.90042739821664	0.0775076448479762	0.973053198215468	-5.02460577056862	1.37185017623724
LOC101927151	0.121056163074121	-0.939166097039607	2.15197731612047	0.0487476469996353	0.973053198215468	-5.0246473532707	1.12868830119199
PCP2	1.24454980455659	1.11898411748621	1.46187343448981	0.165173456869574	0.973053198215468	-5.02490632547667	3.47137165180225
MRPL4	-0.4038668697613	3.22162686372178	-1.39970917353064	0.182693893513361	0.973053198215468	-5.02668503955289	0.667733010806971
ROMO1	0.582247977592405	3.17454501803142	1.39996214004331	0.182619615838016	0.973053198215468	-5.0270283051623	1.79005792129123
NMU	0.582428116088477	-0.571843009810681	1.76085855464799	0.0993933873272935	0.973053198215468	-5.02743043258885	1.79038040867838
ISOC2	0.604847014433331	1.96264070960711	1.41924602785114	0.177029889212625	0.973053198215468	-5.02783499717952	1.83097207515764
TAF3	0.455505647636863	1.34677150027307	1.44174583480181	0.17068697968391	0.973053198215468	-5.02802486072064	1.57697057291201
AZI1	0.505644872718016	0.645114430073605	1.48616002091753	0.158718870396613	0.973053198215468	-5.02815681313358	1.6580544098289
PBX4	0.512014913693199	0.379801556706392	1.51091152814711	0.152359319652657	0.973053198215468	-5.02833072917588	1.66864999568819
TCF7L1	0.463715105113351	0.816334248022125	1.47241763852772	0.162344757564633	0.973053198215468	-5.02881943564348	1.58996993160544
FDX1L	0.646411831975127	2.60349048535329	1.40455745725534	0.181274614696093	0.973053198215468	-5.02892494852766	1.90867986317123
OSGIN1	0.365298785688717	-0.485589820927343	1.70600720957089	0.109391125616074	0.973053198215468	-5.02908544699756	1.44094447742508
TRAPPC3L	0.638543971528659	0.691966068684968	1.48221366834863	0.159753104261241	0.973053198215468	-5.02937316824138	1.89372155846167
MMP24	0.5048373945378	2.48632049201118	1.40433809420092	0.181338634663656	0.973053198215468	-5.03103099713715	1.65671610746904
TMEM132C	0.338312804329688	-0.0967326401387284	1.57256361189934	0.137446479520313	0.973053198215468	-5.03124682718278	1.40257916763007
BCDIN3D-AS1	-0.227674776493793	-0.839220782888962	-2.00092899436271	0.0645424163302132	0.973053198215468	-5.03140976225016	0.796383220266341
CYR61	-0.358456254993428	-0.0869376172310881	-1.57070143645769	0.137878032809697	0.973053198215468	-5.03167247133416	0.698754192176756
FUT6	0.190000077223236	-0.904756409557128	2.08685939349003	0.0550599405018439	0.973053198215468	-5.03206307539424	1.20924969103942
BTBD8	0.49586752238594	2.60577877558416	1.40145352270331	0.182182209527816	0.973053198215468	-5.03220609425798	1.64192202549753
LOC101927430	0.136698075942303	-0.93143926662644	2.1339438060962	0.0504251321063507	0.973053198215468	-5.03224595998703	1.14648194577841
GRIK1	0.36556846844195	3.79489317659412	1.3931607881961	0.184625306029099	0.973053198215468	-5.03266005244373	1.44133312770279
PLEKHG4	0.224318868932173	-0.61988423274596	1.78205292810021	0.0957514271051219	0.973053198215468	-5.03290433682176	1.25147001071798
SPATA31D1	0.0652435314343805	-0.967119272100077	2.19492143735904	0.0449593189522569	0.973053198215468	-5.03357022771613	1.06741894279998
SMPD5	-0.279863705831723	-0.777282875481112	-1.91824160940117	0.0750504598261777	0.973053198215468	-5.03370982530508	0.755886757392241
PWRN2	0.0587566436746275	-0.963799628170986	2.19191476272913	0.0452153647582787	0.973053198215468	-5.03376300830653	1.06051712578375
GPR160	0.381969980059619	-0.476190384401258	1.69873408925317	0.110780813107148	0.973053198215468	-5.03392943988143	1.46516810021373
EEF2K	0.405087184663505	1.06912014788777	1.45171567610376	0.16793716554341	0.973053198215468	-5.03397494302402	1.49943322193911
BMP15	0.439668752295149	-0.682606508329617	1.81334779782992	0.0905898147627352	0.973053198215468	-5.03467759330347	1.55219297298493
SNAI3	0.384883707072448	-0.751359668290909	1.88030564670922	0.0803700417817873	0.973053198215468	-5.03486460577904	1.46944342562651
FRMD6-AS2	-0.335667946503531	-0.831794414054011	-1.96480967117753	0.0689560991663526	0.973053198215468	-5.03502273056166	0.714860438318364
RNF144A	0.455233469859859	1.66580163139118	1.42258321213273	0.176077002862186	0.973053198215468	-5.03517046088639	1.57654141497335
KCTD3	0.592165897465275	2.87166161961645	1.39569050021896	0.183877207805022	0.973053198215468	-5.03529941017913	1.8078999037464
MPHOSPH6	0.523650507502459	0.339136463553205	1.50992343743227	0.152609026900743	0.973053198215468	-5.03545723235346	1.68817912542629
LOC102723706	-0.338955596273181	-0.830120989708712	-1.96136294631085	0.0693913034141425	0.973053198215468	-5.03613960527213	0.712514086667632
LOC339874	-0.1921427565281	-0.820384445137828	-1.98171234083045	0.0668575476252918	0.973053198215468	-5.03623108073091	0.82518905895776
PDE7B	0.354048190246364	1.65017403199259	1.42197548736585	0.17625021458423	0.973053198215468	-5.03631327331365	1.42482384743771
IFRD2	0.426963555759651	0.755033303429333	1.47081255783175	0.162772728523881	0.973053198215468	-5.03636173119213	1.53259680637985
ZNF766	0.253457178228439	-0.800291805012195	1.94754565760728	0.0711610901236618	0.973053198215468	-5.03669056668917	1.28847220364157
LOC101927777	0.366572364925442	-0.816488474456155	1.9387162745533	0.0723133181465851	0.973053198215468	-5.03774218634352	1.44278080349797
EBNA1BP2	0.715774573329841	2.21228448045306	1.40498980209937	0.181148491418595	0.973053198215468	-5.03778634570602	2.04577066812126
HGFAC	0.375039847816462	-0.637537026681544	1.78332439780659	0.0955367436964012	0.973053198215468	-5.03808950540053	1.45504939400421
OR51B5	0.244418545725554	-0.877549984947931	2.03858752518334	0.0602163926026281	0.973053198215468	-5.03810922397823	1.27687865076425
HES1	0.376679804001006	2.13266906103913	1.40566226365918	0.180952464668752	0.973053198215468	-5.03821883803558	1.45743756897264
PPP1R15B	0.412879772287932	2.02082942846898	1.40847722370527	0.180133776156331	0.973053198215468	-5.03840895581893	1.51116333130196
DMRT3	0.183982854609375	-0.788164921170486	1.94335279479461	0.0717061663321604	0.973053198215468	-5.03911777233001	1.20199521424215
FAM117B	0.284219251793447	2.9715148409121	1.39061929353945	0.185379395452409	0.973053198215468	-5.03964686348751	1.32872422398745
FANCE	0.264799000339857	-0.648919833755768	1.79995577859595	0.0927675956557739	0.973053198215468	-5.03975218691021	1.30316901292332
KATNAL1	0.417407517519995	0.633676858061041	1.47739005587969	0.16102489295315	0.973053198215468	-5.04002774937183	1.51802100705903
GEMIN2	0.4401712863814	2.1873477637174	1.40289564873044	0.181760067241349	0.973053198215468	-5.04010449114533	1.55297319889093
TRAM1L1	0.399765051196368	1.5054770584542	1.42452458433215	0.175524619534899	0.973053198215468	-5.0404174785854	1.49147423638517
EML5	0.432697728533873	2.42108697631743	1.3973980425237	0.183373650257566	0.973053198215468	-5.0407662240077	1.54141022594682
PTGR1	0.651083296315722	1.01332018221214	1.45075512076748	0.168200488693957	0.973053198215468	-5.04092509591183	1.91761705171574
VIT	0.31610053353941	-0.552011644028012	1.73131750106575	0.104673206584741	0.973053198215468	-5.04125771176721	1.37176815740216
RNF219-AS1	-0.449883791532077	-0.660965852586978	-1.79604622836598	0.0934120624497443	0.973053198215468	-5.04140222815637	0.63770225371794
LCE3C	0.381861457945692	-0.808727352562678	1.9267362675934	0.0739036934157582	0.973053198215468	-5.04146058562389	1.46500910570161
MIR6728	2.72007947128382	2.40244707634408	1.41442719506599	0.178413332342273	0.973053198215468	-5.04211605916908	15.1815286925898
SNIP1	0.32978612605669	1.3941184750945	1.42770260814789	0.174623455049454	0.973053198215468	-5.04235877463519	1.39067066843574
LINC00152	0.371083712490118	-0.814228601418687	1.93303962760675	0.0730630074174389	0.973053198215468	-5.04236497843246	1.44930439318827
MID2	0.46394102240666	2.10750851040239	1.4028256178039	0.181780548290893	0.973053198215468	-5.04263726012558	1.59032917388682
DNAJB5	0.269251542871725	3.14610113322853	1.38605026170147	0.186741411888064	0.973053198215468	-5.04360069544608	1.30898436532402
PLSCR5	-0.545414366859764	1.5029164836656	-1.42225682682402	0.176170010677045	0.973053198215468	-5.04405809113121	0.579601565893436
EID2	0.512051484788921	0.397775303329576	1.49644778906781	0.156049048328147	0.973053198215468	-5.04488703709366	1.66871102116279
RP11-80F22.15	0.351054670223522	-0.82410789973925	1.94600353591657	0.0713611295390955	0.973053198215468	-5.0449779916745	1.42056498639465
ASXL2	0.42327289456194	0.881627660060231	1.45503470321486	0.167029933445287	0.973053198215468	-5.04500755628102	1.52695093572122
PTPRJ	0.383719693215867	2.40221969301321	1.39302315446641	0.1846660790767	0.973053198215468	-5.04637452186464	1.46773396822669
ZNF92	0.153281292417892	-0.923132092774837	2.11087108948676	0.0526493053865426	0.973053198215468	-5.04642962736828	1.16565282213143
RPUSD4	0.38563219805272	1.1820368765906	1.43519541629862	0.172513900533891	0.973053198215468	-5.04645795441212	1.4705437024989
PAPOLG	0.396648027133525	2.21968232323187	1.39681034696455	0.183546835157182	0.973053198215468	-5.04647428657465	1.4868325132408
ZSWIM8-AS1	0.592351382661371	0.899525036291125	1.45338009693516	0.167481697819674	0.973053198215468	-5.04649670452974	1.80823527351667
PDCL2	0.499517856981131	0.0603497804817392	1.53763127069868	0.145736185299761	0.973053198215468	-5.04661805770416	1.64792654285104
HIST1H4I	-1.09064500477531	1.6645141475686	-1.4162534913577	0.177887975593357	0.973053198215468	-5.0471416364623	0.335999702385988
C11orf63	-0.305730733695677	-0.0855913081728141	-1.55827589079389	0.140787265781234	0.973053198215468	-5.04783670252182	0.736584930257684
NBPF3	0.126688455018121	-0.901127316894227	2.08514716289929	0.0552356666060765	0.973053198215468	-5.0482179643757	1.13506333940348
CA8	0.618657811787535	1.64139875875009	1.41329660531137	0.178739199894572	0.973053198215468	-5.04853076676651	1.85643468419269
ASPG	0.356928038813014	-0.152969635283675	1.57236924438302	0.137491469685571	0.973053198215468	-5.04896748408249	1.42893303843642
CBLB	0.42175515102799	2.21487712440589	1.39430127978886	0.184287726669461	0.973053198215468	-5.04974479649425	1.52463517362288
TBC1D32	0.357920421782508	0.419949626549023	1.48877031051684	0.158037867066015	0.973053198215468	-5.04999120359278	1.43035179110487
ZNF345	0.62928355617109	-0.114847703777101	1.57059597313938	0.137902508121297	0.973053198215468	-5.05005977982447	1.87626585851769
ZXDB	0.297710939897415	0.0938909956497575	1.52741389798853	0.148239497462769	0.973053198215468	-5.05006839988534	1.34677243343108
STXBP3	0.423138120771743	4.79849669993563	1.37913702246683	0.188817762469181	0.973053198215468	-5.05010171373333	1.52674515662329
LOC100505727	-0.165372608262915	-0.916949263948306	-2.09747830896933	0.0539815768024466	0.973053198215468	-5.05032596674747	0.847577830739863
MTF2	0.286621291391419	3.94665070693113	1.37829520854793	0.189071877643564	0.973053198215468	-5.05049537897398	1.33191970849197
GDNF	0.252846908956946	-0.700727146704617	1.83914136341755	0.0865231107760661	0.973053198215468	-5.05061269938611	1.28768612853165
RASA4	0.561787073507337	0.810520372004292	1.45622460803482	0.166705674924595	0.973053198215468	-5.05067150341734	1.75380387790902
EN2	0.492491221680222	0.602588755601087	1.47176594570115	0.162518408446451	0.973053198215468	-5.05125778422873	1.63638775094893
LOC101928039	0.732950897970251	-0.633291637503768	1.77107605764459	0.097622653054346	0.973053198215468	-5.05127081278964	2.08121300241304
TIGD6	0.24136728064459	-0.784668773766474	1.9227501660247	0.074439825793617	0.973053198215468	-5.05161126976772	1.27298849349325
NBEAL2	0.383620283354441	1.44712497274037	1.41798658568878	0.177390607949722	0.973053198215468	-5.05167838915123	1.46758806824836
CHRNG	0.139987278826799	-0.929735150136266	2.11947226232672	0.0518097716297053	0.973053198215468	-5.05190212721532	1.15025916611808
TOPORS-AS1	0.612212327109854	-0.520213046189399	1.72283064247565	0.106234913309619	0.973053198215468	-5.05324601495446	1.84450754227785
AC012075.2	0.649497860238043	0.0943392829631527	1.52996578693407	0.147610890336146	0.973053198215468	-5.05339661303927	1.91457920125397
LCE1D	0.35629878872317	-0.821471427687289	1.93623444684592	0.0726402215420213	0.973053198215468	-5.0537517343986	1.42803416503134
CEBPZ-AS1	0.296194089894477	0.407978757959448	1.48650355569526	0.158629104822674	0.973053198215468	-5.0539236532441	1.34473113022825
EIF4A3	0.446671531560539	3.65071554731234	1.3757332548089	0.189846960867833	0.973053198215468	-5.05395781006667	1.56310078567874
CTSZ	0.566595994570586	2.37187709993668	1.38706769326519	0.186437412564785	0.973053198215468	-5.05486618053757	1.76225809385439
SNRPB	0.439738683128299	5.876768651982	1.3754317266528	0.189938354047482	0.973053198215468	-5.05591944297714	1.55230152292819
LOC101928279	-0.128646153591895	-0.935306898298499	-2.12696457313562	0.0510885742096113	0.973053198215468	-5.05603194009829	0.879285042359571
HELLS	0.333442031320743	1.21014731389183	1.42568248327356	0.175195840879969	0.973053198215468	-5.05632793260094	1.39576413359296
GYLTL1B	0.440735093038659	0.0278412199981948	1.534358024919	0.146534225897902	0.973053198215468	-5.05641140713961	1.55384902239337
HPDL	0.258362737462664	-0.664330986250165	1.80279733558837	0.0923016606085403	0.973053198215468	-5.05647760390454	1.29480840896699
ANKLE1	0.202540785202332	-0.729666981287783	1.86437870687976	0.0827026357645699	0.973053198215468	-5.05759911370465	1.22451002599265
RBMY1A3P	0.965758778285943	0.91914640730002	1.44534497570934	0.16969001487208	0.973053198215468	-5.05834659635238	2.62678004414818
KIAA2018	0.3159317277343	0.838552112809454	1.44666601868789	0.169325298249838	0.973053198215468	-5.0589015180647	1.37153661451737
SDCCAG3	0.647617411506778	2.53062835571893	1.38064698422775	0.188362653966044	0.973053198215468	-5.05939041161711	1.91098231616298
WNK2	0.655238234744667	3.32820189689558	1.37221120594708	0.190916731266626	0.973053198215468	-5.05965627842342	1.92560120784827
RP5-1004I9.1	0.310991582420724	-0.844269295774258	1.97021212474441	0.0682789382113543	0.973053198215468	-5.06000391484077	1.36477773301305
KATNBL1	0.545203703409984	2.38902917441927	1.38218660491634	0.18789952803609	0.973053198215468	-5.06030957194345	1.72495972676862
AC010731.4	-0.369389315175916	-0.281274004279368	-1.59504657173937	0.132326445418545	0.973053198215468	-5.06088660169449	0.691156280436605
ZNF805	0.138491408123403	-0.824607120767073	1.97848290629421	0.067253953150829	0.973053198215468	-5.06122188461628	1.14853981341544
FTX	0.0872563373488568	-0.956078311090883	2.16022033811364	0.0479982436796096	0.973053198215468	-5.06129229289937	1.09117635312487
LOC100128398	-0.112619930575364	-0.943304962937782	-2.13773149296538	0.0500684247068294	0.973053198215468	-5.06177582443865	0.893490183890734
CD47	0.420301814645437	1.81682604391956	1.39483456417051	0.184130050853007	0.973053198215468	-5.06268996819357	1.52242097523221
CTDSPL2	0.394707518197416	4.03571052238153	1.3678776164883	0.192239722854929	0.973053198215468	-5.06300534071639	1.48395009904211
SCN5A	0.391950599254788	1.7720978389767	1.39571439580806	0.183870153142953	0.973053198215468	-5.06337391872525	1.47986460318229
ARNTL	0.455386725226436	3.48346727614866	1.36817358226578	0.192149131544169	0.973053198215468	-5.06347311366388	1.57678304692105
LOC646813	0.505504699034757	3.86060686609261	1.36749495115253	0.192356903258191	0.973053198215468	-5.06357475998009	1.65782201052374
KIF24	0.2965927267121	0.0387340998771506	1.52525524039983	0.148773003853861	0.973053198215468	-5.06404961481028	1.34526729642726
ZDHHC24	0.507329168829672	0.299537914990245	1.49269220480952	0.157019278868694	0.973053198215468	-5.06405802563378	1.66084941757387
RNU6-9	-2.74546228677748	1.58199063340764	-1.42953798417661	0.174104755723128	0.973053198215468	-5.06409784360589	0.0642186066686653
COL6A1	0.366085891097224	-0.0800127565741725	1.54567086337254	0.143791680988401	0.973053198215468	-5.06423230098935	1.44207909909146
ANKRD26P1	-0.0546534491372581	-0.972317684146381	-2.18569073366897	0.045749719050186	0.973053198215468	-5.06490041007715	0.946813210039896
ZNF600	0.185839852343843	-0.865574364528377	2.02004499611967	0.0623121848702932	0.973053198215468	-5.06497500855151	1.20422939041985
PDCD1	0.543667771886211	-0.544799818842303	1.72081348105859	0.106609091882551	0.973053198215468	-5.06595295509159	1.7223123403696
FOXM1	0.298057073766465	-0.0943226735392811	1.54628165515785	0.14364485436497	0.973053198215468	-5.0662108020581	1.347238677671
INCA1	0.335742926187001	-0.522296482112169	1.69854594078886	0.110816966588581	0.973053198215468	-5.06704146982865	1.3989793376272
NPY	0.555305569778679	3.67848460158547	1.36474813086623	0.193199744374722	0.973053198215468	-5.06715861790044	1.74247335062858
FECH	0.363153822287025	1.09681282181842	1.42330073248895	0.17587267828079	0.973053198215468	-5.06742129110317	1.43785701668602
LOC339260	-0.320056930216983	-0.839638014873986	-1.95766915279758	0.0698604702167554	0.973053198215468	-5.06792159141863	0.726107698428168
NMRK1	0.449225551169264	2.35349202354348	1.37627931893743	0.189681540044753	0.973053198215468	-5.06799539168596	1.56709807814458
LAMB4	0.0606931545357405	-0.969405244951762	2.1787230917643	0.0463548858943059	0.973053198215468	-5.06854398877767	1.06257281850946
PIR	0.498700616646843	1.28498538996679	1.41221460825847	0.179051520054019	0.973053198215468	-5.06881402385448	1.64658034097244
MEGF11	0.441291602557267	2.31999452580486	1.37609703069352	0.189736748096985	0.973053198215468	-5.06904419964427	1.55471399482518
CD22	-0.317036510625663	-0.408332381937218	-1.63821204154528	0.122953533985924	0.973053198215468	-5.0692442077815	0.728304163799578
CTBP1-AS2	0.143255271261486	-0.883474516462742	2.04622125677954	0.059372497883811	0.973053198215468	-5.06929947414221	1.15402435332158
LILRA4	0.278541492673389	-0.839408312949877	1.96739908360525	0.0686307763504972	0.973053198215468	-5.06946800272346	1.32120142443787
DGAT1	0.407893210188704	0.2500785755361	1.49307256484052	0.156920785725231	0.973053198215468	-5.06965571028454	1.5036465784616
SESN1	0.479119192183538	3.81344614720569	1.36235710473783	0.193935853085	0.973053198215468	-5.06973413258006	1.61465157793681
KCTD10	0.475155853791445	1.32138014617528	1.40942135427643	0.179859872544475	0.973053198215468	-5.06992600100645	1.60826483212583
CHST12	0.439307400166641	2.33148377510725	1.37493218518626	0.190089843941006	0.973053198215468	-5.07015240593175	1.55163218607716
TMEM180	0.40653583399917	1.88393817443571	1.38632965442768	0.186657891565186	0.973053198215468	-5.07033057107219	1.50160694898392
RMDN3	0.402126459274359	3.27103487685187	1.36304856502271	0.193722744279255	0.973053198215468	-5.07052969717747	1.49500037738545
NKD2	0.448089356774518	0.162852582224725	1.50375223821173	0.154176395829162	0.973053198215468	-5.07106237689623	1.56531856122218
RAE1	0.457936313772562	2.7268921675011	1.36734805079791	0.19240190274752	0.973053198215468	-5.07121025326255	1.58080832413706
INTS9	0.40668405740624	3.66379919793318	1.36066037558683	0.194459593451457	0.973053198215468	-5.0719178435128	1.50182953877809
CTAGE4	0.169668009336815	-0.914904837887624	2.08091701344513	0.0556720232823194	0.973053198215468	-5.07220410200585	1.18491140649032
OSBPL3	0.254491874852723	0.0353348181425834	1.51920962851873	0.150275793711075	0.973053198215468	-5.07229014003235	1.28980607143641
LOC101929304	-0.314050100802876	-0.842576350253497	-1.95972986226679	0.0695983756604651	0.973053198215468	-5.07254502718839	0.730482429486417
MPLKIP	0.482427466482338	3.25721943440498	1.36144655004128	0.194216777342471	0.973053198215468	-5.07263627153428	1.62000213392704
SLC4A7	0.459234320183725	0.533599825472386	1.46089634213146	0.16543764731019	0.973053198215468	-5.07274224809976	1.58286155574222
AP4E1	0.38526861076531	1.51320072385086	1.39776741304619	0.183264870947426	0.973053198215468	-5.07296107124635	1.4700091286911
RP11-1134I14.8	-0.307726139872375	0.0412347504342842	-1.51808175855139	0.150557566663796	0.973053198215468	-5.07323660642127	0.735116609573461
ZNF146	0.464288501170842	1.36808240378662	1.40430776454507	0.18134748767633	0.973053198215468	-5.07333935604192	1.59088187552329
RNF5P1	-0.426552766144944	1.1258324818987	-1.41566715782366	0.178056502727812	0.973053198215468	-5.07501903418715	0.652755421279643
NDUFC1	-0.31549911272988	-0.841927845691428	-1.95698955099301	0.0699471025867862	0.973053198215468	-5.0752548418576	0.7294247182368
MIR218-2	-1.89945519546839	0.558314758256183	-1.48738099378757	0.15840002329675	0.973053198215468	-5.07533988516855	0.149650127085084
PRR14	0.297983601945792	2.63286540604084	1.36471122881697	0.193211087885212	0.973053198215468	-5.07559702603864	1.34713969722865
CCNJ	0.348048376517787	0.786814956447655	1.43704558333949	0.171996254170872	0.973053198215468	-5.07587639844566	1.41630076378186
C12orf43	0.523009385549222	0.494179573204241	1.46246410726045	0.165013918601218	0.973053198215468	-5.07611577913814	1.68709714360619
ZNF93	0.19509028912793	-0.830502287027161	1.96902580735654	0.0684271152963215	0.973053198215468	-5.07619171631385	1.2154207208127
MRPS35	0.400807369084466	-0.248806746553521	1.57559418488718	0.136746616352085	0.973053198215468	-5.07630872803525	1.49302963713158
FAM83D	0.440735790887599	0.593819027913945	1.45260416995685	0.167693901920394	0.973053198215468	-5.07634786929028	1.55385010674564
SARDH	0.55447890008529	1.55979660629595	1.39319088387671	0.184616391372157	0.973053198215468	-5.0769344099517	1.74103349594219
CSF3	0.365149668091073	-0.555499789221263	1.71230211050312	0.108200673537032	0.973053198215468	-5.07702134895078	1.44072962326593
LOC100287166	0.122353368681569	-0.938565128834315	2.12046276362167	0.0517138905274166	0.973053198215468	-5.07710304500085	1.13015339204194
EVI2B	0.346512127620864	-0.575739728348179	1.72240541790475	0.106313695550505	0.973053198215468	-5.07712269633197	1.41412664371816
NOL7	0.459838341023362	1.34217790471095	1.40242385977082	0.181898081920548	0.973053198215468	-5.07720361795255	1.58381792591283
ZNF878	0.496554300864275	2.27632399599188	1.3703081784299	0.191496786865253	0.973053198215468	-5.07729802392943	1.64305004951472
SEPHS2	0.336495043979152	2.70630452547029	1.36192331825905	0.194069643680498	0.973053198215468	-5.07778841612895	1.40003193066524
SYCP3	0.51410863010022	3.11496224992409	1.35798788449316	0.195286855764161	0.973053198215468	-5.07788458142839	1.67214733550302
PLA2G4C	0.327566890161766	-0.761132568400137	1.86996665957421	0.0818774242216595	0.973053198215468	-5.07791798809392	1.3875878641705
ACAP3	0.359057404022218	3.07838440099254	1.35776447271628	0.19535614135558	0.973053198215468	-5.07818667666845	1.43197900056672
CLDN17	-0.346482330954723	-0.826391022395702	-1.92926021329951	0.0735660280760456	0.973053198215468	-5.07824828979995	0.707171314218854
RGAG4	0.309046465810637	1.13126853825575	1.41226591762337	0.179036699393289	0.973053198215468	-5.07831258987855	1.36212566130602
LOC649352	0.366580822784032	-0.816481847085348	1.91306649007178	0.0757569425677922	0.973053198215468	-5.07911902609296	1.44279300638558
LOC101929058	0.330693406596026	-0.834392379689526	1.94164209298105	0.0719296431937999	0.973053198215468	-5.07978812675719	1.3919329694138
SOX8	0.32331011714593	2.55717087854349	1.3619532402946	0.194060412571201	0.973053198215468	-5.08036982996971	1.38169377140086
ECI1	0.625351441252494	1.68910744171473	1.38471368411454	0.187141384468868	0.973053198215468	-5.08137937185901	1.86890265151941
ATAD2B	0.437687175022106	2.07764090862487	1.37131736320464	0.191189002198574	0.973053198215468	-5.08175406006167	1.54912022811245
TOP1P2	0.521450775583389	-0.199935477521058	1.56300543578915	0.139673823856059	0.973053198215468	-5.08221809317041	1.68446966532366
PDCD2	0.518809644428255	2.74337162555097	1.35801683385007	0.195277879301592	0.973053198215468	-5.08227347948497	1.68002662991304
RACGAP1P	0.196975553798235	-0.852286714725316	1.99139009565131	0.0656823273006289	0.973053198215468	-5.08234771506298	1.21771427185326
WBSCR16	0.455654153215321	1.46816457502335	1.39227169052683	0.184888825093198	0.973053198215468	-5.08239577657982	1.5772047792292
LINC00987	0.389961231117607	0.614079557672504	1.44568505887843	0.169596061712652	0.973053198215468	-5.08251188379583	1.4769235340979
TBXA2R	0.279745853812136	-0.731186773785528	1.84452493087374	0.0856951511185253	0.973053198215468	-5.08291150367394	1.32279358666663
BTBD10	0.417344816277572	4.65450050232417	1.35095285985049	0.197478176492126	0.973053198215468	-5.08358251248369	1.51792582823981
IFIH1	0.333239806669931	-0.0813897763630927	1.53097265215223	0.147363489594047	0.973053198215468	-5.08386438448518	1.39548190421625
GALNT15	0.484253218802942	1.1543968553725	1.40599669985275	0.180855039298161	0.973053198215468	-5.08530663609693	1.62296255826089
PARD6A	0.46827479838607	2.99610055302346	1.3525526901369	0.196978108592997	0.973053198215468	-5.0853387902401	1.59723626033212
HTR3C	0.211370348922561	-0.894071535996708	2.0372245495796	0.060368218447764	0.973053198215468	-5.08615297540178	1.23536978822126
FRMPD4	0.339389010174686	2.27786636329394	1.36248800034935	0.193895496316666	0.973053198215468	-5.08622850008839	1.40408944406675
THAP2	0.223380968575502	-0.177641079656607	1.54683647905524	0.143511591937819	0.973053198215468	-5.0866219282449	1.25029680680875
ADAMTS17	0.317213628904218	0.139996488383423	1.49308928287339	0.156916457826931	0.973053198215468	-5.08729712887551	1.37329591629269
LOC102724049	0.303115554529657	-0.848158308512741	1.95985906604882	0.0695819724383319	0.973053198215468	-5.08755299648461	1.35407092443108
LINC00661	0.295827927666066	-0.0835593857080014	1.52825705791381	0.148031552071282	0.973053198215468	-5.0878002969574	1.34423883061725
MAGEB4	0.126290449368206	-0.9366079476798	2.1106256717022	0.0526734432518036	0.973053198215468	-5.08800983183007	1.1346116676713
RARS2	0.461177981494651	1.70874555753069	1.37784599228093	0.18920759491628	0.973053198215468	-5.08805958516201	1.58594109432918
LOC101929535	-0.397935515501703	-0.800666628050814	-1.88747181808231	0.0793399117623898	0.973053198215468	-5.08822209948038	0.671705340847388
PRPF40A	0.419069282826621	3.69971223691372	1.34632738565898	0.198929768464942	0.973053198215468	-5.08885835722892	1.52054569884491
JADE2	0.440039583128467	2.19748538651046	1.36192170008827	0.194070142905069	0.973053198215468	-5.08935383592408	1.55276868073706
NNMT	0.461051301731062	-0.0895820443599823	1.5308536030942	0.147392723314799	0.973053198215468	-5.09022193612979	1.58574020041115
CENPC	0.224820009794911	-0.496996491597657	1.66019232424998	0.118404879201912	0.973053198215468	-5.09046065735644	1.25209733065354
TMSB4Y	0.369650985950756	-0.320286562903802	1.59019427012418	0.133417432085545	0.973053198215468	-5.09073538005158	1.44722942310783
SULT2B1	0.557768287500049	0.579250893023213	1.44319416014131	0.170285210398629	0.973053198215468	-5.09082083522099	1.74676985900032
TOE1	0.365398794479789	1.15886658953136	1.40057893466684	0.182438612369218	0.973053198215468	-5.09094052108108	1.44108859174649
TBC1D4	0.440514060448188	2.03629827981794	1.36468430888934	0.193219363281388	0.973053198215468	-5.09110388711467	1.55350560907291
CTDSPL	0.3855518103001	1.33620678790006	1.39102105240028	0.185260021777419	0.973053198215468	-5.09112882255639	1.47042549354687
TRIM50	0.27124962568493	-0.811877781609466	1.92360409286275	0.0743246774733462	0.973053198215468	-5.09123808353852	1.31160243918029
MMP13	0.244612230033046	-0.71989474447568	1.83128640301174	0.0877439658285353	0.973053198215468	-5.09144071589454	1.27712598607319
PKMYT1	0.36469874293374	0.0100289765738911	1.50985334772092	0.152626752830868	0.973053198215468	-5.09197526030631	1.44008010848617
MRE11A	0.432199742666674	0.749920364018668	1.42733347822228	0.174727929564633	0.973053198215468	-5.09207503030601	1.54064281653412
HCK	0.519569249698054	0.542565908579355	1.44514126138679	0.169746314724121	0.973053198215468	-5.09209836686892	1.68130327180509
EHMT1	0.461323291269203	2.56361263936783	1.35222934684069	0.197079095057363	0.973053198215468	-5.09214086641159	1.58617156381638
TCP10L2	0.209839949810631	-0.894833918915774	2.03490235688908	0.0606277021917345	0.973053198215468	-5.09215762885068	1.23348062534977
RBMS2	0.536440968629234	2.53219909129123	1.35278181527419	0.196906573680898	0.973053198215468	-5.09231351071345	1.70991039512383
ZNF276	0.495723722544378	1.40597019934885	1.38706863925961	0.186437130098529	0.973053198215468	-5.09234396847856	1.64168593434575
DNAJC17	0.589489566148632	1.50394362032039	1.38287207976413	0.187693632827789	0.973053198215468	-5.09259564835449	1.8030678336112
TMEM110-MUSTN1	0.528095839637523	3.39587878022312	1.34328506233323	0.199889221382535	0.973053198215468	-5.09344914100885	1.69570034712098
C21orf62	0.155208164309495	-0.873775875435184	2.01768523403161	0.0625836326995582	0.973053198215468	-5.09374280024974	1.16790105111878
DENND3	0.477618056309967	-0.00872258609191401	1.51233020160198	0.152001398272465	0.973053198215468	-5.0943804952221	1.61222958485501
RNU12	1.83002534029321	5.82186845403408	1.34278244577604	0.200048090022661	0.973053198215468	-5.09481698792679	6.23404462904197
LINC01125	-0.233622844935294	-0.825088147843788	-1.94391108761206	0.0716333701552406	0.973053198215468	-5.09561383214127	0.791660338303544
SLC2A12	0.412127756014603	0.0730807683541939	1.49721888120739	0.155850465287817	0.973053198215468	-5.09573084217505	1.51002733908102
MC2R	0.236931159447113	-0.665336507106399	1.77951514783344	0.0961811996389782	0.973053198215468	-5.09577455060713	1.26735386943113
DUSP3	0.564120381885435	2.72056206935842	1.34661474104898	0.198839338355853	0.973053198215468	-5.09627695960901	1.757900821048
KNTC1	0.121466079152159	-0.567543749034978	1.6967674684449	0.111159216279023	0.973053198215468	-5.09711304748725	1.12915106351412
TDRD7	0.4953254543258	3.30503341577871	1.3402290800677	0.200856741367303	0.973053198215468	-5.09751888956869	1.64103223319605
RAB26	-0.332023957781193	1.06173301949803	-1.40101433017148	0.182310930567497	0.973053198215468	-5.09756340051816	0.717470133656062
LOC90784	0.0767910194839273	-0.952013289956847	2.13559106725844	0.0502697121997066	0.973053198215468	-5.09803150857005	1.07981639222471
KDM6A	0.419022634940853	3.39934970117162	1.33912230514626	0.201208075822402	0.973053198215468	-5.09822883651329	1.52047477025719
EXOSC1	0.484239594576705	2.32807835484324	1.35155418860721	0.197290095390801	0.973053198215468	-5.09829250581314	1.62294044680245
TMEM37	0.282798153601865	-0.81790795122801	1.92369548578564	0.074312363070306	0.973053198215468	-5.09829589825735	1.32683731745292
RUNX1	0.354425741022063	0.543510865618112	1.43914935818886	0.171409214861092	0.973053198215468	-5.09874914210764	1.42536189234979
WNT11	0.395350441237809	-0.115925950116142	1.5279685593231	0.148102675653055	0.973053198215468	-5.09888990626428	1.48490447151273
SELENBP1	0.489451560469929	0.824532192172146	1.41645644524321	0.17782967210017	0.973053198215468	-5.09903031757476	1.63142123865877
MEX3D	0.412334688311523	0.763755059647418	1.42048346308702	0.176676062318791	0.973053198215468	-5.09921097757496	1.51033984483936
WRAP73	0.55852514419596	1.67642422065146	1.37005709166074	0.191573426776376	0.973053198215468	-5.09938967884397	1.74809241389345
UBE2C	0.57499761706531	-0.0267610068949245	1.51393207415381	0.151598108259879	0.973053198215468	-5.09955215600563	1.7771262921331
CACNA1E	0.444920913159548	1.86303034060481	1.36260008269545	0.193860945334695	0.973053198215468	-5.09991721452363	1.56036678647361
PEX11G	0.396775297890334	2.55065809905342	1.3454837838773	0.199195440169282	0.973053198215468	-5.10023645523554	1.48702175558226
ZSCAN30	0.338805204104726	0.813789489674099	1.41468771747367	0.178338311852646	0.973053198215468	-5.10133590728728	1.40326996735755
MLN	-0.311877903212929	-0.843675053930422	-1.943857582305	0.0716403438475395	0.973053198215468	-5.10140445731746	0.73207090627738
USP50	0.359916443182725	0.0239333256878354	1.49994602108725	0.155149832531649	0.973053198215468	-5.10191034668936	1.43320965511978
ZNF668	0.51634987162844	1.06124950969187	1.39811401303791	0.183162845635035	0.973053198215468	-5.10195428919465	1.67589922442676
LOC101927789	-0.2979039081695	-0.850678493099822	-1.9552056790223	0.0701749658157969	0.973053198215468	-5.10204326032433	0.742372672269475
LOC440173	0.162204885707592	-0.885054433504482	2.02599056054267	0.0616330217144764	0.973053198215468	-5.10206758209792	1.17610118296048
FAM195A	-0.495808152645404	1.98334338126116	-1.35714893487443	0.195547138188608	0.973053198215468	-5.10210017834499	0.609078479960044
LOC102723729	-0.360948278137422	-0.819086238788184	-1.90208000352605	0.0772766819013516	0.973053198215468	-5.10237763362139	0.69701504845113
CDKL5	0.372352183374246	2.22474133033488	1.35012342452399	0.197737841936663	0.973053198215468	-5.10244777416612	1.45114396008514
VPS13B	0.282399776764672	2.28944518947029	1.34802588278811	0.198395737407176	0.973053198215468	-5.10303500287638	1.3263088414722
HNF1A	0.205708859621795	-0.87104656617333	2.00037904177683	0.0646076431696972	0.973053198215468	-5.10312652532223	1.22839551639396
SAR1B	0.462218599638017	1.77093555113929	1.36294107298356	0.193755860953198	0.973053198215468	-5.10328357450934	1.58759231240098
LOC101929959	0.532780103906325	-0.350829724301978	1.60706516176739	0.129657057891222	0.973053198215468	-5.10357096189028	1.70366208855981
GSTP1	0.463751849488764	4.17588495421456	1.3334694909951	0.203010242812291	0.973053198215468	-5.10380338095807	1.59002835513086
CAPS	0.488226036515118	-0.596633434729486	1.72007421008838	0.106746513776493	0.973053198215468	-5.10546689207809	1.62942311747318
NHLRC3	0.407136454070223	0.118834635331899	1.48295414107759	0.159558617591255	0.973053198215468	-5.10548556880433	1.50250911515875
KBTBD6	0.416177816823923	-0.0246669572595415	1.50561952333868	0.153700718859605	0.973053198215468	-5.10606258819466	1.51615544284789
ARX	0.280268441777151	-0.330787325826165	1.57493871158996	0.136897729409319	0.973053198215468	-5.10609454553004	1.32348504333295
PPFIA1	0.547756985375156	2.25813097939119	1.34672845823169	0.198803560988133	0.973053198215468	-5.1061075186917	1.72936966283896
DYRK4	0.368894348357878	-0.640947742523	1.73989408063787	0.103115499372634	0.973053198215468	-5.10626572143196	1.44613480908607
LOC102724872	0.0720294350995626	-0.963723931278841	2.14695853568713	0.0492092243890166	0.973053198215468	-5.10695874705109	1.07468697711642
F11R	0.264871499956192	-0.360092793131324	1.58533734247966	0.134517157286837	0.973053198215468	-5.10740237080707	1.30326349560172
ALOX5AP	0.483729243262303	1.37626861035728	1.37610330481615	0.189734847690566	0.973053198215468	-5.10741534961721	1.62211238833056
CWC22	0.450431531720314	2.61831659330118	1.33718662458302	0.201823729639324	0.973053198215468	-5.10885845939677	1.56898910799182
C14orf105	0.196756575632021	-0.879745961005075	2.00914529718021	0.063575053215736	0.973053198215468	-5.10931265972368	1.21744764820848
TMEM176B	-0.339461263048309	4.44261607565171	-1.3288846802762	0.204481451572313	0.973053198215468	-5.1093329259458	0.712153883046371
LINC01114	0.124492492472478	-0.93753905533238	2.09977813911778	0.0537506069078978	0.973053198215468	-5.10938235016055	1.13257351760147
ZNF44	0.558326434424929	0.386875880420551	1.44793167080728	0.168976484141804	0.973053198215468	-5.10960777088247	1.74774508536008
USP11	0.300899372056884	4.70286010463549	1.3287134899114	0.204536550143651	0.973053198215468	-5.10980393355279	1.35107337896219
FAM177A1	0.517264051564134	0.129138355755092	1.47952619618699	0.160460640443658	0.973053198215468	-5.11025196536351	1.67743199838082
CAPSL	0.465998953304193	0.883005067430011	1.40284621459575	0.18177452441401	0.973053198215468	-5.11051196487793	1.59360533132759
MUC1	0.32688232170458	-0.780001241383107	1.86672464652401	0.082355291228605	0.973053198215468	-5.11058958580001	1.38663829034834
RAD54L	0.470266913405556	0.410868325221953	1.44273421695642	0.170412714853807	0.973053198215468	-5.11185453552209	1.60042131011542
LOC102724019	-0.301916897289094	-0.84863901382125	-1.94551469550912	0.0714246467049054	0.973053198215468	-5.11225931519847	0.739399508440027
TNS1	0.406096284722139	1.82633921348131	1.35330207388687	0.196744222418927	0.973053198215468	-5.11237565662127	1.50094706377177
RBKS	0.580000707055586	0.735878063322709	1.41262962146015	0.178931672812043	0.973053198215468	-5.11263080348543	1.78603969357897
TARBP2	0.328808013415452	2.70842832123751	1.33192416791645	0.203505162486648	0.973053198215468	-5.11323718383524	1.38931110088863
PLEKHM3	0.456281386032755	3.07416002734604	1.32795863736087	0.204779646087911	0.973053198215468	-5.11353892553426	1.57819436414417
SEC24B	0.359665063127892	2.90593958253912	1.32888720736282	0.204480638304867	0.973053198215468	-5.11404854468336	1.43284942007794
RP11-158A8.1	0.322307333752443	-0.83866223035678	1.9275380044704	0.0737962818019609	0.973053198215468	-5.11422660895515	1.3803089262979
SULT1A1	0.580507428273709	0.586610693210498	1.42408710874194	0.175648970595008	0.973053198215468	-5.11430799835988	1.78694494712434
HOXB2	-0.280750919596328	2.79487225592381	-1.32951436199793	0.204278887738629	0.973053198215468	-5.11464340246709	0.755216421666112
PDXK	0.500422932314326	1.97934004512948	1.34673172291034	0.198802533941336	0.973053198215468	-5.11465809832261	1.64941871567844
TCHH	0.240822101210655	-0.418183584139848	1.60442632747865	0.130239163875244	0.973053198215468	-5.1149028338176	1.2722946754918
BCKDHA	0.474883529360418	3.66657462703305	1.32417340469854	0.206002164430666	0.973053198215468	-5.11498633948027	1.60782692195001
RHBG	0.275169206953274	-0.824630375757431	1.9228067739024	0.0744321874842243	0.973053198215468	-5.11512145233951	1.31675345985986
TNFRSF19	0.508051016895077	2.01988658064078	1.34501294730956	0.199343843249705	0.973053198215468	-5.11534974572904	1.66204873132196
ZCCHC7	0.377257859101819	0.185544286817639	1.46608987053216	0.164037423575825	0.973053198215468	-5.11535018007374	1.45828029174013
LRRC20	-0.298194278278035	-0.30338465514936	-1.5586258905726	0.14070461008679	0.973053198215468	-5.11568833306702	0.742157140729528
EBF1	0.335727265293781	2.94974152085139	1.32586727319537	0.205454371801855	0.973053198215468	-5.11698105037275	1.39895742853274
WDHD1	0.258962691969757	0.511214819415474	1.42720266506358	0.17476496587815	0.973053198215468	-5.11706381709603	1.29558546818455
ALS2	0.464148812454611	3.68742964861458	1.32195536219632	0.206721247152131	0.973053198215468	-5.11751947189027	1.59065966279709
GAMT	0.348231282131491	2.38883606909639	1.33353959049431	0.202987815095526	0.973053198215468	-5.11775357682334	1.41655983683449
FAM133DP	0.463671351939359	2.13490568061426	1.33956608641607	0.201067142462937	0.973053198215468	-5.1178697054776	1.58990036689623
FAM8A1	0.400966846925295	2.24300025668833	1.33671376926186	0.201974354508272	0.973053198215468	-5.11788429157794	1.49326776126166
SLC41A2	0.344623560830831	2.40225480991149	1.33296808197994	0.203170722412175	0.973053198215468	-5.11807614495699	1.41145849138691
PDE11A	0.38903642367024	0.43659352690387	1.43414862092591	0.172807347053996	0.973053198215468	-5.11816342576332	1.47555829560305
GALC	0.414181418408865	1.88551957621545	1.34645144743688	0.19889072241874	0.973053198215468	-5.11819488115764	1.51313161191476
SGOL2	0.310037484168453	-0.37332528862824	1.58720306691914	0.134093798954718	0.973053198215468	-5.11899113118602	1.36347622194669
PUS7L	0.407077516090203	1.5972520799411	1.35554384936939	0.19604589650067	0.973053198215468	-5.11997686339654	1.50242056291611
PIFO	0.330001243760856	-0.308677142410139	1.56002068476035	0.140375626236038	0.973053198215468	-5.12019004104621	1.39096985849657
XXYLT1	0.318901466590948	3.52616599693123	1.31923731583193	0.207605176110276	0.973053198215468	-5.12092643229846	1.37561577411624
NT5E	0.419102730819965	1.5234090771498	1.3578700209794	0.19532340571004	0.973053198215468	-5.12094656565745	1.5205965588979
KCNAB3	0.518613563999242	4.33332781424007	1.31814905808178	0.20795993474039	0.973053198215468	-5.12178813858029	1.67969724186503
USP26	0.325080143968703	-0.159969357516731	1.5186629778367	0.150412306518531	0.973053198215468	-5.12278767243654	1.3841415721345
DPM3	0.919500323213496	3.09903492220256	1.32094399806416	0.207049796716347	0.973053198215468	-5.1228142143107	2.50803686898159
TMEM256	0.563735208221362	3.34154993677759	1.31850898626468	0.207842548806857	0.973053198215468	-5.12284343537058	1.75722385433093
LSP1P3	-0.921861753383945	0.593648957131834	-1.42010733667726	0.176783548579954	0.973053198215468	-5.12330551980969	0.397777787141334
ELL	0.378778196994675	0.256700598874934	1.4500826491465	0.168385041543057	0.973053198215468	-5.12368189888753	1.46049905673494
CADPS2	0.435457644048048	3.89105899433831	1.31636469896278	0.208542665846514	0.973053198215468	-5.12374485696809	1.54567026391145
PNMAL1	0.307895833520955	0.818789896013593	1.3961663908831	0.183736753005627	0.973053198215468	-5.1237664873276	1.36055925688809
APCS	0.409111475217632	-0.685267690451867	1.76115728597867	0.099341216473765	0.973053198215468	-5.12470393732305	1.5054795347906
SPSB1	0.448796601156324	0.617652573129515	1.4120924339343	0.179086814051973	0.973053198215468	-5.1248928706246	1.56642601555461
PF4V1	-0.300114352111125	-0.849603424273663	-1.93932212918071	0.0722337181307434	0.973053198215468	-5.12496583035519	0.740733511397658
C1orf131	0.230320592503357	-0.810846122076825	1.9094793237602	0.0762501596342604	0.973053198215468	-5.12504241528207	1.25900357234347
LCLAT1	0.428706648739446	0.534830457796361	1.41911596362303	0.177067113101952	0.973053198215468	-5.12541285915923	1.5352705947678
SFI1	0.335889212540335	-0.157401133648571	1.51608766033595	0.151056837067698	0.973053198215468	-5.12579846020825	1.39918400418249
CHAD	0.373584242690574	0.539144182601791	1.41791219822483	0.177411932297194	0.973053198215468	-5.12612570662763	1.45293295736958
CRIP1	0.90963333552505	2.41284526505711	1.32741187836026	0.20495587177086	0.973053198215468	-5.12651129550344	2.48341178754678
FAM124B	0.12440062259456	-0.937529881645147	2.08938175585459	0.0548020086945067	0.973053198215468	-5.12707632332567	1.13246947299003
TMEM138	0.43827736833121	0.457561498169003	1.42527358148996	0.17531188807	0.973053198215468	-5.12720824646722	1.55003477836025
ADIPOR2	0.433704410125575	5.13597711263871	1.31411385937151	0.209279605050694	0.973053198215468	-5.12735631859436	1.54296271654729
EPYC	0.552690447155249	-0.161557131890914	1.52133630152402	0.149745701929335	0.973053198215468	-5.12743712098809	1.73792252222932
NUP37	0.398357481386661	2.01392632806024	1.33455451982897	0.202663321003061	0.973053198215468	-5.12757208433722	1.48937635907883
FRG2	0.243778347052749	-0.877879648314845	1.98517111448466	0.0664353502003888	0.973053198215468	-5.127797764307	1.27606145635799
ABCG2	0.365068033996076	1.786604337364	1.34159431244935	0.200424044428065	0.973053198215468	-5.12783012476148	1.44061201540747
AMER2	0.347372299997982	0.714457040312482	1.40110244212592	0.182285100236283	0.973053198215468	-5.12799665035875	1.41534355969855
DNMT3A	0.395938135975247	2.91113047481792	1.31649591109362	0.208499770403338	0.973053198215468	-5.12850088520113	1.48577739853842
SLC22A18	0.390177150484406	0.148135380671761	1.46106746660452	0.165391352552178	0.973053198215468	-5.12854322774515	1.47724246492263
TSPAN18	0.312941087935843	0.438492613190075	1.42492514859772	0.175410824104305	0.973053198215468	-5.12897795807037	1.36744096988447
TMEM165	0.498430986846658	2.46971479426445	1.32225459274041	0.206624120049507	0.973053198215468	-5.12949891310825	1.64613643369212
ETNK2	0.340946328347192	0.233802191032158	1.44802145750123	0.168951761563454	0.973053198215468	-5.12969829435344	1.40627776158487
VWCE	0.271792326597743	-0.659415137875327	1.74933685565118	0.101424073900522	0.973053198215468	-5.12981485403658	1.31231444020561
H2AFY2	0.342425507017023	2.84500333808247	1.31573449932855	0.208748787254856	0.973053198215468	-5.13014626943734	1.40835943685894
PPM1L	0.578157428178565	2.77999232785774	1.3168964510368	0.208368870938938	0.973053198215468	-5.13028724360136	1.78275055666786
PPP1R1C	-0.188312325438088	-0.880295417999621	-1.99849647197964	0.0648313797670066	0.973053198215468	-5.13059102486378	0.828355950191545
TACC3	0.522229376642964	1.24953982080829	1.36353415185288	0.193573199589714	0.973053198215468	-5.13062181928733	1.68578170590171
GRID2IP	0.461844319766089	1.17873272792024	1.36728981430458	0.192419744504584	0.973053198215468	-5.13074019806612	1.58699821973902
TIPARP	0.416892772066435	3.05992552890385	1.31312359285745	0.209604484799381	0.973053198215468	-5.1308873436533	1.51723981372234
NR2C2	0.424098217361508	2.88795541403368	1.31459882035641	0.209120649641631	0.973053198215468	-5.13105581290206	1.5282116833326
LRRC37A6P	0.266903027030432	0.47612338106645	1.41918095533287	0.177048511914835	0.973053198215468	-5.13139707609627	1.30591380185084
EIF5A2	0.481963743754854	2.71918153030588	1.31598318918084	0.208667427973408	0.973053198215468	-5.13199326798387	1.61925107627367
NAPRT1	0.411427469359423	0.557280085633046	1.41136402773571	0.179297356461331	0.973053198215468	-5.13239723974906	1.50897025725985
MYBPC2	0.274594079857142	-0.614671126242502	1.70812615107507	0.108989132295994	0.973053198215468	-5.13283439118235	1.31599637699647
LINC00701	0.181807591595569	-0.846455710875407	1.95593363582282	0.0700818989240121	0.973053198215468	-5.13286012535041	1.19938340023092
ATXN1L	0.379838426818828	1.91923493317488	1.33230041360859	0.203384573118767	0.973053198215468	-5.13357571435916	1.46204834254743
VAX2	0.58535333021207	-0.303480302540005	1.57152353982006	0.137687370752522	0.973053198215468	-5.13396571206518	1.79562532224406
KALRN	0.363767143937473	2.38012715306076	1.31969165477206	0.207457210945662	0.973053198215468	-5.13422639941245	1.43873915601453
SPHKAP	0.444586607904593	2.08443792117506	1.32690580410769	0.20511909302787	0.973053198215468	-5.13431662703502	1.55984523484082
ABCC4	0.431816607287762	1.26844023725325	1.35910002734585	0.194942248858267	0.973053198215468	-5.13440686044475	1.54005265482798
TMOD2	0.460337028119769	2.44672509876732	1.31797819151721	0.208015679276462	0.973053198215468	-5.13490145432843	1.58460795244719
GNA13	0.392480545752367	1.2222630157962	1.36088666228018	0.194389677803598	0.973053198215468	-5.13516790264887	1.48064906008738
ZMAT1	0.308557817450235	1.10793987246354	1.36672638762425	0.192592429478837	0.973053198215468	-5.13583674187867	1.36146022343077
CNTROB	0.387266606559598	-0.0317455631470165	1.48337198607653	0.159448957187246	0.973053198215468	-5.13656997566433	1.4729491368317
MAP3K8	0.268523535264975	-0.0177105940907773	1.47924781827575	0.160534079036774	0.973053198215468	-5.13697591807218	1.30803176154242
C2	0.321813117013607	0.259395617640325	1.43856617563929	0.171571780262711	0.973053198215468	-5.13734322362294	1.37962692306435
RAD21L1	-0.334544022669399	-0.288280805222377	-1.539198807653	0.145355313291634	0.973053198215468	-5.13741877632871	0.715664338679832
REXO1L2P	0.658621404627275	-0.137254796112662	1.5127001821604	0.1519081712329	0.973053198215468	-5.1377275599611	1.93212687635885
PTGIR	0.453731414054678	-0.690404302312523	1.75018428739497	0.101273479538933	0.973053198215468	-5.13784241051895	1.57417513937278
DYRK3	-0.383750771823491	0.276154281113432	-1.43659128820909	0.172123239300446	0.973053198215468	-5.13788238632451	0.681301205478995
ZC3H6	0.453122595115724	1.68318890832486	1.33673427792854	0.201967819731255	0.973053198215468	-5.13838452945991	1.57321704341777
ST6GAL1	0.392692372157964	0.643091433220945	1.39863000684266	0.183011043728995	0.973053198215468	-5.13840941789709	1.48096273387675
CTSK	0.487917708262684	0.738985877595422	1.39109305691046	0.185238633891284	0.973053198215468	-5.13844814880492	1.62892079773456
RP5-1010E17.2	0.11038612033365	-0.944549019774685	2.09515505230721	0.0542158285375212	0.973053198215468	-5.13853533001116	1.11670917134294
TRNAA8	0.290535405213526	14.36521362586	1.29927813218102	0.214189215764164	0.973053198215468	-5.13879865227949	1.33714320985356
[truncated: 27,682 more rows]
